# Supplementary material for: Development of a High-Throughput Screening Platform and a Pathogenesis Model for Leishmania Infection Based on Mouse Hepatic Organoids
Source: Int J Mol Sci. 2025 Dec 18;26(24):12180. doi: 10.3390/ijms262412180 (PMC12734288; doi:10.3390/ijms262412180)
Supplement: Supplementary file 1 [file ijms-26-12180-s001.zip › Supplementary Table S1.xlsx]

## Sheet: Sheet1
Supplementary Table S1. Transcriptional profile of mouse liver tissue and mouse hepatic organoids.
Gene product	Normalized counts
	Average liver	Average organoids	Co-expressed genes both in mouse liver tissue and mouse hepatic organoids
0610005C13Rik	814.797	0	0610009B22Rik
0610009B22Rik	11.9925	8.6025	0610010F05Rik
0610010F05Rik	32.3775	62.2025	0610010K14Rik
0610010K14Rik	19.325	8.9225	0610012G03Rik
0610012G03Rik	132.518	45.9125	0610030E20Rik
0610030E20Rik	83.35	39.8775	0610040B10Rik
0610031O16Rik	23.585	0	0610040J01Rik
0610040B10Rik	14.805	5.9175	0610042G04Rik
0610040J01Rik	91.54	96.1875	1110002J07Rik
0610042G04Rik	6.655	9.8775	1110002L01Rik
1110002J07Rik	3.1525	0.485	1110004F10Rik
1110002L01Rik	5.8125	9.115	1110008P14Rik
1110004F10Rik	74.0775	269.7	1110019D14Rik
1110008P14Rik	15.4175	14.8525	1110020A21Rik
1110019D14Rik	3.1275	1.3925	1110025M09Rik
1110020A21Rik	4.1575	0.3175	1110028F11Rik
1110025M09Rik	2.7175	3.09	1110032A03Rik
1110028F11Rik	21.405	61.52	1110038B12Rik
1110032A03Rik	100.278	32.805	1110038F14Rik
1110038B12Rik	21.89	91.3675	1110051M20Rik
1110038F14Rik	113.358	102.933	1110059G10Rik
1110051M20Rik	6.51	26.395	1110065P20Rik
1110059G10Rik	24.8175	33.09	1190007I07Rik
1110065P20Rik	87.405	34.58	1300002E11Rik
1190007I07Rik	53.07	10.0725	1300017J02Rik
1300002E11Rik	24.865	16.1125	1500011B03Rik
1300017J02Rik	637.45	0.3175	1500015A07Rik
1500011B03Rik	9.75	23.6875	1600012H06Rik
1500015A07Rik	1.5725	8.91	1600014C10Rik
1600012H06Rik	29.3475	16.4825	1600020E01Rik
1600014C10Rik	507.01	6.4125	1700001C19Rik
1600020E01Rik	8.4525	9.56	1700001L05Rik
1700001C19Rik	82.665	0.925	1700003F12Rik
1700001L05Rik	6.5125	5.4175	1700007L15Rik
1700003F12Rik	0.3125	6.2925	1700008J07Rik
1700007L15Rik	4.2925	0.9225	1700010I14Rik
1700008J07Rik	4.12	1.695	1700012D01Rik
1700010I14Rik	1.105	4.99	1700017B05Rik
1700012D01Rik	31.875	2.54	1700018L02Rik
1700017B05Rik	43.0625	127.933	1700025G04Rik
1700018L02Rik	7.06	0.44	1700029J07Rik
1700025G04Rik	6.2525	32.305	1700030C10Rik
1700029I15Rik	1.91	0	1700030J22Rik
1700029J07Rik	4.2625	11.395	1700030K09Rik
1700030C10Rik	7.445	25.9625	1700037H04Rik
1700030J22Rik	1.27	3.3725	1700048O20Rik
1700030K09Rik	1.385	5.0325	1700052K11Rik
1700037H04Rik	31.475	34.1525	1700056E22Rik
1700048O20Rik	3.1325	0.925	1700066B19Rik
1700052K11Rik	15.3875	8.9475	1700066M21Rik
1700056E22Rik	3.05	3.0725	1700086O06Rik
1700066B19Rik	0.1325	7.715	1700086P04Rik
1700066M21Rik	9.4	0.925	1700094D03Rik
1700086D15Rik	0	4.225	1700096K18Rik
1700086O06Rik	5.0875	12.415	1700113A16Rik
1700086P04Rik	0.205	4.3325	1700123O20Rik
1700094D03Rik	21.7475	22.0725	1810008I18Rik
1700096K18Rik	4.7125	0.635	1810010H24Rik
1700113A16Rik	6.285	0.3025	1810013L24Rik
1700123O20Rik	49.405	24.045	1810014B01Rik
1810008I18Rik	22.73	0.3175	1810019D21Rik
1810010H24Rik	4.2525	10.7525	1810021B22Rik
1810013L24Rik	79.56	59.9675	1810030O07Rik
1810014B01Rik	4.5175	4.3275	1810037I17Rik
1810019D21Rik	9.91	2.7125	1810044D09Rik
1810021B22Rik	6.7475	3.2425	1810055G02Rik
1810030O07Rik	115.132	153.355	1810058I24Rik
1810034E14Rik	5.0175	0	2010001A14Rik
1810037I17Rik	70.12	71.715	2010204K13Rik
1810044D09Rik	9.7	5.0525	2010315B03Rik
1810055G02Rik	6.3275	10.1825	2010320M18Rik
1810058I24Rik	310.168	55.535	2200002D01Rik
2010001A14Rik	2.33	0.7575	2210016F16Rik
2010003K11Rik	12.8375	0	2210016L21Rik
2010204K13Rik	1.71	22.3325	2210039B01Rik
2010315B03Rik	9.455	10.9975	2210408F21Rik
2010320M18Rik	98.7325	46.5375	2210408I21Rik
2200002D01Rik	17.9875	211.515	2300009A05Rik
2210016F16Rik	41.585	12.815	2310001H17Rik
2210016L21Rik	20.1775	87.98	2310009B15Rik
2210039B01Rik	3.81	0.3025	2310010J17Rik
2210408F21Rik	14.2575	4.5425	2310011J03Rik
2210408I21Rik	3.705	10.3175	2310015A10Rik
2210417A02Rik	4.905	0	2310015A16Rik
2300009A05Rik	95.0325	15.795	2310022A10Rik
2310001H17Rik	25.245	4.1475	2310022B05Rik
2310009B15Rik	12.04	10.155	2310030G06Rik
2310010J17Rik	60.7675	13.2725	2310033P09Rik
2310011J03Rik	49.855	35.2175	2310039H08Rik
2310015A10Rik	4.8375	3.4825	2310040G24Rik
2310015A16Rik	32.025	0.3025	2310057M21Rik
2310022A10Rik	16.2925	18.0475	2310061I04Rik
2310022B05Rik	16.44	16.655	2310067E19Rik
2310030G06Rik	18.475	10.825	2410002F23Rik
2310033P09Rik	23.9025	42.5775	2410004B18Rik
2310039H08Rik	83.225	12.775	2410006H16Rik
2310040G24Rik	3.025	1.2425	2410022M11Rik
2310057J18Rik	0	58.765	2500002B13Rik
2310057M21Rik	18.1125	20.4825	2510002D24Rik
2310061I04Rik	68.3175	19.16	2510009E07Rik
2310067E19Rik	8.8875	50.59	2510022D24Rik
2410002F23Rik	38.6075	250.077	2510039O18Rik
2410004B18Rik	25.495	19.22	2610001J05Rik
2410006H16Rik	44.835	367.337	2610002M06Rik
2410022M11Rik	32.54	16.0325	2610008E11Rik
2500002B13Rik	4.8075	2.6475	2610044O15Rik8
2510002D24Rik	68.3275	107.095	2610301B20Rik
2510009E07Rik	29.905	2.0875	2610306M01Rik
2510022D24Rik	58.7025	15.0625	2610507B11Rik
2510039O18Rik	101.118	110.595	2610524H06Rik
2610001J05Rik	70.315	90.455	2610528J11Rik
2610002M06Rik	34.48	33.6525	2700012I20Rik
2610008E11Rik	9.465	6.8875	2700046G09Rik
2610035D17Rik	0	6.9	2700049A03Rik
2610044O15Rik8	4.375	8.8375	2700062C07Rik
2610301B20Rik	4.1325	11.25	2700081O15Rik
2610306M01Rik	3.0375	2.59	2700097O09Rik
2610507B11Rik	148.433	172.62	2700099C18Rik
2610524H06Rik	0.35	16.8	2810001G20Rik
2610528J11Rik	13.62	6.04	2810002D19Rik
2700012I20Rik	3.125	0.605	2810004N23Rik
2700046G09Rik	3.1975	2.965	2810006K23Rik
2700049A03Rik	2.76	8.41	2810013P06Rik
2700054A10Rik	0	5.8925	2810021J22Rik
2700062C07Rik	6.885	4.7675	2810025M15Rik
2700081O15Rik	1.085	3.3875	2810403D21Rik
2700097O09Rik	19.0175	16.6225	2810408A11Rik
2700099C18Rik	0.8925	3.8925	2810408B13Rik
2810001G20Rik	1.7925	0.9525	2810410L24Rik
2810002D19Rik	2.1975	1.06	2810414N06Rik
2810004N23Rik	98.1275	205.548	2810454H06Rik
2810006K23Rik	10.495	5.8725	2810459M11Rik
2810013P06Rik	12.7925	7.72	2900005J15Rik
2810021J22Rik	3.1425	6.025	2900009J06Rik
2810025M15Rik	24.6675	12.81	2900026A02Rik
2810403D21Rik	2.085	3.665	2900052L18Rik
2810408A11Rik	0.7425	14.9525	2900060B14Rik
2810408B13Rik	0.1675	13.58	2900076A07Rik
2810410L24Rik	7.61	0.3025	2900093K20Rik
2810414N06Rik	1.8375	0.3025	3000002C10Rik
2810454H06Rik	1.7175	4.13	3010003L21Rik
2810459M11Rik	189.558	20.885	3110009E18Rik
2900005J15Rik	2.13	9.4325	3110040N11Rik
2900009J06Rik	3.2825	0.44	3110053B16Rik
2900026A02Rik	156.438	113.703	3110070M22Rik
2900052L18Rik	4.1875	12.225	3110082I17Rik
2900060B14Rik	14.9775	224.79	3300002I08Rik
2900076A07Rik	5.59	7.4125	3830406C13Rik
2900093K20Rik	8.13	9.565	3930402G23Rik
3000002C10Rik	0.565	2.16	4430402I18Rik
3010003L21Rik	1.295	5.825	4632404H12Rik
3110009E18Rik	4.3525	4.5875	4632415L05Rik
3110040N11Rik	43.535	39.8375	4732419C18Rik
3110053B16Rik	37.43	115.135	4831440E17Rik
3110070M22Rik	2.9975	2.0275	4833420G17Rik
3110082I17Rik	4.9075	58.0225	4833438C02Rik
3300002I08Rik	18.65	58.44	4833439F03Rik
3830406C13Rik	39.6225	33.325	4833439L19Rik
3930402G23Rik	2.16	2.555	4921524J17Rik
4430402I18Rik	8.8275	0.3025	4921531C22Rik
4632404H12Rik	1.885	2.55	4930402H24Rik
4632415L05Rik	17.31	25.3525	4930430F08Rik
4732419C18Rik	11.685	0.3025	4930432E11Rik
4732465J04Rik	106.395	0	4930445K14Rik
4831440E17Rik	3.4175	5.7575	4930453N24Rik
4833418N02Rik	2.0175	0	4930467E23Rik
4833420G17Rik	34.9525	51.5	4930480K23Rik
4833422C13Rik	7.885	0	4930520E11Rik
4833438C02Rik	1.43	20.0075	4930522L14Rik
4833439F03Rik	10.0025	1.2	4930523C07Rik
4833439L19Rik	27.5175	21.465	4930524J08Rik
4921524J17Rik	7.4775	16.155	4930526A20Rik
4921531C22Rik	5.925	3.0575	4930526I15Rik
4930402H24Rik	26.57	8.265	4930556M19Rik
4930415O20Rik	0	5.8725	4930563E22Rik
4930430F08Rik	3.53	2.6075	4930581F22Rik
4930432E11Rik	8.7025	0.7875	4930594M22Rik
4930445K14Rik	4.1075	2.3425	4931406C07Rik
4930453N24Rik	37.2075	14.37	4931408D14Rik
4930459C07Rik	11.08	0	4931414P19Rik
4930467E23Rik	3.3875	7.705	4931428F04Rik
4930480K23Rik	5.6575	2.26	4932438A13Rik
4930520E11Rik	1.4425	6.89	4933404O12Rik
4930522L14Rik	6.2425	13.0475	4933421O10Rik
4930523C07Rik	6.1325	36	4933427D14Rik
4930524J08Rik	6.6375	2.6775	4933431E20Rik
4930526A20Rik	199.95	154.907	4933434E20Rik
4930526I15Rik	44.925	64.2075	4933439C10Rik
4930556M19Rik	25.8825	1.965	4933440N22Rik
4930563E22Rik	0.6825	4.6025	5031425E22Rik
4930581F22Rik	154.517	8.9375	5031426D15Rik
4930594M22Rik	2.5425	0.3025	5031434O11Rik
4931406C07Rik	246.37	44.16	5031439G07Rik
4931406H21Rik	0	9.22	5033403H07Rik
4931408D14Rik	40.9375	1.105	5033406O09Rik
4931414P19Rik	21.2825	7.985	5033421B08Rik
4931428F04Rik	3.7025	7.115	5330438D12Rik
4932438A13Rik	118.975	84.6475	5430416N02Rik
4933404O12Rik	13.2675	3.25	5530601H04Rik
4933421O10Rik	7.4	1.105	5730408K05Rik
4933427D14Rik	3.1775	17.3975	5730409E04Rik
4933431E20Rik	11.3625	15.765	5730409K12Rik
4933434E20Rik	152.825	89.17	5730455P16Rik
4933439C10Rik	5.4475	18.315	5730507C01Rik
4933440N22Rik	2.7825	6.085	5830433I10Rik
5031425E22Rik	25.575	22.8475	5830448L01Rik
5031426D15Rik	1.4175	104.293	5830454E08Rik
5031434O11Rik	1.6125	5.395	5930430L01Rik
5031439G07Rik	174.525	74.765	6030458C11Rik
5033403H07Rik	48.23	0.44	6330407A03Rik
5033406O09Rik	11.92	8.81	6330418K02Rik
5033417F24Rik	4.615	0	6430548M08Rik
5033421B08Rik	0.7725	2.2975	6430573P05Rik
5330438D12Rik	1.7075	3.53	6430590A07Rik
5430402O13Rik	2.065	0	6720489N17Rik
5430416N02Rik	3.9225	15.6725	6820431F20Rik
5530601H04Rik	1.715	8.1225	8030431J09Rik
5730408K05Rik	39.315	104.922	8030462N17Rik
5730409E04Rik	84.095	10.1075	8430429K09Rik
5730409K12Rik	2.02	5.33	9030025P20Rik
5730455P16Rik	41.665	48.2875	9030607L20Rik
5730507C01Rik	0.9875	22.825	9030622O22Rik
5830433I10Rik	14.8725	3.5775	9130002K18Rik
5830448L01Rik	7.8975	4.47	9130023H24Rik
5830454E08Rik	2.9225	0.605	9130204K15Rik
5930430L01Rik	22.4275	44.8025	9130401M01Rik
6030458C11Rik	29.875	40.4625	9230114K14Rik
6330407A03Rik	8.79	20.05	9330020H09Rik
6330418K02Rik	15.9525	6.1575	9330102E08Rik
6430548M08Rik	7.9325	7.385	9330133O14Rik
6430573P05Rik	1.6125	0.44	9330151L19Rik
6430590A07Rik	3.875	18.6075	9330159M07Rik
6720489N17Rik	0.6625	7.2875	9330162012Rik
6820431F20Rik	0.205	9.4025	9430015G10Rik
8030431J09Rik	16.74	23.5625	9430038I01Rik
8030462N17Rik	8.7925	11.755	9430062P05Rik
8430429K09Rik	9.79	9.2225	9430083A17Rik
9030025P20Rik	13.51	6.37	9530062K07Rik
9030607L20Rik	2.2875	10.5575	9530068E07Rik
9030616G12Rik	5.5325	0	9530082P21Rik
9030619P08Rik	308.123	0	9530091C08Rik
9030622O22Rik	24.0825	31.31	9630013D21Rik
9130002K18Rik	3.105	18.5375	9930012K11Rik
9130008F23Rik	0	26.555	9930014A18Rik
9130023H24Rik	6.61	4.745	9930021J03Rik
9130204K15Rik	3.6325	0.485	9930104L06Rik
9130401M01Rik	44.5725	41.6625	A030001D20Rik
9130409I23Rik	10.4925	0	A130010J15Rik
9230114K14Rik	5.4775	21.17	A230045G11Rik
9330020H09Rik	2.9475	7.21	A230072C01Rik
9330102E08Rik	4.055	4.3425	A330001L22Rik
9330133O14Rik	5.1525	33.175	A330023F24Rik
9330151L19Rik	0.9225	4.6325	A330069E16Rik
9330159M07Rik	2.5825	3.5525	A430005L14Rik
9330162012Rik	3.7	0.7875	A430018G15Rik
9430015G10Rik	18.1675	13.9425	A430033K04Rik
9430038I01Rik	26.9225	19.0375	A430035B10Rik
9430062P05Rik	8.46	1.875	A430046D13Rik
9430083A17Rik	4.0675	25.6825	A530020G20Rik
9530053A07Rik	0	7.5025	A630026N12Rik
9530062K07Rik	3.89	3.9075	A630034I12Rik
9530068E07Rik	152.72	179.782	A630072M18Rik
9530082P21Rik	5.03	4.025	A630089N07Rik
9530091C08Rik	14.875	31.99	A730008H23Rik
9630013D21Rik	52.55	0.3175	A730063M14Rik
9930012K11Rik	2.73	12.1725	A930004D18Rik
9930014A18Rik	1.2275	11.7975	A930005H10Rik
9930021J03Rik	57.5775	117.62	A930013F10Rik
9930104L06Rik	2.4325	1.6625	A930024E05Rik
A030001D20Rik	0.205	5.665	A930033H14Rik
A030010E16Rik	5.0525	0	AA386476
A130010J15Rik	61.465	67.035	AA414768
A1bg	164.153	0	AA465934
A1cf	498.618	0	AA986860
A230045G11Rik	0.795	16.535	Aaas
A230072C01Rik	8.1575	2.725	Aacs
A2ml1	5.865	0	Aagab
A330001L22Rik	1.61	15.6425	Aak1
A330023F24Rik	23.865	70.0625	Aamdc
A330069E16Rik	3.765	4.465	Aamp
A430005L14Rik	62.2525	17.6775	Aar2
A430018G15Rik	102.62	2.0275	Aars
A430033K04Rik	1.9325	2.18	Aars2
A430035B10Rik	3.27	1.83	Aarsd1
A430046D13Rik	8.74	1.9575	Aasdh
A530020G20Rik	0.795	11.9075	Aasdhppt
A630026N12Rik	2.1175	8.755	Aass
A630034I12Rik	1.4875	9.945	Aatf
A630072M18Rik	7.36	4.6275	Aatk
A630089N07Rik	0.1325	15.0625	AB010352
A730008H23Rik	1.6575	2.94	AB124611
A730063M14Rik	6.645	10.3175	Abca1
A930004D18Rik	1.8125	6.5525	Abca2
A930005H10Rik	9.045	2.7575	Abca3
A930013F10Rik	5.705	32.3025	Abca5
A930024E05Rik	0.915	3.1475	Abca7
A930033H14Rik	1.3925	4.34	Abca8a
A930038B10Rik	3.6825	0	Abca8b
AA386476	3.2075	11.11	Abcb10
AA414768	3.2525	7.1725	Abcb1a
AA465934	3.31	5.64	Abcb1b
AA467197	0	7.9525	Abcb6
AA986860	0.465	86.3025	Abcb7
AB010352	3.735	3.45	Abcb8
AB124611	4.715	0.3025	Abcb9
AI182371	753.357	1.4375	Abcc1
AI225912	0.1675	5.02	Abcc10
AI413582	9.5725	13.83	Abcc2
AI429214	2.0825	3.175	Abcc3
AI463170	4.4975	1.6625	Abcc4
AI463229	42.5425	8.67	Abcc5
AI467606	5.015	16.4575	Abcc6
AI506816	4.1525	24.805	Abcd1
AI597479	11.295	13.98	Abcd3
AI661453	53.3825	111.42	Abcd4
AI662270	21.9625	0	Abce1
AI837181	29.4	11.78	Abcf1
AI987944	69.425	63.2	Abcf2
AU020206	19	17.1475	Abcf3
AU021092	14.66	56.32	Abcg2
AU022252	337.08	30.19	Abhd1
AU040320	35.5175	27.5275	Abhd10
AU041133	2.8625	8.8275	Abhd11
AV099323	1.5525	3.4175	Abhd11os
AW011738	11.13	0.3025	Abhd12
AW112010	140.49	29.2725	Abhd13
AW146154	18.4175	39.995	Abhd14a
AW209491	20.0025	30.76	Abhd14b
AW549542	13.25	1.075	Abhd16a
AW549877	22.525	29.11	Abhd17a
AW554918	10.2375	23.3625	Abhd17b
Aaas	11.7675	12.3025	Abhd17c
Aacs	41.4325	22.705	Abhd18
Aadac	292.27	0	Abhd2
Aadat	33.345	0	Abhd3
Aagab	88.4675	69.3975	Abhd4
Aak1	53.055	114.56	Abhd5
Aamdc	158.48	12.6325	Abhd6
Aamp	365.14	365.08	Abhd8
Aar2	13.49	8.97	Abi1
Aard	2.93	0	Abi2
Aars	77.5025	20.3225	Abi3
Aars2	4.5675	1.09	Abitram
Aarsd1	148.915	67.8975	Abl1
Aasdh	79.8225	39.2425	Abl2
Aasdhppt	54.64	31.9275	Ablim1
Aass	280.275	1.39	Ablim2
Aatf	3.14	33.575	Ablim3
Aatk	25.595	0.3175	Abr
Abat	339.303	0	Abracl
Abca1	71.6775	0.605	Abraxas1
Abca15	2.045	0	Abraxas2
Abca2	79.1025	24.45	Abt1
Abca3	295.962	44.1275	Abtb1
Abca5	5.2775	10.54	Abtb2
Abca6	73.27	0	Acaa1a
Abca7	2.5475	5.615	Acaa1b
Abca8a	448.985	1.075	Acaa2
Abca8b	53.725	14.585	Acaca
Abca9	6.33	0	Acacb
Abcb10	33.46	11.39	Acad10
Abcb11	444.445	0	Acad11
Abcb1a	31.76	3.68	Acad12
Abcb1b	0.3	23.2975	Acad8
Abcb4	542.403	0	Acad9
Abcb6	155.143	13.1675	Acadl
Abcb7	32.16	16.605	Acadm
Abcb8	25.9725	22.7725	Acads
Abcb9	13.535	1.09	Acadsb
Abcc1	0.7225	31.3275	Acadvl
Abcc10	1.97	2.465	Acap2
Abcc2	244	0.3175	Acap3
Abcc3	47.465	63.915	Acat1
Abcc4	22.695	132.017	Acat2
Abcc5	8.0775	34.74	Acat3
Abcc6	56.3725	0.3175	Acbd3
Abcc9	37.7675	0	Acbd4
Abcd1	27.1125	1.98	Acbd5
Abcd2	109.858	0	Acbd6
Abcd3	567.993	127.322	Accs
Abcd4	6.5775	9.0325	Acd
Abce1	46.3675	88.2075	Ace
Abcf1	129.795	275.312	Acer2
Abcf2	13.5025	17.405	Acer3
Abcf3	44.3525	45.8975	Acin1
Abcg1	8.0425	0	Ackr3
Abcg2	27.865	4.74	Acly
Abcg3	2.665	0	Acnat1
Abcg5	84.2775	0	Acnat2
Abcg8	155.75	0	Aco1
Abhd1	108.72	8.685	Aco2
Abhd10	5.2175	4.7225	Acot1
Abhd11	114.395	109.315	Acot13
Abhd11os	5.5525	24.01	Acot2
Abhd12	38.36	9.9775	Acot4
Abhd13	61.2825	65.59	Acot6
Abhd14a	12.7625	13.4425	Acot7
Abhd14b	287.11	56.925	Acot8
Abhd15	111.478	0	Acot9
Abhd16a	34.0875	16.0075	Acox1
Abhd17a	53.55	23.83	Acox2
Abhd17b	59.8825	57.2675	Acox3
Abhd17c	743.975	277.192	Acp1
Abhd18	50.1525	5.9275	Acp2
Abhd2	168.157	101.13	Acp5
Abhd3	77.2475	0.605	Acp6
Abhd4	22.0425	25.105	Acrbp
Abhd5	70.2	37.2675	Acsf2
Abhd6	44.6025	47.1125	Acsf3
Abhd8	11.9675	6.605	Acsl1
Abi1	83.2225	94.265	Acsl3
Abi2	10.8725	13.4975	Acsl4
Abi3	11.845	1.6625	Acsl5
Abi3bp	9.3775	0	Acsm3
Abitram	2.93	3.07	Acss1
Abl1	11.105	12.44	Acss2
Abl2	20.99	66.335	Acss3
Ablim1	65.04	51.675	Actb
Ablim2	2.68	4.8475	Actl6a
Ablim3	29.6825	0.905	Actn1
Abr	10.3625	38.495	Actn4
Abracl	15.92	53.0925	Actr10
Abraxas1	6.3675	10.7525	Actr1a
Abraxas2	34.88	29.55	Actr1b
Abt1	26.375	32.905	Actr2
Abtb1	99.1975	21.21	Actr3
Abtb2	47.905	0.3025	Actr3b
Acaa1a	733.018	135.63	Actr5
Acaa1b	1740.36	15.425	Actr6
Acaa2	990.553	46.5875	Actr8
Acaca	113.995	41.2925	Acvr1
Acacb	70.515	3.375	Acvr1b
Acad10	49.03	4.105	Acvr2a
Acad11	201.6	8.02	Acvr2b
Acad12	8.1525	1.3225	Acvrl1
Acad8	238.032	38.075	Acy1
Acad9	51.135	18.98	Acy3
Acadl	708.535	464.855	Acyp1
Acadm	219.023	91.8525	Acyp2
Acads	1009.6	160.058	Ada
Acadsb	272.85	30.725	Adal
Acadvl	556.505	49.94	Adam10
Acap2	11.54	32.6975	Adam11
Acap3	2.8275	3.8	Adam15
Acat1	543.115	54.6475	Adam17
Acat2	138.2	120.267	Adam8
Acat3	587.015	3.885	Adam9
Acbd3	84.555	187.28	Adamdec1
Acbd4	260.685	55.9025	Adamts1
Acbd5	223.3	37.305	Adamts10
Acbd6	52.2575	40.4375	Adamts15
Accs	7.9575	9.5425	Adamts4
Acd	140.368	63.0225	Adamts6
Ace	0.1675	5.9025	Adamts7
Acer2	51.3275	4.7725	Adamtsl4
Acer3	13.2575	63.77	Adamtsl5
Acin1	71.325	341.48	Adap1
Ackr2	4.0975	0	Adap2
Ackr3	0.76	12.32	Adar
Ackr4	12.1525	0	Adarb1
Acly	168.847	106.847	Adat1
Acnat1	232.463	21.8675	Adat2
Acnat2	537.322	1.105	Adck1
Aco1	256.952	26.875	Adck2
Aco2	99.1975	84.4725	Adck5
Acot1	29.4525	69.65	Adcy3
Acot12	223.528	0	Adcy6
Acot13	127.413	32.305	Adcy9
Acot2	39.4225	27.015	Add1
Acot3	237.387	0	Add3
Acot4	100.252	0.485	Adgra3
Acot6	17.58	5	Adgre5
Acot7	43.5775	40.18	Adgrf1
Acot8	93.3375	29.11	Adgrf5
Acot9	12.2475	85.1725	Adgrg1
Acox1	569.135	47.095	Adgrg2
Acox2	338.938	53.045	Adgrg6
Acox3	174.995	88.8525	Adgrl1
Acp1	6.2125	5.675	Adgrl2
Acp2	225.81	45.72	Adgrl3
Acp5	127.882	22.01	Adh5
Acp6	40.065	12.9575	Adh7
Acrbp	3.3525	4.81	Adi1
Acsf2	8.0825	1.725	Adipor1
Acsf3	32.13	3.7075	Adipor2
Acsl1	709.26	24.2075	Adk
Acsl3	106.67	287.92	Adm
Acsl4	136.705	234.935	Adnp2
Acsl5	435.697	152.3	Ado
Acsm1	200.76	0	Adora1
Acsm2	2.0125	0	Adora2a
Acsm3	27.4775	2.4425	Adpgk
Acsm5	51.2675	0	Adprh
Acss1	2.61	38.0025	Adprm
Acss2	59.7275	4.8075	Adrb1
Acss3	12.215	3.0025	Adrm1
Actb	1715.34	1958.96	Adsl
Actl6a	80.8575	68.5	Adss
Actn1	84.26	289.123	Adssl1
Actn4	114.35	118.625	Adtrp
Actr10	242.495	147.287	Aebp2
Actr1a	69.0575	33.7275	Aen
Actr1b	64.2825	30.9175	Afap1
Actr2	66.6	82.3875	Afap1l1
Actr3	54.4275	110.588	Afdn
Actr3b	2.38	1.755	Aff1
Actr5	49.885	30.805	Aff4
Actr6	9.345	8.265	Afg1l
Actr8	82.97	31.32	Afg3l1
Acvr1	13.2825	8.88	Afg3l2
Acvr1b	9.6825	15.05	Afm
Acvr2a	18.07	18.8625	Afmid
Acvr2b	12.4225	20.8275	Aftph
Acvrl1	7.6275	1.53	Aga
Acy1	105.398	6.7775	Agap1
Acy3	101.65	8.53	Agap3
Acyp1	18.2775	9.2525	Agbl3
Acyp2	2.4025	1.045	Agbl5
Ada	3.28	0.62	Agfg1
Adal	17.0125	8.8375	Agfg2
Adam10	28.8875	118.81	Aggf1
Adam11	31.07	1.695	Agk
Adam15	20.74	162.733	Agl
Adam17	262.717	345.332	Agmo
Adam19	3.02	0	Ago1
Adam23	14.495	0	Ago2
Adam28	0	11.1725	Ago3
Adam8	0.815	9.565	Ago4
Adam9	15.9225	16.495	Agpat1
Adamdec1	13.49	1.4075	Agpat2
Adamts1	25.8525	21.7	Agpat3
Adamts10	2.835	1.71	Agpat4
Adamts14	2.075	0	Agpat5
Adamts15	4.755	4.6625	Agps
Adamts2	12.955	0	Agrn
Adamts4	1.4875	9.31	Agt
Adamts5	7.6275	0	Agtpbp1
Adamts6	1.8175	1.3925	Agtrap
Adamts7	9.94	0.62	Ahctf1
Adamtsl2	7.935	0	Ahcy
Adamtsl4	3.2125	23.5575	Ahcyl1
Adamtsl5	0.3975	7.805	Ahcyl2
Adap1	2.5225	29.8775	Ahdc1
Adap2	72.7425	4.1225	Ahi1
Adar	20.85	40.795	Ahnak
Adarb1	10.28	1.9425	Ahnak2
Adat1	20.8175	27.025	Ahr
Adat2	6.7075	6.1375	Ahsa1
Adck1	30.25	6.855	Ahsa2
Adck2	83.725	71.66	AI182371
Adck5	78.725	43.6275	AI225912
Adcy3	2.44	3.055	AI413582
Adcy4	10.3575	0	AI429214
Adcy5	3.02	0	AI463170
Adcy6	36.035	271.95	AI463229
Adcy7	3.355	0	AI467606
Adcy9	127.812	30.895	AI506816
Add1	47.5475	36.1425	AI597479
Add2	0	5.1725	AI661453
Add3	22.855	92.275	AI837181
Adgra2	6.125	0	AI987944
Adgra3	33.97	8.28	Aida
Adgrd1	9.19	0	Aif1
Adgre1	12.495	0	Aifm1
Adgre4	7.3975	0	Aifm2
Adgre5	25.18	23.065	Aifm3
Adgrf1	2.5825	0.44	Aig1
Adgrf5	42.88	0.605	Aim2
Adgrg1	10.3625	125.082	Aimp1
Adgrg2	0.555	31.115	Aimp2
Adgrg3	12.855	0	Aip
Adgrg6	2.025	42.32	Airn
Adgrg7	0	50	Ajuba
Adgrl1	24.315	24.4425	Ak2
Adgrl2	37.52	70.7275	Ak3
Adgrl3	0.9275	49.1325	Ak4
Adgrl4	57.46	0	Ak6
Adgrv1	3.62	0	Akap1
Adh1	2059.89	0	Akap10
Adh4	197.078	0	Akap11
Adh5	329.195	75.325	Akap12
Adh7	7.1825	49.99	Akap13
Adhfe1	124.57	0	Akap17a
Adi1	91.65	23.8975	Akap17b
Adipor1	83.3125	61.1975	Akap7
Adipor2	811.175	152.785	Akap8
Adk	644.582	38.8475	Akap8l
Adm	19.31	36.42	Akap9
Adnp2	3.4375	11.83	Akip1
Ado	68.3125	44.02	Akirin1
Adora1	58.4975	164.9	Akirin2
Adora2a	7.73	2.275	Akna
Adpgk	6.6125	2.71	Akr1a1
Adprh	13.2175	17.97	Akr1b10
Adprm	29.31	8.1625	Akr1b7
Adra1a	19.1975	0	Akr1b8
Adra1b	588.135	0	Akr1c12
Adra2b	34.5	0	Akr1c13
Adrb1	6.4275	0.3025	Akr1c14
Adrm1	9.48	7.845	Akr1c19
Adsl	23.45	15.92	Akr1e1
Adss	41.075	149.148	Akr7a5
Adssl1	12.255	3.7725	Akt1
Adtrp	818.398	13.155	Akt1s1
Aebp2	33.8225	91.4575	Akt2
Aen	7.0625	20.855	Akt2-ps
Afap1	4.7825	27.4625	Akt3
Afap1l1	4.1425	2.465	Aktip
Afdn	67.115	220.535	Alad
Aff1	20.38	57.19	Alas1
Aff4	101.555	237.553	Alcam
Afg1l	9.72	4.6875	Aldh16a1
Afg3l1	288.02	113.447	Aldh18a1
Afg3l2	75.515	45.145	Aldh1a1
Afm	680.76	1.4075	Aldh1a7
Afmid	418.322	56.625	Aldh1b1
Aftph	96.9	206.95	Aldh1l1
Aga	43.4525	34.67	Aldh1l2
Agap1	26.4125	79.3375	Aldh2
Agap3	277.65	326.67	Aldh3a2
Agbl3	10.525	7.08	Aldh3b1
Agbl5	22.36	18.84	Aldh4a1
Agfg1	48.2825	87.1875	Aldh5a1
Agfg2	90.2425	49.25	Aldh6a1
Aggf1	55.2225	72.685	Aldh7a1
Agk	4.16	8.5725	Aldh8a1
Agl	56.7625	18.85	Aldh9a1
Agmat	249.655	0	Aldoa
Agmo	135.205	48.745	Aldob
Ago1	17.0825	24.83	Aldoc
Ago2	3.2	9.935	Alg1
Ago3	43.885	19.67	Alg10b
Ago4	47.6475	18.6125	Alg11
Agpat1	32.9975	105.583	Alg12
Agpat2	254.102	22.37	Alg13
Agpat3	284.64	48.675	Alg14
Agpat4	2.34	39.0225	Alg2
Agpat5	48.1475	59.1525	Alg3
Agps	20.17	77.1525	Alg5
Agrn	103.825	550.053	Alg6
Agt	593.025	0.7575	Alg8
Agtpbp1	15.6075	17.6325	Alg9
Agtr1a	274.642	0	Alkbh1
Agtrap	30.0225	62.41	Alkbh2
Agxt	710.935	0	Alkbh3
Agxt2	417.66	0	Alkbh4
Ahctf1	75.4	39.105	Alkbh5
Ahcy	368.8	28.8225	Alkbh6
Ahcyl1	81.9225	180.347	Alkbh7
Ahcyl2	8.85	32.4825	Alkbh8
Ahdc1	8.95	21.07	Alms1
Ahi1	2.8525	0.7425	Alox15
Ahnak	216.825	775.52	Alox5ap
Ahnak2	1.4875	92.125	Alpk1
Ahr	20.5975	62.15	Alpl
Ahsa1	155.022	85.8	Als2
Ahsa2	87.33	26.795	Als2cl
Ahsg	5730.98	0	Alyref
Aida	9.5275	28.335	Alyref2
Aif1	80.5825	20.5925	Amacr
Aifm1	142.048	82.7575	Ambp
Aifm2	90.86	13.165	Ambra1
Aifm3	2.17	3.45	Amd1
Aig1	129.702	78.2975	Amdhd2
Aim2	8.8425	167.485	Amer1
Aimp1	96.93	276.957	Amfr
Aimp2	45.0975	26.3125	Amigo1
Aip	45.455	28.2875	Ammecr1
Airn	0.145	8.7575	Ammecr1l
Ajuba	4.53	17.875	Amn1
Ak2	540.385	101.84	Amot
Ak3	358.928	136.97	Amotl1
Ak4	72.845	46.7475	Amotl2
Ak6	18.1675	20.5575	Ampd2
Akap1	118.602	22.6875	Amt
Akap10	5.4825	19.98	Amy1
Akap11	91.8725	54.95	Amz1
Akap12	5.995	4.9275	Amz2
Akap13	53.3825	110.302	Anapc1
Akap17a	141.007	185.742	Anapc10
Akap17b	33.4	10.2675	Anapc11
Akap7	13.2675	34.965	Anapc13
Akap8	156.535	199.542	Anapc15
Akap8l	37.53	102.305	Anapc16
Akap9	94.805	210.67	Anapc2
Akip1	51.505	20.7275	Anapc4
Akirin1	28.07	16.5525	Anapc5
Akirin2	49.295	66.16	Anapc7
Akna	12.1525	5.13	Angel1
Akr1a1	448.953	230.48	Angel2
Akr1b10	1.3225	10.6425	Angptl2
Akr1b7	4.96	10.5225	Angptl4
Akr1b8	5.32	97.955	Angptl6
Akr1c12	143.542	22.99	Angptl8
Akr1c13	124.285	65.245	Ank
Akr1c14	231.805	0.3175	Ank3
Akr1c19	51.74	58.545	Ankfy1
Akr1c20	94.5225	0	Ankhd1
Akr1c6	1231.53	0	Ankib1
Akr1d1	109.71	0	Ankle1
Akr1e1	73.7625	24.3125	Ankle2
Akr7a5	288.575	10.875	Ankmy2
Akt1	60.9775	60.7625	Ankra2
Akt1s1	68.5925	65.4775	Ankrd1
Akt2	287.74	101.025	Ankrd10
Akt2-ps	10.595	6.3775	Ankrd11
Akt3	3.105	19.99	Ankrd12
Aktip	48.3175	90.41	Ankrd13a
Alad	1104.62	182.19	Ankrd13b
Alas1	171.847	26.1025	Ankrd13c
Alas2	68.8375	0	Ankrd16
Alb	8039.79	0	Ankrd17
Albfm1	56.7375	0	Ankrd22
Alcam	92.82	400.115	Ankrd23
Aldh16a1	77.4375	20.56	Ankrd24
Aldh18a1	0.145	12.1475	Ankrd26
Aldh1a1	895.645	28.3525	Ankrd27
Aldh1a7	304.835	10.035	Ankrd28
Aldh1b1	334.275	6.37	Ankrd37
Aldh1l1	382.285	7.29	Ankrd39
Aldh1l2	0.205	7.645	Ankrd40
Aldh2	2557.31	188.935	Ankrd42
Aldh3a1	0	11.045	Ankrd44
Aldh3a2	269.865	37.8725	Ankrd46
Aldh3b1	5.115	13.135	Ankrd49
Aldh4a1	634.922	8.09	Ankrd50
Aldh5a1	262.827	32.6225	Ankrd52
Aldh6a1	330.32	20.7925	Ankrd54
Aldh7a1	241.355	7.17	Ankrd55
Aldh8a1	197.352	0.44	Ankrd6
Aldh9a1	255.092	31.735	Ankrd9
Aldoa	92.35	630.137	Anks1
Aldob	2931.39	0.485	Anks3
Aldoc	42.605	90.7825	Anks4b
Alg1	69.8925	21.1625	Ankzf1
Alg10b	4.2375	1.8425	Anln
Alg11	78.1975	46.8675	Ano1
Alg12	18.86	6.145	Ano10
Alg13	12.15	3.8625	Ano6
Alg14	26.3725	10.9075	Ano8
Alg2	10.7375	7.7225	Anp32a
Alg3	19.9025	2.795	Anp32b
Alg5	213.77	89.6825	Anp32e
Alg6	12.6525	4.8075	Antkmt
Alg8	30.33	25.375	Antxr1
Alg9	18.0275	11.7075	Antxr2
Alkbh1	5.11	17.045	Anxa1
Alkbh2	3.8575	2.465	Anxa11
Alkbh3	18.445	21.105	Anxa13
Alkbh4	5.935	5.405	Anxa2
Alkbh5	81.7775	147.83	Anxa3
Alkbh6	5.11	7.35	Anxa4
Alkbh7	38.4575	9.2125	Anxa5
Alkbh8	32.9275	72.875	Anxa6
Alms1	0.47	7.5425	Anxa7
Alox15	0.265	4.5875	Anxa8
Alox5ap	15.54	0.905	Anxa9
Alpk1	6.3425	44.5675	Aopep
Alpl	13.9625	1.5025	Aox1
Als2	9.7725	2.9325	Aox3
Als2cl	16.41	64.1875	Ap1ar
Alyref	16.8125	21.955	Ap1b1
Alyref2	10.335	9.0575	Ap1g1
Amacr	109.915	5.865	Ap1g2
Ambp	2492.83	2.0575	Ap1m1
Ambra1	43.655	43.3175	Ap1m2
Amd1	31.1675	56.6075	Ap1s1
Amdhd1	319.88	0	Ap1s2
Amdhd2	80.94	39.0625	Ap1s3
Amer1	20.5725	43.79	Ap2a1
Amfr	600.357	117.36	Ap2a2
Amhr2	1.825	0	Ap2b1
Amigo1	17.8275	10.5575	Ap2m1
Amigo2	36.8825	0	Ap2s1
Ammecr1	24.165	122.227	Ap3b1
Ammecr1l	249.925	128.985	Ap3d1
Amn1	3.575	3.6175	Ap3m1
Amot	25.885	103.43	Ap3m2
Amotl1	56.7	91.7275	Ap3s1
Amotl2	35.59	15.82	Ap3s2
Ampd2	50.745	30.205	Ap4b1
Amt	125.102	1.995	Ap4e1
Amy1	448.95	0.7575	Ap4m1
Amz1	6.8725	4.9775	Ap4s1
Amz2	29.92	20.185	Ap5m1
Anapc1	34.3325	26.4175	Ap5s1
Anapc10	4.72	6.9225	Ap5z1
Anapc11	203.123	90.7525	Apaf1
Anapc13	143.2	57.675	Apba3
Anapc15	6.635	3.375	Apbb2
Anapc16	32.2775	26.0875	Apbb3
Anapc2	31.9325	25.1425	Apc
Anapc4	70.97	51.555	Apeh
Anapc5	298.118	250.155	Apex1
Anapc7	37.5925	22.9875	Apex2
Ang	402.192	0	Aph1a
Angel1	4.05	5.2775	Aph1b
Angel2	58.89	67.1175	Aph1c
Angptl2	78.2225	0.605	Api5
Angptl3	410.15	0	Apip
Angptl4	93.5025	6.095	Aplf
Angptl6	106.872	5.85	Aplp2
Angptl8	136.498	2.065	Apmap
Ank	98.095	22.2475	Apoa1
Ank3	53.565	361.952	Apobec1
Ankfy1	43.4225	29.8425	Apobec3
Ankhd1	50.195	152.323	Apobr
Ankib1	24.4725	9.7825	Apoc1
Ankle1	0.145	10.5725	Apoe
Ankle2	27.6475	17.0625	Apof
Ankmy2	41.335	18.425	Apol7a
Ankra2	163.993	145.37	Apol9a
Ankrd1	0.6875	257.415	Apol9b
Ankrd10	27.83	159.058	Apold1
Ankrd11	84.935	572.425	Apon
Ankrd12	17.25	83.4075	Apoo
Ankrd13a	32.0075	22.26	Apool
Ankrd13b	5.7625	15.3025	App
Ankrd13c	27.3325	19.5675	Appbp2
Ankrd16	16.18	33.5825	Appl1
Ankrd17	132.077	335.355	Appl2
Ankrd22	0.205	15.5575	Aprt
Ankrd23	1.645	10.735	Aptx
Ankrd24	36.015	40.5	Aqp1
Ankrd26	10.345	29.6175	Aqp11
Ankrd27	161.69	141.06	Aqp4
Ankrd28	81.4175	77.8975	Aqp9
Ankrd33b	15.7725	0	Aqr
Ankrd37	1.765	4.785	Ar
Ankrd39	21.9375	10.815	Araf
Ankrd40	74.07	55.8375	Arap1
Ankrd42	1.1775	3.205	Arap2
Ankrd44	9.06	2.74	Arcn1
Ankrd46	43.5175	11.955	Arel1
Ankrd49	20.3425	40.865	Arf1
Ankrd50	24.4925	40.2875	Arf2
Ankrd52	1.7325	0.3175	Arf3
Ankrd54	32.6975	58.64	Arf4
Ankrd55	18.635	0.905	Arf5
Ankrd6	3.6875	24.3875	Arf6
Ankrd9	37.605	30.91	Arfgap1
Anks1	60.0225	23.965	Arfgap2
Anks3	25.5825	35.3175	Arfgap3
Anks4b	94.9675	15.335	Arfgef1
Ankzf1	14.0075	13.445	Arfgef2
Anln	0.3725	9.2575	Arfip1
Ano1	0.7475	85.39	Arfip2
Ano10	73.1575	68.755	Arfrp1
Ano3	0	6.9925	Arg1
Ano6	11.4475	80.675	Arglu1
Ano8	14.89	45.3975	Arhgap1
Ano9	0	7.07	Arhgap10
Anp32a	555.845	724.832	Arhgap11a
Anp32b	82.52	404.51	Arhgap12
Anp32e	87.3225	150.035	Arhgap17
Anpep	57.8475	0	Arhgap18
Antkmt	128.587	73.2925	Arhgap19
Antxr1	3.33	2.0125	Arhgap21
Antxr2	22.0675	6.0575	Arhgap22
Anxa1	0.7825	103.998	Arhgap23
Anxa11	39.815	17.04	Arhgap26
Anxa13	2.3675	316.425	Arhgap27
Anxa2	83.705	1697.62	Arhgap29
Anxa3	5.0675	296.105	Arhgap32
Anxa4	45.725	359.142	Arhgap35
Anxa5	67.9475	65.545	Arhgap39
Anxa6	252.895	102.722	Arhgap4
Anxa7	86.4475	68.0675	Arhgap42
Anxa8	0.5175	100.255	Arhgap44
Anxa9	1.385	6.01	Arhgap45
Aopep	37.1225	45.8625	Arhgap5
Aox1	27.655	4.1175	Arhgap6
Aox3	179.817	0.44	Arhgdia
Ap1ar	63.095	89.16	Arhgdib
Ap1b1	235.107	67.9425	Arhgef1
Ap1g1	208.008	120.36	Arhgef10
Ap1g2	6.17	12.515	Arhgef10l
Ap1m1	63.5775	17.305	Arhgef11
Ap1m2	0.29	88.9575	Arhgef12
Ap1s1	151.397	173.602	Arhgef16
Ap1s2	10.2425	5.705	Arhgef17
Ap1s3	8.4175	91.0975	Arhgef18
Ap2a1	51.32	28.925	Arhgef19
Ap2a2	75.435	47.42	Arhgef2
Ap2b1	47.2475	92.8225	Arhgef25
Ap2m1	105.885	45.16	Arhgef26
Ap2s1	38.44	30.3275	Arhgef3
Ap3b1	50.2125	67.7325	Arhgef37
Ap3d1	104.877	196.68	Arhgef39
Ap3m1	99.8675	14.475	Arhgef40
Ap3m2	7.9175	8.4175	Arhgef5
Ap3s1	9.435	8.9325	Arhgef7
Ap3s2	41.0175	17.49	Arhgef9
Ap4b1	147.498	77.2075	Arid1a
Ap4e1	15.17	56.42	Arid1b
Ap4m1	20.0325	45.615	Arid2
Ap4s1	27.86	6.855	Arid3a
Ap5m1	18.51	9.585	Arid3b
Ap5s1	23.455	6.2175	Arid4a
Ap5z1	38.47	23.3325	Arid4b
Apaf1	9.1375	65.5875	Arid5a
Apba3	30.0125	7.4475	Arid5b
Apbb1ip	8.1475	0	Arih1
Apbb2	43.245	28.0275	Arih2
Apbb3	10.2975	10.525	Arl1
Apc	109.447	106.823	Arl10
Apcs	1163.87	0	Arl13b
Apeh	102.015	42.4875	Arl14ep
Apex1	14.1075	61.7675	Arl15
Apex2	6.455	31.1525	Arl16
Aph1a	252.1	149.393	Arl2
Aph1b	7.54	7.4275	Arl2bp
Aph1c	11.9875	5.2375	Arl3
Api5	33.04	29.5175	Arl4a
Apip	37.57	27.9325	Arl4c
Aplf	5.5325	10.9125	Arl4d
Aplp2	185.83	324.952	Arl5a
Apmap	63.455	32.185	Arl5b
Apoa1	4310.78	0.3025	Arl6
Apoa2	5420.95	0	Arl6ip1
Apoa4	223.798	0	Arl6ip4
Apoa5	1802.2	0	Arl6ip5
Apob	749.925	0	Arl6ip6
Apobec1	8.55	7.79	Arl8a
Apobec3	5.2175	35.805	Arl8b
Apobr	3.065	39.1975	Arl9
Apoc1	5042.66	0.3025	Armc1
Apoc3	2910.04	0	Armc10
Apoc4	1591.06	0	Armc5
Apoe	7680.92	1.345	Armc6
Apof	2054.35	4.0375	Armc7
Apoh	1554.92	0	Armc8
Apol7a	323.543	7.025	Armc9
Apol9a	35.005	3.0575	Armcx1
Apol9b	142.67	13.2275	Armcx3
Apold1	8.1825	0.44	Armcx5
Apom	296.933	0	Armh3
Apon	984.232	1.8625	Armt1
Apoo	11.035	7.5775	Arnt
Apool	44.17	12.8125	Arntl
App	220.705	904.19	Arpc1a
Appbp2	9.34	30.9675	Arpc1b
Appl1	53.3475	123.515	Arpc2
Appl2	21.86	95.3475	Arpc3
Aprt	78.08	74.1925	Arpc4
Aptx	66.5125	15.5225	Arpc5
Aqp1	313.765	4.9225	Arpc5l
Aqp11	60.53	0.7875	Arpin
Aqp4	5.505	0.635	Arpp19
Aqp8	181.75	0	Arrb1
Aqp9	287.485	0.605	Arrb2
Aqr	9.7825	23.0775	Arrdc1
Ar	6.8425	15.76	Arrdc2
Araf	114.235	68.1625	Arrdc3
Arap1	90.725	44.915	Arrdc4
Arap2	59.5925	123.553	Arsa
Arap3	93.5575	0	Arsb
Arcn1	26.0425	34.8425	Arsg
Areg	0	56.14	Arsk
Arel1	52.1225	15.3125	Arv1
Arf1	223.22	276.365	Arvcf
Arf2	49.045	46.4575	As3mt
Arf3	77.1025	110.328	Asah1
Arf4	55.26	57.9275	Asah2
Arf5	673.768	655.638	Asap1
Arf6	165.032	173.618	Asap2
Arfgap1	36.4725	21.1225	Asap3
Arfgap2	14.7375	5.3675	Asb1
Arfgap3	26.44	87.7675	Asb13
Arfgef1	170.152	188.977	Asb3
Arfgef2	56.98	25.055	Asb4
Arfip1	50.525	101.703	Asb6
Arfip2	13.0025	69.0075	Asb7
Arfrp1	113.578	79.8975	Asb8
Arg1	1026.17	0.635	Ascc1
Arglu1	68.625	415.51	Ascc2
Arhgap1	10.305	23.7325	Ascc3
Arhgap10	2.0125	12.915	Ascl2
Arhgap11a	1.85	37.46	Asf1a
Arhgap12	123.83	136.36	Asf1b
Arhgap17	11.64	9.0225	Asgr1
Arhgap18	57.6475	67.8675	Ash1l
Arhgap19	0.7725	4.98	Ash2l
Arhgap21	50.9775	87.38	Asl
Arhgap22	1.1075	4.11	Asns
Arhgap23	34.915	10.475	Asnsd1
Arhgap24	9.29	0	Aspa
Arhgap25	2.6875	0	Asph
Arhgap26	46.4325	17.6025	Aspm
Arhgap27	0.965	32.8725	Aspscr1
Arhgap29	181.168	9.3	Asrgl1
Arhgap30	11.63	0	Ass1
Arhgap31	9.73	0	Aste1
Arhgap32	20.54	56.76	Asxl1
Arhgap35	106.242	37.95	Asxl2
Arhgap39	6.2775	18.4475	Atad1
Arhgap4	11.97	3.49	Atad2
Arhgap42	158.368	56.3975	Atad2b
Arhgap44	4.115	44.065	Atad3a
Arhgap45	40.1525	9.8075	Atad3aos
Arhgap5	122.67	203.837	Atad5
Arhgap6	11.6325	0.8025	Atat1
Arhgap8	0	7.1925	Ate1
Arhgap9	14.6075	0	Atf1
Arhgdia	39.325	44.605	Atf2
Arhgdib	9.575	0.605	Atf3
Arhgef1	25.5225	22.2475	Atf4
Arhgef10	28.095	8.145	Atf5
Arhgef10l	83.8575	71.3275	Atf6
Arhgef11	7.7375	5.0425	Atf6b
Arhgef12	122	189.02	Atf7
Arhgef15	56.55	0	Atf7ip
Arhgef16	10.675	60.5475	Atg10
Arhgef17	18.7425	123.773	Atg101
Arhgef18	12.2675	23.445	Atg12
Arhgef19	122.095	9.33	Atg13
Arhgef2	8.9725	99.1475	Atg14
Arhgef25	5.05	23.38	Atg16l1
Arhgef26	65.885	24.81	Atg16l2
Arhgef28	0	38.38	Atg2a
Arhgef3	65.875	62.44	Atg2b
Arhgef37	31.17	5.6525	Atg3
Arhgef38	0	30.31	Atg4a
Arhgef39	1.465	10.9575	Atg4b
Arhgef40	84.9875	308.535	Atg4c
Arhgef5	103.745	323.82	Atg4d
Arhgef7	53.8175	25.7475	Atg5
Arhgef9	3.56	6.205	Atg7
Arid1a	51.4725	46.14	Atg9a
Arid1b	68.3425	111.735	Atg9b
Arid2	28.145	64.7825	Atic
Arid3a	5.2375	7.5475	Atl2
Arid3b	11.64	3.5275	Atl3
Arid4a	79.2175	192.117	Atm
Arid4b	82.8675	291.21	Atmin
Arid5a	3.7975	11.0975	Atn1
Arid5b	70.8725	93.645	Atoh8
Arih1	99.8625	94.4975	Atox1
Arih2	101.585	76.26	Atp10a
Arl1	98.5975	48.81	Atp11a
Arl10	29.2675	77.625	Atp11b
Arl13b	7.05	23.0375	Atp11c
Arl14ep	38.2525	62.1125	Atp13a1
Arl15	7.48	8.6975	Atp13a2
Arl16	67.455	96.2325	Atp13a3
Arl2	0.4825	7.21	Atp1a1
Arl2bp	17.0125	36.1625	Atp1b1
Arl3	67.0125	35.585	Atp1b3
Arl4a	90.3825	30.095	Atp23
Arl4c	16.055	166.96	Atp2a2
Arl4d	3.0525	1.105	Atp2a3
Arl5a	176.377	30.0275	Atp2b1
Arl5b	37.115	9.0425	Atp2b2
Arl6	10.8925	19.4025	Atp2b4
Arl6ip1	395.53	300.173	Atp2c1
Arl6ip4	127.94	107.305	Atp5a1
Arl6ip5	56.1625	77.28	Atp5b
Arl6ip6	20.6125	36.115	Atp5c1
Arl8a	12.985	51.8375	Atp5d
Arl8b	89.575	83.86	Atp5e
Arl9	0.2775	12.795	Atp5g1
Armc1	297.925	92.145	Atp5g3
Armc10	18.1825	50.375	Atp5h
Armc5	24.335	43.6975	Atp5j
Armc6	4.69	1.5725	Atp5j2
Armc7	6.6275	8.325	Atp5k
Armc8	38.6175	39.345	Atp5l
Armc9	23.665	25.655	Atp5md
Armcx1	4.5	2.465	Atp5mpl
Armcx2	11.905	0	Atp5o
Armcx3	1.7675	7.0075	Atp5pb
Armcx4	4.0125	0	Atp6ap1
Armcx5	11.0775	15.5775	Atp6ap2
Armh3	16.7275	8.91	Atp6v0a1
Armt1	22.3175	6.1825	Atp6v0a2
Arnt	13.0925	17.2225	Atp6v0a4
Arntl	14.5775	17.52	Atp6v0b
Arntl2	0	5.2875	Atp6v0c-ps2
Arpc1a	82.95	115.867	Atp6v0d1
Arpc1b	159.32	728.88	Atp6v0e
Arpc2	409.838	825.993	Atp6v0e2
Arpc3	133.727	141.78	Atp6v1a
Arpc4	100.758	95.4575	Atp6v1b2
Arpc5	82.6325	102.257	Atp6v1c1
Arpc5l	211.907	194.77	Atp6v1d
Arpin	4.6525	12.7075	Atp6v1e1
Arpp19	261.882	226.07	Atp6v1f
Arrb1	51.4675	64.965	Atp6v1g1
Arrb2	66.475	44.7925	Atp6v1g2
Arrdc1	12.5	165.377	Atp6v1h
Arrdc2	4.4675	7.645	Atp7a
Arrdc3	110.933	9.305	Atp7b
Arrdc4	9.4475	22.4025	Atp8a1
Arsa	9.585	9.1	Atp8b1
Arsb	6.5925	3.9525	Atp8b2
Arsg	11.1575	2.585	Atp8b5
Arsk	12.3575	5.4625	Atp9a
Art2a	4.3375	0	Atp9b
Art4	4.935	0	Atpaf1
Artn	0	5.33	Atpaf2
Arv1	2.5375	6.22	Atpif1
Arvcf	7.8175	6.655	Atpsckmt
As3mt	19.925	0.62	Atr
Asah1	22.6	37.205	Atraid
Asah2	18.26	3.9175	Atrn
Asap1	21.465	50.86	Atrnl1
Asap2	24.415	33.8575	Atrx
Asap3	15.835	3.39	Atxn1
Asb1	40.83	12.18	Atxn10
Asb13	60.155	15.43	Atxn1l
Asb2	4.6575	0	Atxn2
Asb3	9.39	7.5275	Atxn2l
Asb4	4.195	0.62	Atxn3
Asb6	8.415	9.3075	Atxn7
Asb7	15.005	16.4125	Atxn7l1
Asb8	43.545	31.8175	Atxn7l3
Ascc1	17.4925	30.4675	Atxn7l3b
Ascc2	70.585	33.3975	AU020206
Ascc3	21.66	37.005	AU021092
Ascl2	0.265	8.61	AU022252
Asf1a	15.3875	57.6	AU040320
Asf1b	1.8025	17.3975	AU041133
Asgr1	1564.85	0.3025	Auh
Asgr2	615.78	0	Aup1
Ash1l	62.6375	189.822	Aurka
Ash2l	151.162	108.053	Aurkaip1
Asic5	4.055	0	Aurkb
Asl	378.082	18.015	Auts2
Asns	0.1675	20.1	AV099323
Asnsd1	30.945	27.775	Aven
Aspa	19.18	51.975	Avl9
Aspdh	25.6	0	Avpi1
Aspg	97.0875	0	AW011738
Asph	122.5	67.16	AW112010
Aspm	0.41	13.5425	AW146154
Aspscr1	28.4575	11.285	AW209491
Asrgl1	21.0225	12.8325	AW549542
Ass1	1333.95	125.007	AW549877
Aste1	6.675	13.565	AW554918
Asxl1	29.3625	54.0525	Axin1
Asxl2	94.165	197.205	Axin2
Atad1	222.595	278.81	Axl
Atad2	8.2975	47.115	Azi2
Atad2b	102.165	119.487	Azin1
Atad3a	104.203	39.405	B130006D01Rik
Atad3aos	2.455	0.3025	B130024G19Rik
Atad5	3.1925	16.5625	B130034C11Rik
Atat1	25.285	34.1675	B230208H11Rik
Ate1	97.21	144.173	B230219D22Rik
Atf1	81.9775	43.07	B230307C23Rik
Atf2	25.41	62.2325	B230354K17Rik
Atf3	1.675	5.3225	B230398E01Rik
Atf4	1038.41	1192.53	B2m
Atf5	1870.98	525.94	B330016D10Rik
Atf6	90.2525	47.145	B3galnt2
Atf6b	165.167	132.822	B3galt6
Atf7	24.995	24.6075	B3gat3
Atf7ip	146.765	105.48	B3glct
Atg10	17.5275	11.96	B3gnt2
Atg101	378.315	125.447	B3gnt8
Atg12	120.175	76.7125	B3gntl1
Atg13	37.6525	11.57	B4galnt1
Atg14	33.8875	10.53	B4galnt3
Atg16l1	50.89	26.8225	B4galt1
Atg16l2	29.52	18.275	B4galt2
Atg2a	168.257	55.47	B4galt3
Atg2b	45.1725	44.8	B4galt4
Atg3	138.53	73.535	B4galt5
Atg4a	24.88	11.6575	B4galt6
Atg4b	119.962	60.53	B4galt7
Atg4c	8.57	1.545	B4gat1
Atg4d	29.0125	15.0575	B630019K06Rik
Atg5	91.3925	37.94	B930095G15Rik
Atg7	37.8325	9.66	B9d1
Atg9a	56.0725	13.2675	B9d2
Atg9b	0.205	157.377	Baat
Atic	69.3075	228.04	Babam1
Atl2	96.91	23.8975	Bace1
Atl3	79.86	33.0625	Bace2
Atm	98.9275	157.263	Bach1
Atmin	29.8625	31.935	Bach2
Atn1	5.7275	12.5725	Bad
Atoh8	67.3975	24.52	Bag1
Atox1	245.325	59.245	Bag2
Atp10a	0.145	12.1975	Bag3
Atp10b	0	37.4125	Bag4
Atp11a	12.4875	30.2525	Bag5
Atp11b	34.21	40.535	Bag6
Atp11c	124.703	14.71	Bahcc1
Atp13a1	63.345	46.075	Bahd1
Atp13a2	8.43	3.6	Baiap2
Atp13a3	153.632	191.925	Baiap2l1
Atp1a1	573.493	1730.75	Bak1
Atp1b1	282.965	860.947	Bambi
Atp1b3	87.955	73.15	Banf1
Atp23	24.605	11.085	Banp
Atp2a2	164.445	107.582	Bap1
Atp2a3	2.1	3.7625	Basp1
Atp2b1	193.387	528.263	Batf
Atp2b2	14.8375	0.3025	Bax
Atp2b4	60.4225	68.435	Baz1a
Atp2c1	60.8525	37.0125	Baz1b
Atp5a1	966.257	751.69	Baz2a
Atp5b	821.812	365.963	Baz2b
Atp5c1	180.058	107.192	Bbc3
Atp5d	315.645	123.49	Bbip1
Atp5e	332.595	149.048	Bbof1
Atp5g1	23.825	9.305	Bbs1
Atp5g3	1195.85	596.183	Bbs10
Atp5h	234.428	128.92	Bbs2
Atp5j	156.127	134.292	Bbs4
Atp5j2	593.413	225.357	Bbs5
Atp5k	997.858	278.278	Bbs9
Atp5l	30.4	22.8975	Bbx
Atp5l-ps1	2.87	0	BC002059
Atp5md	301.897	337.103	BC003965
Atp5mpl	552.63	220.82	BC004004
Atp5o	665.89	167.5	BC005537
Atp5pb	337.465	131.235	BC005624
Atp6ap1	619.665	690.952	BC021767
Atp6ap2	430.12	259.482	BC024978
Atp6v0a1	62.335	43.6225	BC029722
Atp6v0a2	52.045	33.28	BC031181
Atp6v0a4	0.1325	4.27	BC048403
Atp6v0b	136.188	103.6	BC051226
Atp6v0c-ps2	39.2925	10.7425	BC055324
Atp6v0d1	106.607	65.1475	BC065397
Atp6v0d2	28.2375	0	Bcam
Atp6v0e	120.453	121.743	Bcap29
Atp6v0e2	94.5375	78.4125	Bcap31
Atp6v1a	225.15	371.058	Bcar1
Atp6v1b2	237.935	635.795	Bcar3
Atp6v1c1	94.86	64.5875	Bcas2
Atp6v1d	43.02	80.2925	Bcas3
Atp6v1e1	146.37	95.1025	Bcat2
Atp6v1f	530.428	508.368	Bccip
Atp6v1g1	76.9375	114.693	Bcdin3d
Atp6v1g2	1.7775	1.3925	Bche
Atp6v1h	69.9575	40.41	Bckdha
Atp7a	35.28	71.2625	Bckdhb
Atp7b	23.74	9.885	Bckdk
Atp8a1	8.8875	44.085	Bcl10
Atp8b1	77.49	131.202	Bcl11a
Atp8b2	1.9375	3.6425	Bcl11b
Atp8b4	3.93	0	Bcl2
Atp8b5	95.4425	4.1525	Bcl2a1b
Atp9a	605.05	566.85	Bcl2l1
Atp9b	17.02	15.035	Bcl2l11
Atpaf1	6	0.485	Bcl2l12
Atpaf2	34.655	17.845	Bcl2l13
Atpif1	45.9375	332.475	Bcl2l15
Atpsckmt	101.662	54.89	Bcl2l2
Atr	11.8075	11.6975	Bcl3
Atraid	195.945	61.4575	Bcl6
Atrn	66.4725	15.67	Bcl6b
Atrnl1	12.51	13.0675	Bcl7a
Atrx	107.725	579.582	Bcl7b
Atxn1	25.135	39.065	Bcl7c
Atxn10	133.86	196.847	Bcl9
Atxn1l	7.52	15.63	Bcl9l
Atxn2	28.4525	41.615	Bclaf1
Atxn2l	7.245	41.695	Bclaf3
Atxn3	32.125	36.3	Bco1
Atxn7	57.825	58.89	Bcor
Atxn7l1	12.3875	11.15	Bcorl1
Atxn7l3	97.225	90.84	Bcr
Atxn7l3b	448.485	316.23	Bcs1l
Auh	87.8375	27.0775	Bdh1
Aup1	696.858	322.062	Bdnf
Aurka	2.375	25.7825	Bdp1
Aurkaip1	157.162	59.3025	Becn1
Aurkb	0.3125	3.75	Bend3
Auts2	4.095	138.58	Bend7
Aven	76.3625	17.45	Bet1
Avl9	32.9275	50.305	Bet1l
Avpi1	119.083	151.48	Bex3
Avpr1a	286.92	0	Bfar
Axin1	49.31	120.218	Bgn
Axin2	7.69	26.1275	Bhlhb9
Axl	22.72	0.3025	Bhlhe40
Azgp1	997.44	0	Bicc1
Azi2	40.0925	17.4625	Bicd1
Azin1	291.635	57.845	Bicd2
B130006D01Rik	1.1875	6.2125	Bicdl2
B130024G19Rik	4.48	2.81	Bicra
B130034C11Rik	3.505	2.0425	Bicral
B230208H11Rik	3.7775	7.16	Bid
B230219D22Rik	91.1825	97.6425	Bik
B230307C23Rik	18.4575	20.63	Bin1
B230354K17Rik	55.3375	73.035	Bin3
B230398E01Rik	1.9125	7.7025	Birc2
B2m	1364.74	369.41	Birc3
B330016D10Rik	5.32	3.4675	Birc5
B3galnt1	10.2325	0	Birc6
B3galnt2	20.385	37.96	Bivm
B3galt1	30.2025	0	Blcap
B3galt6	13.16	9.4025	Blm
B3gat3	78.015	29.4525	Blmh
B3glct	10.015	56.8875	Blnk
B3gnt2	129.257	90.1225	Bloc1s1
B3gnt8	2.655	0.8825	Bloc1s2
B3gntl1	5.2425	10.825	Bloc1s3
B430306N03Rik	8.6025	0	Bloc1s4
B4galnt1	70.485	24.63	Bloc1s5
B4galnt2	0	8.33	Bloc1s6
B4galnt3	1.845	4.735	Blvra
B4galt1	524.23	546.6	Blvrb
B4galt2	2.7175	7.1575	Blzf1
B4galt3	33.7375	157.23	Bmf
B4galt4	5.0675	0.7575	Bmi1
B4galt5	26.435	2.5375	Bmp1
B4galt6	6.73	157.59	Bmp2
B4galt7	27.335	18.415	Bmp2k
B4gat1	87.87	35.2775	Bmp4
B630019K06Rik	1.3325	3.9825	Bmp6
B930025P03Rik	6.655	0	Bmp7
B930095G15Rik	5.865	88.31	Bmpr1a
B9d1	3.9525	15.475	Bmpr2
B9d2	82.93	40.0625	Bms1
BC002059	29.61	75.285	Bmt2
BC003965	61.79	50.3275	Bmyc
BC004004	268.048	68.77	Bnip1
BC005537	9.3075	19.4825	Bnip2
BC005624	10.61	12.945	Bnip3
BC021767	5.24	12.435	Bnip3l
BC024386	234.735	0	Bod1
BC024978	10.66	2.3425	Bod1l
BC029722	81.4525	49.8925	Bok
BC031181	282.865	85.1325	Bola1
BC035044	1.74	0	Bola2
BC048403	1.765	2.59	Bola3
BC051226	19.0025	4.785	Bop1
BC055324	2.175	7.1625	Bora
BC065397	7.2	16.655	Borcs5
Baat	336.877	0.3175	Borcs6
Babam1	43.65	20.04	Borcs7
Bace1	36.9025	56.5075	Borcs8
Bace2	16.2825	6.13	Bpgm
Bach1	38.945	93.0325	Bphl
Bach2	27.945	13.3425	Bpnt1
Bad	245.865	131.748	Bpnt2
Bag1	42.98	161.188	Bptf
Bag2	0.755	20.515	Braf
Bag3	360.33	467.445	Brap
Bag4	126.975	51.91	Brat1
Bag5	118.583	89.7425	Brca1
Bag6	30.17	28.3325	Brca2
Bahcc1	4.0725	9.175	Brcc3
Bahd1	12.3825	7.2175	Brd1
Baiap2	117.088	40.9225	Brd2
Baiap2l1	15.9925	28.445	Brd3
Bak1	79.4375	182.648	Brd3os
Bambi	3.175	0.62	Brd4
Banf1	29.755	49.0425	Brd7
Bank1	4.9725	0	Brd8
Banp	47.325	37.7775	Brd9
Bap1	39.365	20.9175	Brdt
Barx2	0	8.195	Brf1
Basp1	7.01	434.408	Brf2
Batf	4.54	0.7425	Bri3
Batf2	3.8775	0	Bri3bp
Bax	44.4175	196.902	Brip1
Baz1a	27.15	135.088	Brip1os
Baz1b	167.067	260.803	Brix1
Baz2a	11.6725	79.0775	Brk1
Baz2b	37.355	136.922	Brms1
Bbc3	66.9975	43.4325	Brms1l
Bbip1	13.8	25.8175	Brox
Bbof1	1.92	8.6525	Brpf1
Bbox1	108.398	0	Brpf3
Bbs1	3.4825	7.1575	Brwd1
Bbs10	4.7775	1.105	Brwd3
Bbs2	1.4975	4.7025	Bscl2
Bbs4	2.63	4.1	Bsdc1
Bbs5	4.7425	7.3275	Bsg
Bbs9	14.605	14.215	Bspry
Bbx	15.895	113.36	Bst1
Bcam	1.8125	75.46	Bst2
Bcap29	23.2725	24.705	Btaf1
Bcap31	168.245	62.3525	Btbd1
Bcar1	40.7525	25.615	Btbd10
Bcar3	71.3975	16.0975	Btbd19
Bcas2	100.67	72.6775	Btbd2
Bcas3	31.3075	6.155	Btbd3
Bcat2	2.5925	7.2175	Btbd6
Bccip	20.4575	31.5475	Btbd7
Bcdin3d	14.51	6.655	Btbd8
Bche	129.888	7.585	Btbd9
Bckdha	268.882	19.2525	Btc
Bckdhb	744.8	65.57	Btd
Bckdk	25.305	55.7425	Btf3
Bcl10	14.9675	41.2275	Btf3l4
Bcl11a	0.65	13.82	Btf3-ps3
Bcl11b	1.995	70.09	Btg1
Bcl2	5.9025	30.3575	Btg2
Bcl2a1b	2.3	4.0525	Btrc
Bcl2l1	109.975	260.022	Bub1
Bcl2l11	22.9	92.69	Bub1b
Bcl2l12	5.88	4.585	Bub3
Bcl2l13	56.4075	28.6325	Bud13
Bcl2l15	0.5775	5.4625	Bud23
Bcl2l2	16.5275	48.1775	Bud31
Bcl3	196.345	131.562	Bvht
Bcl6	14.3775	37.51	Bysl
Bcl6b	5.2225	0.9375	Bzw1
Bcl7a	6.58	24.2775	Bzw2
Bcl7b	8.125	10.4725	C030006K11Rik
Bcl7c	4.3875	11.575	C030034I22Rik
Bcl9	3.5125	32.42	C130036L24Rik
Bcl9l	93.04	170.938	C130046K22Rik
Bclaf1	183.215	488.938	C130074G19Rik
Bclaf3	3.9875	18.165	C1d
Bco1	14.035	1.075	C1galt1
Bco2	3.4875	0	C1galt1c1
Bcor	14.1275	26.13	C1qbp
Bcorl1	41.1325	68.42	C1qtnf1
Bcr	90.5025	46.3	C1qtnf4
Bcs1l	27.0575	7.71	C1qtnf6
Bdh1	866.652	12.4275	C1ra
Bdh2	29.8475	0	C1rb
Bdnf	4.185	0.9375	C1rl
Bdp1	16.9875	76.2375	C1s1
Becn1	270.377	168.715	C2
Bend3	2.21	5.5725	C2cd2
Bend7	12.005	14.505	C2cd2l
Bet1	49.735	19.3075	C2cd3
Bet1l	146.22	101.623	C2cd4c
Bex3	1.84	52.14	C2cd5
Bfar	156.43	81.745	C3
Bgn	343.032	1.27	C330007P06Rik
Bhlhb9	13.7725	1.545	C330018D20Rik
Bhlhe40	133.455	62.34	C430049B03Rik
Bhmt	1011.06	0	C4a
Bhmt-ps1	2.245	0	C4b
Bhmt2	140.632	0	C4bp
Bicc1	5.0275	325.755	C4bp-ps1
Bicd1	0.145	44.675	C630043F03Rik
Bicd2	27.9525	31.0275	C77080
Bicdl2	0.205	65.7075	C87436
Bicra	1.93	5.275	C9orf72
Bicral	45.4275	72.355	Caap1
Bid	10.13	51.4525	Cab39
Bik	23.9675	6.535	Cab39l
Bin1	6.4925	13.6575	Cabin1
Bin2	26.8125	0	Cables1
Bin3	3.1425	8.76	Cables2
Birc2	48.15	55.8375	Cacfd1
Birc3	5.0725	13.69	Cacna1a
Birc5	18.465	162.98	Cacna2d1
Birc6	102.655	119.675	Cacnb3
Bivm	12.8225	15.545	Cactin
Blcap	105.118	55.57	Cacul1
Blm	3.365	13.72	Cacybp
Blmh	532.587	204.81	Cad
Blnk	3.35	17.065	Cadm1
Bloc1s1	140.583	34.26	Cadm4
Bloc1s2	7.5675	19.82	Cadps2
Bloc1s3	6.795	5.275	Cage1
Bloc1s4	69.9825	34.6325	Cahm
Bloc1s5	171.732	19.7925	Calcoco1
Bloc1s6	37.46	34.4375	Cald1
Blvra	71.975	50.4075	Calm1
Blvrb	155.605	41.44	Calm2
Blzf1	33.8325	30.7175	Calm3
Bmf	8.6475	41.0575	Calml4
Bmi1	45.875	52.235	Caln1
Bmp1	134.985	8.93	Calr
Bmp2	93.6325	18.365	Calr3
Bmp2k	5.905	5.105	Calu
Bmp4	4.715	41.355	Camk1
Bmp5	26.4225	0	Camk1d
Bmp6	2.175	4.1475	Camk2a
Bmp7	4.13	0.485	Camk2d
Bmpr1a	25.2575	41.81	Camk2g
Bmpr2	150.665	110.265	Camk2n1
Bms1	55.4525	156.13	Camkk1
Bmt2	38.92	73.7975	Camkk2
Bmyc	5.5075	7.7	Camkmt
Bnip1	90.195	34.22	Caml
Bnip2	315.933	228.27	Camsap1
Bnip3	305.108	128.988	Camsap2
Bnip3l	46.0525	60.325	Camsap3
Bod1	118.04	117.608	Camta1
Bod1l	33.4125	129.733	Camta2
Bok	70.8425	131.308	Cand1
Bola1	141.41	45.8175	Cand2
Bola2	123.327	131.968	Cant1
Bola3	103.758	21.76	Canx
Bop1	20.0625	9.71	Cap1
Bora	2.9025	20.095	Capg
Borcs5	35.4525	21.6	Capn1
Borcs6	40.9425	49.26	Capn10
Borcs7	19.7275	12.99	Capn15
Borcs8	91.015	66.935	Capn2
Bpgm	41.175	61.9625	Capn3
Bphl	157.065	12.6875	Capn5
Bpnt1	61.195	40.88	Capn7
Bpnt2	300.678	325.525	Capns1
Bptf	91.2225	257.68	Caprin1
Braf	25.5325	31.51	Caprin2
Brap	192.218	38.54	Capsl
Brat1	3.085	3.7775	Capza1
Brca1	6.3475	9.5125	Capza2
Brca2	3.465	19.57	Capzb
Brcc3	30.04	14.995	Car13
Brd1	54.1	209.04	Car2
Brd2	381.52	937.927	Car5a
Brd3	135.788	129.62	Car5b
Brd3os	1.2025	4.52	Car8
Brd4	146.72	244.692	Card10
Brd7	130.792	159.755	Card14
Brd8	37.18	118.708	Card19
Brd9	46.26	87.14	Card6
Brdt	6.3075	4.255	Carf
Brf1	49.45	53.265	Carhsp1
Brf2	20.42	16.5425	Carm1
Bri3	203.225	150.833	Carmil1
Bri3bp	128.16	111.09	Carnmt1
Brip1	7.8975	18.64	Cars
Brip1os	70.6225	40.1325	Cars2
Brix1	74.9825	89.575	Casc3
Brk1	159.958	112.077	Casd1
Brms1	4.9875	3.6925	Cask
Brms1l	2.83	9.3225	Caskin2
Brox	68.6875	72.2275	Casp12
Brpf1	23.6225	70.8	Casp2
Brpf3	19.805	17.905	Casp3
Brwd1	102.562	273.377	Casp4
Brwd3	38.695	71.8075	Casp6
Bscl2	75.7975	20.235	Casp7
Bsdc1	23.3575	8.0375	Casp8
Bsg	425.53	708.937	Casp8ap2
Bsn	0	6.5575	Casp9
Bspry	2.625	28.155	Cast
Bst1	2.035	88.275	Castor2
Bst2	262.518	370	Casz1
Btaf1	16.71	27.95	Cat
Btbd1	32.2775	37.5175	Catsper2
Btbd10	13.33	45.4	Catsperd
Btbd17	0	9.75	Catspere2
Btbd19	10.1775	16.24	Cav1
Btbd2	18.7925	8.1075	Cav2
Btbd3	4.0275	11.44	Cavin1
Btbd6	5.9925	2.97	Cavin2
Btbd7	17.04	49.32	Cbarp
Btbd8	3.3925	4.21	Cbfa2t2
Btbd9	198.762	141.515	Cbfa2t3
Btc	6.9275	117.807	Cbfb
Btd	150.89	22.0825	Cbl
Btf3	33.8575	71.2075	Cblb
Btf3-ps3	2.91	2.4975	Cblc
Btf3l4	7.175	11.5925	Cbll1
Btg1	9.8	53.7775	Cbln3
Btg2	55.2175	95.7725	Cbr1
Btk	5.285	0	Cbr2
Btnl9	2.885	0	Cbr3
Btrc	12.28	6.135	Cbr4
Bub1	0.205	8.67	Cbs
Bub1b	0.265	8.41	Cbwd1
Bub3	102.69	114.825	Cbx1
Bud13	5.9825	9.16	Cbx2
Bud23	33.995	8.635	Cbx3
Bud31	94.5625	118.657	Cbx4
Bvht	1.3825	4.37	Cbx5
Bysl	52.7475	25.3525	Cbx6
Bzw1	120.517	271.743	Cbx7
Bzw2	27.0575	220.255	Cbx8
C030006K11Rik	26.7375	1.24	Cby1
C030013C21Rik	0	7.8525	Cc2d1a
C030034I22Rik	4.2175	14.0225	Cc2d1b
C130036L24Rik	3.9425	8.7275	Cc2d2a
C130046K22Rik	5.1875	3.1275	Ccar1
C130074G19Rik	308.007	65.6075	Ccar2
C1d	62.42	36.65	Ccbe1
C1galt1	3.5275	5.345	Ccdc102a
C1galt1c1	58.21	48.595	Ccdc107
C1qa	552.592	0	Ccdc112
C1qb	51.33	0	Ccdc115
C1qbp	277.692	346.277	Ccdc117
C1qc	33.76	0	Ccdc12
C1qtnf1	30.285	1.4075	Ccdc120
C1qtnf2	5.805	0	Ccdc122
C1qtnf4	2.185	1.105	Ccdc124
C1qtnf6	0.815	13.595	Ccdc125
C1ra	532.553	26.7575	Ccdc126
C1rb	36.1275	0.8825	Ccdc127
C1rl	491.322	14.3275	Ccdc130
C1s1	221.875	23.42	Ccdc134
C1s2	9.215	0	Ccdc136
C2	115.787	3.49	Ccdc137
C2cd2	723.708	32.385	Ccdc138
C2cd2l	148.493	14.925	Ccdc14
C2cd3	11.56	7.615	Ccdc141
C2cd4c	0.7725	13.665	Ccdc148
C2cd4d	3.2025	0	Ccdc149
C2cd5	5.8625	15.205	Ccdc15
C3	4707.59	655.38	Ccdc151
C330007P06Rik	26.43	28.735	Ccdc157
C330018D20Rik	36.275	8.6325	Ccdc158
C3ar1	7.9175	0	Ccdc163
C430014B12Rik	8.7275	0	Ccdc166
C430049B03Rik	13.8075	20.86	Ccdc167
C4a	29.385	1.255	Ccdc17
C4b	1386.12	78.49	Ccdc171
C4bp	361.717	34.195	Ccdc173
C4bp-ps1	4.195	2.18	Ccdc174
C6	9.5825	0	Ccdc18
C630043F03Rik	18.2175	2.9075	Ccdc181
C730014E05Rik	132.548	0	Ccdc186
C730036E19Rik	53.175	0	Ccdc189
C77080	41.85	55.5025	Ccdc191
C87436	5.0675	4.13	ccdc198
C8a	361.278	0	Ccdc22
C8b	237.43	0	Ccdc25
C8g	493.595	0	Ccdc28a
C9	140.595	0	Ccdc28b
C9orf72	23.8675	16.2775	Ccdc3
COX1	985.337	305.57	Ccdc30
CYTB	5095.65	1803.92	Ccdc32
Caap1	12.605	11.65	Ccdc34
Cab39	97.365	140.648	Ccdc39
Cab39l	134.755	29.56	Ccdc43
Cabcoco1	8.115	0	Ccdc47
Cabin1	20.7725	41.2025	Ccdc50
Cables1	34.27	3.4225	Ccdc51
Cables2	157.113	51.8725	Ccdc57
Cacfd1	168.642	101.677	Ccdc58
Cacna1a	6.14	11.045	Ccdc59
Cacna1d	3.7525	0	Ccdc6
Cacna2d1	2.875	2.485	Ccdc61
Cacnb3	0.3375	12.655	Ccdc66
Cactin	51.8625	33.625	Ccdc68
Cacul1	94.505	63.1375	Ccdc71
Cacybp	67.02	69.03	Ccdc71l
Cad	15.965	12.43	Ccdc77
Cadm1	159.847	420.577	Ccdc80
Cadm3	12.1975	0	Ccdc82
Cadm4	2.625	9.63	Ccdc84
Cadps2	17.9875	8.4375	Ccdc85b
Cage1	1.18	2.4975	Ccdc85c
Cahm	1.37	1.2225	Ccdc86
Calcoco1	13.89	9.3875	Ccdc88a
Calcrl	29.935	0	Ccdc88b
Cald1	647.127	63.8825	Ccdc88c
Calhm2	4.3125	0	Ccdc9
Calm1	630.595	837.423	Ccdc90b
Calm2	152.86	623.348	Ccdc91
Calm3	95.63	197.965	Ccdc92
Calml4	1.53	8.6925	Ccdc93
Caln1	3.6425	0.485	Ccdc97
Calr	643.472	613.587	Ccdc9b
Calr3	1.99	1.89	Cchcr1
Calu	154.362	388.327	Ccl2
Camk1	24.6825	24.16	Ccl25
Camk1d	23.5075	18.7775	Ccl27a
Camk2a	0.735	1.8575	Ccl5
Camk2d	6.565	66.695	Ccl6
Camk2g	13.845	19.985	Ccm2
Camk2n1	356.425	227.713	Ccn1
Camkk1	0.5775	5.425	Ccn2
Camkk2	90.795	181.51	Ccn4
Camkmt	4.01	9.395	Ccna2
Caml	8.7025	6.475	Ccnb1
Camsap1	47.19	96.11	Ccnc
Camsap2	48.11	69.0225	Ccnd1
Camsap3	13.625	18.385	Ccnd2
Camta1	6.1825	6.545	Ccnd3
Camta2	42.27	43.43	Ccndbp1
Cand1	121.218	91.2625	Ccne2
Cand2	0.8925	5.2875	Ccnf
Cant1	73.6225	46.2425	Ccng1
Canx	567.58	730.145	Ccng2
Cap1	44.4725	57.9525	Ccnh
Capg	1.6575	22.5225	Ccni
Capn1	111.262	134.415	Ccnj
Capn10	40.24	17.12	Ccnk
Capn15	20.175	56.6725	Ccnl1
Capn2	83.5075	47.8025	Ccnl2
Capn3	83.7525	0.485	Ccnq
Capn5	2.32	59.5625	Ccnt1
Capn7	84.5325	90.1975	Ccnt2
Capns1	76.855	76.24	Ccny
Caprin1	166.47	108.858	Ccnyl1
Caprin2	3.3175	5.89	Ccp110
Capsl	0.145	4.7675	Ccpg1
Capza1	10.8	15.6575	Ccpg1os
Capza2	99.78	129.752	Ccrl2
Capzb	116.593	260.97	Ccs
Car1	13.0175	0	Ccsap
Car12	0	17.6375	Ccser2
Car13	0.505	10.25	Cct2
Car14	71.3075	0	Cct3
Car2	24.395	230.175	Cct4
Car3	334.683	0	Cct5
Car5a	5.1425	0.485	Cct6a
Car5b	10.0625	3.545	Cct7
Car8	255.322	26.455	Cct8
Car9	0	29.2375	Ccz1
Card10	13.425	21.495	Cd14
Card14	0.205	4.96	Cd151
Card19	7.7025	15.18	Cd164
Card6	9.8475	4.8075	Cd1d1
Carf	5.9875	8.365	Cd24a
Carhsp1	239.715	72.875	Cd274
Carm1	19.1925	9.575	Cd276
Carmil1	2.5575	47.05	Cd2ap
Carnmt1	46.5125	29.715	Cd2bp2
Cars	39	93.0875	Cd300a
Cars2	23.2625	14.0175	Cd320
Casc3	51.6775	127.625	Cd38
Casd1	72.6475	30.4775	Cd3eap
Cask	36.09	75.5325	Cd40
Caskin2	15.54	7.5775	Cd44
Casp12	1.205	26.65	Cd47
Casp2	9.4875	15.65	Cd52
Casp3	38.9875	82.7825	Cd53
Casp4	0.29	20.16	Cd55
Casp6	79.8475	41.735	Cd59a
Casp7	23.325	11.5325	Cd59b
Casp8	28.7625	64.3675	Cd63
Casp8ap2	18.3575	37.89	Cd68
Casp9	33.2475	15.065	Cd82
Cast	52.8825	125.127	Cd9
Castor2	5.84	11.7275	Cd99l2
Casz1	0.7225	51.0075	Cda
Cat	2089.74	59.78	Cdadc1
Catsper2	8.4125	4.01	Cdan1
Catsperd	5.5475	2.44	Cdc123
Catspere2	0.6875	5.105	Cdc14a
Cav1	1.2475	12.4425	Cdc14b
Cav2	18.9225	234.745	Cdc16
Cavin1	116.883	556.857	Cdc20
Cavin2	119.34	26.55	Cdc23
Cbarp	1.7625	9.62	Cdc25a
Cbfa2t2	5.8475	7.7475	Cdc25b
Cbfa2t3	15.4825	4.085	Cdc26
Cbfb	12.275	35.505	Cdc27
Cbl	23.33	79.465	Cdc34
Cblb	11.1475	16.5125	Cdc37
Cblc	35.2325	86.62	Cdc37l1
Cbll1	29.965	45.1725	Cdc40
Cbln3	3.2425	1.56	Cdc42
Cbr1	110.743	50.82	Cdc42bpa
Cbr2	0.205	8.075	Cdc42bpb
Cbr3	2.425	29.28	Cdc42bpg
Cbr4	66.9925	15.86	Cdc42ep1
Cbs	573.207	4.5825	Cdc42ep2
Cbwd1	5.3425	13.665	Cdc42ep3
Cbx1	177.815	417.442	Cdc42ep4
Cbx2	10.71	2.4075	Cdc42ep5
Cbx3	32.1075	137.593	Cdc42se1
Cbx3-ps8	0	275.605	Cdc42se2
Cbx4	73.175	27.2525	Cdc5l
Cbx5	65.04	329.805	Cdc6
Cbx6	50.675	204.46	Cdc7
Cbx7	21.1925	47.86	Cdc73
Cbx8	4.53	2.8	Cdca2
Cby1	5.11	14.2925	Cdca3
Cc2d1a	3.24	8.6675	Cdca4
Cc2d1b	29.7725	73.3875	Cdca5
Cc2d2a	11.1625	17.785	Cdca7
Ccar1	68.545	192.435	Cdca7l
Ccar2	0.755	3.18	Cdca8
Ccbe1	10.3475	1.5025	Cdcp1
Ccdc102a	9.025	33.51	Cdh1
Ccdc107	132.843	38.7125	Cdh13
Ccdc112	0.5175	27.5025	Cdh2
Ccdc115	80.7625	144.975	Cdh3
Ccdc116	0	10.5825	Cdh4
Ccdc117	55.015	58.9775	Cdh6
Ccdc12	74.37	142.25	Cdhr5
Ccdc120	1.6125	17.2275	Cdin1
Ccdc122	2.065	4.88	Cdip1
Ccdc124	27.09	12.045	Cdipt
Ccdc125	10.3025	24.2475	Cdk1
Ccdc126	3.5225	5.4475	Cdk10
Ccdc127	32.5	68.595	Cdk11b
Ccdc130	18.1625	9.21	Cdk12
Ccdc134	11.6475	6.49	Cdk13
Ccdc136	0.145	22.315	Cdk14
Ccdc137	9.7475	35.625	Cdk16
Ccdc138	7.695	1.8475	Cdk17
Ccdc14	4.255	27.2	Cdk18
Ccdc141	13.1625	9.29	Cdk19
Ccdc148	2.655	3.1175	Cdk2
Ccdc149	6.255	14.4725	Cdk20
Ccdc15	5.4525	6.3375	Cdk2ap1
Ccdc151	3.9	0.3025	Cdk2ap2
Ccdc157	11.3325	15.7525	Cdk4
Ccdc158	7.1725	2.645	Cdk5
Ccdc162	8.34	0	Cdk5r1
Ccdc163	3.73	3.72	Cdk5rap1
Ccdc166	15.605	6.235	Cdk5rap2
Ccdc167	23.7975	9.2525	Cdk5rap3
Ccdc17	1.875	1.045	Cdk6
Ccdc171	0.5675	4.98	Cdk7
Ccdc173	3.55	19.6175	Cdk8
Ccdc174	35.4625	53.4375	Cdk9
Ccdc18	0.65	7.025	Cdkal1
Ccdc181	26.4775	18.35	Cdkl2
Ccdc186	26.595	26.645	Cdkn1a
Ccdc189	1.945	4.6	Cdkn1b
Ccdc191	14.7575	54.8	Cdkn1c
Ccdc22	12.755	11.17	Cdkn2a
Ccdc25	337.262	300.315	Cdkn2aip
Ccdc28a	43.9325	8.9475	Cdkn2aipnl
Ccdc28b	122.115	26.81	Cdkn2b
Ccdc3	3.625	83.115	Cdkn2c
Ccdc30	0.8875	32.5875	Cdkn2d
Ccdc32	20.82	13.095	Cdkn3
Ccdc34	19.6725	194.058	Cdo1
Ccdc39	0.1325	5.4375	Cdon
Ccdc43	14.9575	27.4975	Cdpf1
Ccdc47	182.602	153.33	Cdr2l
Ccdc50	81.8275	145.957	Cds1
Ccdc51	10.25	2.815	Cds2
Ccdc57	26.38	17.9475	Cdt1
Ccdc58	27.515	11.97	Cdv3
Ccdc59	51.2525	103.957	Cdyl
Ccdc6	25.9075	27.1225	Cdyl2
Ccdc61	7.765	8.99	Ceacam1
Ccdc66	4.96	17.3775	Cebpa
Ccdc68	74.9725	31.375	Cebpb
Ccdc71	85.0325	57.405	Cebpd
Ccdc71l	15.0275	6.87	Cebpg
Ccdc77	3.585	13.59	Cebpz
Ccdc80	22.1575	2.3275	Cebpzos
Ccdc82	17.4225	34.6925	Cela1
Ccdc84	6.615	10.3975	Celf1
Ccdc85b	91.03	44.76	Celf2
Ccdc85c	80.7875	26.765	Celf4
Ccdc86	15.8875	27.715	Celsr1
Ccdc88a	9.025	8.0525	Celsr2
Ccdc88b	1.705	18.34	Cemip2
Ccdc88c	24.26	73.18	Cenpa
Ccdc9	8.6425	26.6925	Cenpb
Ccdc90b	38.0275	23.6775	Cenpc1
Ccdc91	70.4025	35.035	Cenpe
Ccdc92	0.2775	16.7575	Cenpf
Ccdc93	17.4275	12.7275	Cenph
Ccdc97	121.14	54.45	Cenpi
Ccdc9b	2.8975	46.7675	Cenpj
Cchcr1	2.6425	9.43	Cenpk
Ccl2	1.5825	19.005	Cenpl
Ccl20	0	105.58	Cenpm
Ccl24	38.4875	0	Cenpo
Ccl25	9.27	2.9775	Cenpp
Ccl27a	2.115	0.3025	Cenpq
Ccl28	0	13.65	Cenps
Ccl5	3.33	10.1375	Cenpt
Ccl6	49.525	0.8825	Cenpu
Ccl9	109	0	Cenpv
Ccm2	24.485	23.1375	Cenpw
Ccm2l	12.3725	0	Cenpx
Ccn1	22.3325	32.325	Cep104
Ccn2	20.9775	793.893	Cep112
Ccn4	6.07	0.44	Cep120
Ccna2	1.2825	15.79	Cep128
Ccnb1	0.29	23.015	Cep131
Ccnb2	0	7.4625	Cep135
Ccnc	34.895	9.86	Cep152
Ccnd1	241.262	1791.16	Cep162
Ccnd2	149.882	1417.42	Cep164
Ccnd3	200.51	86.285	Cep170
Ccndbp1	15.4525	20.4375	Cep170b
Ccne2	1.1075	4.9675	Cep19
Ccnf	3.71	9.9925	Cep192
Ccng1	50.435	179.94	Cep20
Ccng2	15.035	27.535	Cep250
Ccnh	41.6975	33.4375	Cep290
Ccni	165.985	127.907	Cep295
Ccnj	3.735	3.8725	Cep350
Ccnk	65.7875	65.95	Cep41
Ccnl1	79.53	256.322	Cep43
Ccnl2	315.803	224.425	Cep44
Ccnq	18.0625	14.6375	Cep55
Ccnt1	72.49	127.707	Cep57
Ccnt2	36.695	219.858	Cep57l1
Ccny	212.19	67.285	Cep63
Ccnyl1	2.5975	3.53	Cep68
Ccp110	2.4525	9.92	Cep70
Ccpg1	150.988	49.84	Cep72
Ccpg1os	13.9325	6.575	Cep76
Ccr2	5.21	0	Cep78
Ccr3	16.84	0	Cep83
Ccr5	7.5975	0	Cep83os
Ccrl2	1.21	7.755	Cep85
Ccs	601.69	34.97	Cep85l
Ccsap	0.3325	5.1875	Cep89
Ccser2	38.995	57.3175	Cep95
Cct2	67.395	195.077	Cep97
Cct3	115.153	109.875	Cept1
Cct4	127.495	146.703	Cerk
Cct5	229.845	174.5	Cers2
Cct6a	230.748	181.597	Cers4
Cct7	784.53	823.285	Cers5
Cct8	564.49	368.707	Cers6
Ccz1	60.85	114.998	Cert1
Cd14	2.57	231.05	Ces1d
Cd151	44.075	47.91	Ces1e
Cd163	61.8625	0	Ces1f
Cd164	232.935	86.0725	Ces2a
Cd1d1	399.805	1.8075	Ces2e
Cd1d2	1.9825	0	Ces2g
Cd209f	29.7775	0	Cetn2
Cd22	3.735	0	Cetn3
Cd248	4.59	0	Cfap126
Cd24a	2.4875	615.892	Cfap20
Cd274	2.845	1.71	Cfap20dc
Cd276	8.7625	27.675	Cfap298
Cd2ap	55.3975	626.35	Cfap36
Cd2bp2	45.85	50.38	Cfap410
Cd300a	2.415	0.3025	Cfap69
Cd300ld	5.46	0	Cfap97
Cd300lf	8.0425	0	Cfb
Cd300lg	20.3375	0	Cfdp1
Cd302	211.343	0	Cfh
Cd320	20.3875	22.7175	Cfhr2
Cd34	6.6875	0	Cfi
Cd36	70.65	0	Cfl1
Cd38	12.0325	0.7875	Cfl2
Cd3eap	24.9775	138.668	Cflar
Cd40	2.6975	3.075	Cfp
Cd44	13.84	1321.21	Cftr
Cd47	150.89	187.072	Cgas
Cd52	22.4925	0.8025	Cggbp1
Cd53	4.955	0.44	Cgn
Cd55	13.5775	24.9775	Cgnl1
Cd59a	304.188	10.1875	Cgref1
Cd59b	4.8225	0.7425	Cgrrf1
Cd5l	596.297	0	Chac1
Cd63	155.653	2679.88	Chac2
Cd68	73.37	27.13	Chadl
Cd72	8.6725	0	Chaf1a
Cd74	41.1075	0	Chaf1b
Cd82	216.34	164.01	Champ1
Cd83	3.2575	0	Chaserr
Cd84	14.25	0	Chchd1
Cd86	3.7025	0	Chchd10
Cd9	41.96	203.82	Chchd2
Cd93	30.79	0	Chchd2-ps
Cd99l2	69.8075	63.56	Chchd3
Cda	24.3475	14.6025	Chchd4
Cdadc1	103.282	45.9725	Chchd5
Cdan1	7.0375	4.3775	Chchd6
Cdc123	180.78	185.125	Chchd7
Cdc14a	2.995	14.2125	Chd1
Cdc14b	52.87	38.095	Chd1l
Cdc16	22.385	17.0925	Chd2
Cdc20	0.6875	13.255	Chd3
Cdc23	20.3725	50.4475	Chd4
Cdc25a	18.1825	156.09	Chd6
Cdc25b	23.0925	140.077	Chd7
Cdc26	6.8525	5.36	Chd8
Cdc27	86.6875	97.9525	Chd9
Cdc34	201.857	88.5075	Chdh
Cdc37	176.075	195.817	Chek1
Cdc37l1	149.852	177.92	Chek2
Cdc40	31.945	51.905	Cherp
Cdc42	177.207	153.6	Chfr
Cdc42bpa	37.375	118.238	Chic1
Cdc42bpb	48.04	47.49	Chic2
Cdc42bpg	37.0025	164.632	Chid1
Cdc42ep1	79.21	87.835	Chka
Cdc42ep2	13.05	24.8325	Chkb
Cdc42ep3	2.9875	6.0575	Chm
Cdc42ep4	47.41	14.045	Chml
Cdc42ep5	3.355	15.58	Chmp1a
Cdc42se1	31.71	84.3925	Chmp1b
Cdc42se2	15.9425	25.8975	Chmp2a
Cdc5l	20.225	57.28	Chmp2b
Cdc6	0.65	15.57	Chmp3
Cdc7	1.2225	6.2825	Chmp4b
Cdc73	106.56	67.2275	Chmp4c
Cdca2	0.9125	13.42	Chmp5
Cdca3	1.8	19.2525	Chmp6
Cdca4	6.0525	32.87	Chmp7
Cdca5	0.3375	6.52	Chn2
Cdca7	1.5575	10.3275	Chordc1
Cdca7l	0.6025	45.05	Chp1
Cdca8	6.7775	34.2325	Chpf
Cdcp1	0.205	51.4375	Chpf2
Cdh1	245.472	2881.05	Chpt1
Cdh13	7.6575	366.208	Chrac1
Cdh17	0	95.09	Chrna1os
Cdh2	55.365	0.3175	Chrnb1
Cdh3	0.565	19.4125	Chst1
Cdh4	3.285	1.345	Chst14
Cdh5	21.1925	0	Chst15
Cdh6	0.2775	127.278	Chst7
Cdhr5	208.047	0.3025	Chsy1
Cdin1	67.9375	48.885	Chsy3
Cdip1	126.675	44.695	Chtop
Cdipt	73.005	65.54	Chuk
Cdk1	2.32	109.737	Churc1
Cdk10	165.26	68.625	Ciao1
Cdk11b	89.0875	175.765	Ciao2a
[truncated: 11,204 more rows]
