# Supplementary material for: Development of a High-Throughput Screening Platform and a Pathogenesis Model for Leishmania Infection Based on Mouse Hepatic Organoids
Source: Int J Mol Sci. 2025 Dec 18;26(24):12180. doi: 10.3390/ijms262412180 (PMC12734288; doi:10.3390/ijms262412180)
Supplement: Supplementary file 1 [file ijms-26-12180-s001.zip › Supplementary Table S2.xlsx]

## Sheet: SigUp
Supplementary Table S2. Upregulated genes in mouse liver versus mouse hepatic organoids, ranked by p-value.
Gene product	baseMean	log2FoldChange	lfcSE	stat	pvalue	padj
Cdo1	1344.98	6.48347	0.183312	35.3685	5.21207e-274	2.29348e-270
Elovl5	807.315	3.86695	0.115105	33.595	1.9853e-247	5.24158e-244
Cat	1074.76	5.12217	0.155958	32.8432	1.42586e-236	3.13712e-233
Ndrg2	1280.67	5.76485	0.176785	32.6094	3.01882e-233	4.98144e-230
Hmgcs2	910.71	5.61305	0.173236	32.4012	2.63757e-230	3.86872e-227
Phyh	690.207	4.56091	0.153695	29.6751	1.60983e-193	1.63472e-190
Psen2	596.077	4.47383	0.152483	29.3399	3.21834e-189	3.03467e-186
Ass1	729.477	3.39734	0.11722	28.9827	1.08808e-184	8.97734e-182
Qdpr	721.893	4.1947	0.147202	28.4961	1.30811e-178	9.59356e-176
Chchd10	655.282	4.55188	0.161344	28.2122	4.14667e-175	2.88106e-172
Igfbp4	902.63	3.64755	0.132553	27.5178	1.07594e-166	6.76358e-164
Fah	830.02	6.66526	0.24757	26.9227	1.19155e-159	6.29184e-157
Gstz1	602.814	4.94278	0.184278	26.8224	1.77095e-158	8.99165e-156
Rgn	1013.61	7.49387	0.284194	26.3689	3.11758e-153	1.52426e-150
Sardh	574.765	5.32222	0.202045	26.3418	6.36633e-153	3.0015e-150
Gpx1	1564.74	2.52681	0.0964796	26.1901	3.44353e-151	1.56752e-148
Pank1	428.05	4.49994	0.173951	25.869	1.48913e-147	6.14311e-145
Selenop	1588.29	3.55757	0.139165	25.5638	3.85909e-144	1.49835e-141
Creg1	447.036	3.2887	0.130539	25.1933	4.74335e-140	1.73936e-137
Rnase4	668.524	6.60276	0.264216	24.99	7.84945e-138	2.72686e-135
Gjb1	1245.27	3.2212	0.129248	24.9226	4.23073e-137	1.43205e-134
C2cd2	378.047	4.48653	0.18365	24.4298	8.25384e-132	2.65754e-129
Cyb5a	497.93	3.72057	0.152548	24.3895	2.20915e-131	6.78211e-129
Acaa1b	877.894	6.80651	0.280282	24.2845	2.85852e-130	8.38562e-128
Tmem205	351.804	4.28546	0.178342	24.0294	1.37014e-127	3.84835e-125
Slc25a15	459.211	5.32578	0.222084	23.9809	4.40165e-127	1.21055e-124
Acsl1	366.734	4.86004	0.20413	23.8085	2.72586e-125	7.34368e-123
Acaa2	518.57	4.37665	0.184099	23.7733	6.30639e-125	1.66501e-122
Ephx2	401.186	4.46162	0.188108	23.7184	2.32669e-124	5.90667e-122
Scp2	339.279	4.28416	0.181787	23.567	8.41441e-123	2.05701e-120
Gstt3	342.711	4.5973	0.195719	23.4893	5.24721e-122	1.23694e-119
Col18a1	364.908	4.22317	0.181941	23.2118	3.45983e-119	7.8747e-117
Iigp1	365.87	5.41924	0.234535	23.1063	4.00232e-118	8.95503e-116
Scd1	625.177	5.18067	0.22431	23.096	5.08161e-118	1.11804e-115
Sec14l2	754.204	7.52434	0.326744	23.0282	2.43147e-117	5.26194e-115
Adk	341.714	4.02938	0.175318	22.9832	6.85786e-117	1.46017e-114
Proc	424.373	5.77903	0.25209	22.9245	2.65029e-116	5.46664e-114
Dgat2	322.733	4.73954	0.207094	22.8859	6.41754e-116	1.28361e-113
Crp	439.108	3.27214	0.14307	22.8709	9.05234e-116	1.78358e-113
Sephs2	370.26	4.09959	0.179803	22.8005	4.53432e-115	8.80258e-113
Got2	480.349	2.8988	0.127693	22.7013	4.35272e-114	8.20862e-112
Acox1	308.114	3.57741	0.157898	22.6565	1.20314e-113	2.23699e-111
Insig2	408.962	3.65149	0.162051	22.533	1.97078e-112	3.61337e-110
Bdh1	439.539	5.99684	0.267605	22.4093	3.19343e-111	5.77486e-109
Aldh1a1	462.001	5.00102	0.223463	22.3796	6.22132e-111	1.10983e-108
Lifr	340.989	5.29004	0.238637	22.1677	7.0384e-109	1.22255e-106
Mtus1	336.305	3.25101	0.15031	21.6288	9.62758e-104	1.54992e-101
Tst	324.804	3.77494	0.174787	21.5973	1.90393e-103	3.02816e-101
Lonp2	288.994	3.85385	0.179648	21.4522	4.35774e-102	6.76783e-100
Nat8f1	625.519	7.38776	0.344856	21.4227	8.2023e-102	1.24458e-99
Mpc2	293.528	3.64105	0.170328	21.3767	2.20374e-101	3.30586e-99
Hmgcl	303.419	4.39694	0.206339	21.3093	9.30696e-101	1.38046e-98
Khk	332.025	4.60787	0.21642	21.2913	1.36566e-100	2.00312e-98
Acadvl	303.222	3.4588	0.162568	21.276	1.8933e-100	2.74653e-98
Sdhb	408.368	3.7934	0.180614	21.0028	6.1784e-98	8.77001e-96
Rida	362.085	4.14879	0.19761	20.9949	7.30435e-98	1.02579e-95
Adtrp	415.775	6.0121	0.287004	20.9477	1.96722e-97	2.70514e-95
Oat	254.431	4.75534	0.227924	20.8637	1.14384e-96	1.52523e-94
Nipsnap1	348.992	2.7802	0.133276	20.8605	1.22503e-96	1.61717e-94
Ddt	361.22	6.05305	0.290288	20.8519	1.46485e-96	1.9146e-94
Slc25a13	428.169	3.3988	0.164329	20.6829	4.93528e-95	6.20482e-93
Hyi	564.214	3.66602	0.178785	20.5052	1.9346e-93	2.38679e-91
Rnf152	238.523	3.97956	0.194094	20.5033	2.01032e-93	2.45725e-91
Fads1	327.913	3.11039	0.152509	20.3948	1.86057e-92	2.25334e-90
Ebpl	529.442	3.95584	0.194574	20.3308	6.87066e-92	8.09817e-90
Got1	231.097	4.49789	0.222831	20.1852	1.32097e-90	1.51636e-88
Apof	1029.19	8.97747	0.44489	20.1791	1.49553e-90	1.70194e-88
Ccs	318.33	4.10681	0.20382	20.1492	2.73699e-90	3.08812e-88
Fetub	487.209	6.71133	0.333706	20.1115	5.85031e-90	6.54491e-88
C1rl	252.824	5.15891	0.257144	20.0623	1.57605e-89	1.74836e-87
Bckdhb	405.184	3.5036	0.175342	19.9815	7.9736e-89	8.42076e-87
Scarb2	351.545	2.40951	0.120712	19.9608	1.20754e-88	1.25518e-86
Fads2	505.238	2.42129	0.122101	19.8303	1.63156e-87	1.66962e-85
Msrb1	244.572	4.68939	0.23785	19.7158	1.57928e-86	1.6037e-84
Cyp2j5	714.221	8.20063	0.416037	19.7113	1.72411e-86	1.7374e-84
Pygl	551.352	7.45477	0.378445	19.6984	2.22377e-86	2.22394e-84
Itih4	973.262	8.89216	0.452357	19.6574	4.99696e-86	4.95976e-84
Upp2	363.57	6.5296	0.332594	19.6323	8.18861e-86	8.00725e-84
Mdh1	580.601	2.83342	0.144576	19.5982	1.60178e-85	1.54344e-83
Aldh4a1	321.506	6.16497	0.314865	19.5798	2.30139e-85	2.18566e-83
Hadh	287.711	3.42851	0.175392	19.5477	4.31837e-85	4.07191e-83
Gcdh	283.593	5.85022	0.299644	19.5239	6.87761e-85	6.4391e-83
Grhpr	211.221	4.00616	0.205866	19.46	2.39603e-84	2.22747e-82
C3	2681.49	2.84175	0.147686	19.2418	1.65377e-82	1.4953e-80
Rcl1	596.161	2.59519	0.134929	19.2337	1.93157e-82	1.7346e-80
Adipor2	481.98	2.4148	0.125701	19.2107	3.01002e-82	2.68481e-80
Cisd1	385.761	2.73943	0.14288	19.1729	6.22788e-82	5.51773e-80
Sdr42e1	244.965	3.42064	0.179399	19.0672	4.72873e-81	4.1616e-79
Sult1a1	382.089	3.26665	0.171422	19.0562	5.84035e-81	5.10586e-79
Cmbl	216.549	4.70688	0.247202	19.0406	7.85863e-81	6.82512e-79
Plin2	640.465	3.24856	0.171459	18.9466	4.71286e-80	4.01384e-78
Dbi	1901.68	1.87127	0.0988199	18.9361	5.74683e-80	4.86307e-78
Ppp1r3b	357.549	2.74377	0.145387	18.8722	1.93091e-79	1.60314e-77
Trf	3437.82	3.49777	0.186119	18.7932	8.58442e-79	7.08269e-77
Aldh2	1373.12	3.7583	0.200248	18.7682	1.37464e-78	1.12016e-76
Slc66a2	253.484	3.59457	0.19403	18.5258	1.27799e-76	1.01631e-74
Ebp	591.67	1.69797	0.0924788	18.3606	2.71396e-75	2.11994e-73
Asl	198.049	4.35506	0.23789	18.3071	7.26696e-75	5.54515e-73
Cebpa	679.541	2.68883	0.147499	18.2295	3.00799e-74	2.26906e-72
Pgm1	320.832	3.12244	0.171327	18.225	3.26796e-74	2.45116e-72
Lipa	197.083	4.32205	0.238453	18.1254	2.01014e-73	1.49078e-71
Cfi	225.03	5.51799	0.304782	18.1047	2.92425e-73	2.14461e-71
Pcbd1	224.094	3.10524	0.171834	18.0712	5.37176e-73	3.91782e-71
C4bp	197.953	3.38327	0.187812	18.0141	1.50918e-72	1.08276e-70
Mlxipl	218.861	5.52707	0.306815	18.0144	1.50254e-72	1.08276e-70
Pcx	269.142	4.64104	0.258473	17.9556	4.33821e-72	3.07897e-70
Ces1f	229.845	5.47117	0.304772	17.9517	4.65665e-72	3.2873e-70
Slc7a2	200.997	3.46352	0.193309	17.917	8.68378e-72	6.09758e-70
Stard10	485.654	2.56554	0.143846	17.8353	3.76174e-71	2.61362e-69
Vkorc1	201.555	3.54826	0.199543	17.7819	9.75373e-71	6.74131e-69
Ak2	321.112	2.41001	0.136086	17.7094	3.54725e-70	2.38914e-68
Mtarc2	942.762	1.93742	0.10953	17.6884	5.1482e-70	3.44982e-68
Afmid	237.473	2.86259	0.161978	17.6726	6.81323e-70	4.51967e-68
Slc25a44	234.212	2.44467	0.138748	17.6195	1.74558e-69	1.15217e-67
Ndfip1	312.248	2.82	0.160285	17.5936	2.75715e-69	1.80184e-67
Gpt	314.328	6.32466	0.359865	17.5751	3.82212e-69	2.47101e-67
Il11ra1	274.343	3.57879	0.203746	17.565	4.56907e-69	2.92798e-67
Sod1	2159.36	1.97143	0.112762	17.4831	1.92771e-68	1.22345e-66
Lamp2	707.596	2.21603	0.126953	17.4555	3.1267e-68	1.97491e-66
Hagh	172.248	4.54293	0.260518	17.4381	4.24243e-68	2.65423e-66
Ppa1	269.43	3.0625	0.176236	17.3773	1.22636e-67	7.63643e-66
Nqo2	167.441	4.17611	0.240521	17.3627	1.58016e-67	9.79331e-66
Sh3bp5	248.321	3.02401	0.17432	17.3475	2.06109e-67	1.27142e-65
Glud1	871.902	2.32986	0.134583	17.3117	3.83678e-67	2.35579e-65
Mettl7b	651.724	8.60327	0.497242	17.302	4.54423e-67	2.77724e-65
Ctsh	266.153	2.37951	0.137555	17.2987	4.81345e-67	2.92822e-65
Ppm1b	380.924	2.14212	0.124222	17.2443	1.236e-66	7.45042e-65
Shmt1	200.682	3.48783	0.202616	17.214	2.08628e-66	1.2462e-64
Pxmp2	442.066	7.75209	0.451248	17.1792	3.79964e-66	2.25942e-64
Pnpo	230.094	3.71988	0.217016	17.1411	7.33069e-66	4.33957e-64
Etnk2	286.763	6.58582	0.384896	17.1106	1.23639e-65	7.25405e-64
Ahcy	198.81	3.72996	0.218374	17.0806	2.07121e-65	1.2045e-63
Slc35d1	315.64	2.71096	0.1591	17.0393	4.19674e-65	2.39832e-63
Tmem37	172.205	3.13499	0.183997	17.0383	4.27295e-65	2.43134e-63
Trp53inp2	187.242	3.53722	0.20765	17.0345	4.55276e-65	2.57944e-63
Slc15a4	271.394	2.95606	0.173865	17.0021	7.92462e-65	4.47064e-63
Cpt2	164.368	4.02928	0.237094	16.9944	9.03048e-65	5.05133e-63
H2bc4	155.031	4.27631	0.252024	16.9678	1.42055e-64	7.9125e-63
Ambp	1247.44	10.132	0.597461	16.9584	1.66751e-64	9.24908e-63
Coasy	593.118	2.99171	0.176479	16.9522	1.85407e-64	1.01982e-62
Aldh6a1	175.558	4.01554	0.236966	16.9457	2.07191e-64	1.13491e-62
Foxn3	274.364	2.14049	0.126529	16.917	3.37192e-64	1.83937e-62
Apoe	3841.14	12.3408	0.730028	16.9046	4.16433e-64	2.26228e-62
Oaf	233.048	3.29343	0.195215	16.8708	7.37463e-64	3.98986e-62
Cmtm8	159.994	3.77948	0.224362	16.8455	1.13275e-63	6.08142e-62
Ctsl	363.648	2.88285	0.171135	16.8454	1.13327e-63	6.08142e-62
Pink1	165.512	3.7051	0.220083	16.835	1.35106e-63	7.22078e-62
Slc37a4	171.305	3.19602	0.19027	16.7972	2.55655e-63	1.36085e-61
Gnmt	883.84	9.40961	0.560424	16.7902	2.87964e-63	1.52667e-61
Nr1h3	181.687	4.3287	0.257884	16.7855	3.11849e-63	1.64669e-61
Glul	379.444	2.89293	0.17251	16.7696	4.07272e-63	2.13349e-61
Stard7	337.803	2.25185	0.134312	16.7658	4.33856e-63	2.26377e-61
Dhrs1	383.374	2.33942	0.13987	16.7257	8.52222e-63	4.41183e-61
Gabarapl1	537.974	2.87838	0.172315	16.7042	1.22168e-62	6.29974e-61
Gcat	153.438	3.82841	0.229539	16.6787	1.87201e-62	9.61574e-61
Pde4dip	147.701	3.7235	0.223802	16.6375	3.72995e-62	1.90849e-60
Acat1	298.881	3.33275	0.20058	16.6156	5.37623e-62	2.74022e-60
Aldh1l1	194.787	5.68922	0.342583	16.6068	6.21974e-62	3.15795e-60
Pttg1ip	374.066	2.24366	0.135184	16.5971	7.31364e-62	3.69913e-60
Echs1	228.136	2.89909	0.17469	16.5956	7.49504e-62	3.77641e-60
Etfb	755.371	2.36376	0.142644	16.571	1.12892e-61	5.6665e-60
Hsd3b7	174.499	3.86087	0.233078	16.5647	1.2542e-61	6.27146e-60
Rmdn3	220.037	2.50898	0.152276	16.4765	5.41208e-61	2.65594e-59
Pnpla7	180.972	4.75035	0.288525	16.4643	6.62513e-61	3.2392e-59
Ndufb9	541.305	1.82664	0.110964	16.4616	6.92825e-61	3.3749e-59
Cox6a1	281.441	2.04377	0.124243	16.4497	8.42374e-61	4.0883e-59
1600014C10Rik	256.712	6.40726	0.389641	16.444	9.25739e-61	4.47644e-59
Slc25a47	497.863	8.07694	0.492507	16.3996	1.92403e-60	9.26973e-59
Tmem19	184.897	2.85109	0.174292	16.3581	3.80954e-60	1.80898e-58
Cd59a	157.186	4.92533	0.301887	16.3151	7.70451e-60	3.6324e-58
Tkfc	170.549	5.34764	0.327812	16.3132	7.95749e-60	3.73832e-58
Tstd1	151.562	4.72094	0.292032	16.1658	8.78354e-59	4.04012e-57
Sdha	339.549	1.82365	0.113131	16.1198	1.85218e-58	8.46044e-57
Gatd3a	206.434	2.62851	0.163219	16.1042	2.38438e-58	1.08166e-56
Agpat2	138.237	3.51365	0.218437	16.0854	3.22845e-58	1.45457e-56
Hoga1	155.461	3.13233	0.195198	16.047	6.00154e-58	2.68564e-56
Acat3	295.452	7.17131	0.447332	16.0313	7.72476e-58	3.44509e-56
Aco1	141.914	3.26602	0.203999	16.01	1.08874e-57	4.83921e-56
Mtfr1l	277.583	2.45336	0.153681	15.964	2.27712e-57	9.98682e-56
Srr	151.247	4.28455	0.268649	15.9485	2.9191e-57	1.27178e-55
Mlycd	162.108	4.09384	0.257103	15.923	4.39046e-57	1.90653e-55
Sfxn2	188.738	2.92832	0.183963	15.9179	4.75803e-57	2.05937e-55
Cideb	163.935	4.87804	0.30669	15.9054	5.80862e-57	2.50587e-55
Pid1	285.456	7.11831	0.448087	15.886	7.92132e-57	3.40617e-55
Hpn	194.569	3.96044	0.249379	15.8812	8.55126e-57	3.65324e-55
Suclg1	386.292	1.98756	0.125294	15.8632	1.14028e-56	4.84015e-55
Fmc1	300.159	2.34435	0.147809	15.8607	1.18583e-56	5.01733e-55
Apol7a	165.284	5.52241	0.348932	15.8266	2.03863e-56	8.54347e-55
Amfr	358.858	2.35695	0.149099	15.8079	2.74498e-56	1.14672e-54
Cyp2d10	440.188	8.03318	0.508945	15.784	4.01116e-56	1.66514e-54
Aldh1b1	170.322	5.65148	0.358803	15.7509	6.76682e-56	2.77419e-54
Nr1d2	154.56	3.19971	0.203227	15.7445	7.49277e-56	3.06229e-54
Nudt7	212.897	6.3325	0.402462	15.7344	8.78929e-56	3.55912e-54
Cbs	288.894	6.90021	0.438887	15.7221	1.06764e-55	4.31007e-54
Derl2	219.878	2.85334	0.18151	15.72	1.10293e-55	4.43894e-54
Tmem220	149.782	3.43658	0.218766	15.7089	1.31349e-55	5.25437e-54
Tmem97	237.561	2.53051	0.16147	15.6717	2.36168e-55	9.33431e-54
Furin	447.377	2.33685	0.149408	15.6408	3.84136e-55	1.51372e-53
Osbpl1a	132.737	4.57606	0.29295	15.6206	5.26952e-55	2.07033e-53
Masp2	170.258	5.73257	0.367053	15.6178	5.50728e-55	2.15732e-53
Lman2	688.211	1.61134	0.103279	15.6018	7.07246e-55	2.76223e-53
Atp5o	416.697	1.98906	0.127754	15.5694	1.17457e-54	4.52057e-53
Rxra	333.024	2.95676	0.190169	15.548	1.64026e-54	6.26862e-53
Gpam	151.799	4.20295	0.2717	15.4691	5.60876e-54	2.11547e-52
Cfb	1371.15	3.01307	0.195086	15.4448	8.1747e-54	3.05706e-52
Pecr	520.07	2.42074	0.157015	15.4172	1.25378e-53	4.6492e-52
Hsd17b2	128.813	4.34481	0.28182	15.417	1.25848e-53	4.65357e-52
Pebp1	674.386	2.00701	0.130229	15.4114	1.37218e-53	5.05982e-52
Aldh1a7	157.435	4.97293	0.323172	15.3878	1.97519e-53	7.26308e-52
Hsd11b1	384.98	8.01386	0.521554	15.3653	2.79605e-53	1.01963e-51
Kyat3	256.834	6.84861	0.446788	15.3285	4.92947e-53	1.78775e-51
Gstm1	454.118	2.77456	0.181737	15.2669	1.27125e-52	4.56026e-51
Errfi1	173.622	2.84883	0.187178	15.2199	2.60933e-52	9.28459e-51
H2-D1	651.064	1.60483	0.105536	15.2064	3.20834e-52	1.13548e-50
Akr7a5	149.727	4.7002	0.309257	15.1983	3.62701e-52	1.28022e-50
Ces2e	137.636	4.77305	0.314905	15.1571	6.79822e-52	2.38679e-50
Cluh	220.369	2.09041	0.137986	15.1494	7.64319e-52	2.67633e-50
Mat1a	1542.82	11.0252	0.728475	15.1347	9.5616e-52	3.33041e-50
Ethe1	132.546	4.66992	0.309212	15.1026	1.55557e-51	5.40396e-50
Slc25a23	117.82	4.02037	0.266689	15.0751	2.36023e-51	8.17779e-50
Aldh9a1	143.412	3.00444	0.19942	15.0659	2.71429e-51	9.37993e-50
Cyb5b	402.531	1.6188	0.107463	15.0638	2.80163e-51	9.65648e-50
Larp1b	212.971	2.04587	0.135881	15.0563	3.13983e-51	1.0794e-49
Glo1	993.19	2.02666	0.134644	15.0519	3.35408e-51	1.15006e-49
Scarb1	190.14	2.63091	0.174792	15.0517	3.36566e-51	1.15104e-49
Uqcrq	486.589	2.58491	0.171976	15.0307	4.62326e-51	1.56894e-49
Mgam	186.985	3.11046	0.207423	14.9957	7.83425e-51	2.63826e-49
Mmut	176.649	3.77781	0.252034	14.9893	8.62826e-51	2.89826e-49
Cela1	172.201	3.74178	0.249637	14.9889	8.6793e-51	2.90801e-49
Med8	168.93	3.01284	0.201414	14.9585	1.37144e-50	4.57182e-49
Reep6	214.736	3.42149	0.228801	14.954	1.46682e-50	4.87747e-49
Plpp3	144.427	4.60094	0.307801	14.9477	1.61101e-50	5.34346e-49
Slc29a1	131.817	4.79192	0.321822	14.89	3.82968e-50	1.26074e-48
Ppcs	157.499	2.85047	0.191451	14.8888	3.89774e-50	1.27995e-48
Hpx	807.264	9.76549	0.656147	14.8831	4.24502e-50	1.39053e-48
Slc40a1	121.682	3.54316	0.238682	14.8447	7.52946e-50	2.45423e-48
Trib1	284.922	2.24248	0.151295	14.8219	1.05724e-49	3.41236e-48
Nit2	129.594	3.76252	0.254092	14.8077	1.30586e-49	4.20454e-48
Urah	399.113	2.75773	0.18632	14.801	1.44293e-49	4.63457e-48
Aldh3a2	153.87	2.80535	0.189911	14.7719	2.22411e-49	7.07482e-48
Prdx6	1182.33	2.0179	0.136821	14.7485	3.14753e-49	9.98812e-48
Agpat3	166.658	2.58145	0.175159	14.7377	3.69112e-49	1.1685e-47
Sdc2	131.61	4.32289	0.293399	14.7338	3.91079e-49	1.23508e-47
Scap	148.017	3.04414	0.207833	14.6471	1.40681e-48	4.42172e-47
Mfsd2a	114.533	3.82341	0.262292	14.5769	3.94099e-48	1.227e-46
Cyp2f2	241.215	7.16949	0.492313	14.5629	4.83755e-48	1.49907e-46
Pzp	693.458	9.54508	0.65578	14.5553	5.40346e-48	1.67052e-46
Gc	1063.67	5.89873	0.405441	14.5489	5.93225e-48	1.82971e-46
Mgst1	782	2.32805	0.160024	14.5481	6.00292e-48	1.84719e-46
Retreg2	344.476	2.39983	0.165094	14.5361	7.15382e-48	2.19622e-46
Sod2	249.546	1.9032	0.130944	14.5344	7.33029e-48	2.23604e-46
Acnat1	127.164	3.3341	0.229838	14.5063	1.10539e-47	3.36227e-46
Ugp2	192.948	2.10613	0.145482	14.4769	1.69523e-47	5.121e-46
Abcd3	347.657	2.13932	0.147796	14.4748	1.74809e-47	5.26861e-46
Alb	4019.9	14.8185	1.02382	14.4738	1.77408e-47	5.33475e-46
Aldh5a1	147.724	3.00709	0.20795	14.4607	2.14698e-47	6.42682e-46
Cpox	234.24	2.42349	0.167793	14.4433	2.76187e-47	8.23011e-46
Rmdn2	137.809	5.41951	0.375756	14.423	3.7103e-47	1.0982e-45
Aldh7a1	124.261	5.02927	0.350613	14.3442	1.15772e-46	3.4038e-45
Dexi	209.941	2.12823	0.148577	14.3241	1.54673e-46	4.52736e-45
Ces1e	346.041	8.05371	0.564053	14.2783	2.98878e-46	8.65238e-45
Acadsb	151.789	3.14596	0.220382	14.275	3.13248e-46	9.04855e-45
Hgfac	253.944	2.2701	0.159242	14.2556	4.1363e-46	1.18445e-44
Ghr	178.459	6.44172	0.452145	14.247	4.67792e-46	1.33665e-44
Aqp1	159.344	6.0213	0.422853	14.2397	5.1953e-46	1.48128e-44
Kyat1	166.413	3.26914	0.229818	14.2249	6.41507e-46	1.82512e-44
Lap3	156.559	2.52073	0.177217	14.2239	6.51e-46	1.84814e-44
Cpn1	214.951	7.00015	0.492577	14.2113	7.79765e-46	2.20894e-44
Slc31a1	253.292	2.41915	0.170663	14.175	1.30815e-45	3.68994e-44
Ly6g2	540.314	3.54074	0.25005	14.1601	1.61661e-45	4.54061e-44
Car8	140.889	3.20675	0.226541	14.1553	1.73272e-45	4.85641e-44
Hint2	196.343	2.86274	0.20236	14.1468	1.9558e-45	5.47003e-44
Gstt1	228.073	7.08485	0.501052	14.1399	2.15452e-45	6.01306e-44
Lrp1	157.267	3.56456	0.253126	14.0822	4.88801e-45	1.35845e-43
Ilrun	646.092	1.53518	0.109108	14.0703	5.78213e-45	1.60357e-43
Rnf13	159.45	2.55555	0.18193	14.0469	8.04483e-45	2.2125e-43
Azin1	174.741	2.33542	0.166304	14.043	8.49866e-45	2.33245e-43
Pex11g	188.447	2.91373	0.207712	14.0277	1.05465e-44	2.88848e-43
Mtss1	216.392	2.05832	0.146859	14.0156	1.25096e-44	3.41198e-43
Comt	198.081	2.76426	0.197284	14.0116	1.32446e-44	3.605e-43
Ahsg	2865.49	14.3299	1.02608	13.9656	2.5264e-44	6.83422e-43
Acad11	104.809	4.63011	0.331643	13.9611	2.6912e-44	7.25032e-43
Acad8	138.052	2.62865	0.189041	13.9052	5.89254e-44	1.57784e-42
Dcaf11	234.922	2.58155	0.185854	13.8902	7.26286e-44	1.933e-42
Tle5	506.05	1.7109	0.123205	13.8866	7.63375e-44	2.02763e-42
Apoa2	2710.48	14.2496	1.02642	13.8829	8.04181e-44	2.13173e-42
Wbp1l	395.677	1.82621	0.131589	13.8781	8.59639e-44	2.27417e-42
Eci2	157.734	2.55461	0.184282	13.8625	1.06833e-43	2.80378e-42
Apon	493.047	9.05231	0.653559	13.8508	1.2582e-43	3.29555e-42
Qsox1	1525.12	1.8202	0.131418	13.8505	1.26405e-43	3.3043e-42
Uqcr10	437.64	2.05615	0.148464	13.8495	1.2816e-43	3.34356e-42
Papss2	198.221	6.88059	0.496898	13.8471	1.32482e-43	3.44949e-42
Slc25a39	363.835	2.18695	0.157949	13.8459	1.34631e-43	3.49855e-42
Decr2	104.772	3.88067	0.280367	13.8414	1.43418e-43	3.71958e-42
Gsta3	955.856	1.87778	0.136024	13.8048	2.38325e-43	6.12086e-42
Pcyt2	141.387	3.5271	0.256331	13.7599	4.43885e-43	1.12904e-41
Acads	584.83	2.65579	0.193069	13.7557	4.70916e-43	1.19549e-41
Mmd	175.128	6.54912	0.476346	13.7487	5.18825e-43	1.31459e-41
Serinc3	387.093	1.66737	0.121321	13.7435	5.57453e-43	1.40976e-41
Lamtor4	174	2.29544	0.167076	13.7389	5.93521e-43	1.4981e-41
Crot	300.606	3.62893	0.264142	13.7386	5.96495e-43	1.50273e-41
Acox2	195.99	2.62493	0.191432	13.7121	8.59452e-43	2.15287e-41
Dusp12	107.288	2.99579	0.218881	13.6868	1.21771e-42	3.03875e-41
Pxmp4	119.241	2.83621	0.207336	13.6793	1.34992e-42	3.34967e-41
Iyd	248.26	7.57101	0.554621	13.6508	1.99732e-42	4.92834e-41
1810058I24Rik	182.853	2.47152	0.181102	13.6471	2.09969e-42	5.17126e-41
4931406C07Rik	145.265	2.48357	0.182145	13.6351	2.47642e-42	6.07642e-41
Decr1	312.305	3.57838	0.262887	13.6118	3.40568e-42	8.34108e-41
Cald1	355.507	3.30719	0.24307	13.6059	3.69329e-42	9.02872e-41
Gpd1	262.853	1.97344	0.145127	13.598	4.11374e-42	1.0038e-40
Ctsb	363.179	1.69146	0.124428	13.5939	4.35447e-42	1.06058e-40
Serpina3k	2161.2	13.9229	1.02427	13.5929	4.40949e-42	1.072e-40
Hadha	281.869	2.70341	0.198903	13.5916	4.49225e-42	1.08811e-40
Pklr	100.98	3.41885	0.251801	13.5776	5.4403e-42	1.31534e-40
Kng2	325.544	8.18684	0.60305	13.5757	5.57919e-42	1.34645e-40
Gpt2	191.157	1.99093	0.14708	13.5364	9.53521e-42	2.28862e-40
Fabp1	2054.43	13.85	1.02347	13.5324	1.00732e-41	2.41335e-40
Gstk1	95.6952	4.42236	0.32705	13.522	1.16057e-41	2.77549e-40
Gjb2	158.904	6.40777	0.47409	13.516	1.2592e-41	3.0059e-40
Mgat1	138.027	2.68793	0.198889	13.5148	1.27947e-41	3.04878e-40
Fgf1	106.682	4.51493	0.334165	13.5111	1.3454e-41	3.20012e-40
Serpina1a	2025.8	13.8296	1.0236	13.5108	1.35112e-41	3.20795e-40
AU022252	183.634	3.4648	0.256618	13.5018	1.52691e-41	3.61881e-40
Rora	193.525	3.35574	0.248863	13.4843	1.93502e-41	4.56963e-40
Sc5d	858.965	1.39382	0.103663	13.4456	3.26692e-41	7.66015e-40
Hs6st1	164.467	2.19096	0.163057	13.4368	3.6804e-41	8.61437e-40
Arhgap29	95.234	4.28726	0.319222	13.4303	4.01648e-41	9.36776e-40
Dhcr24	452.856	2.23212	0.166345	13.4186	4.70422e-41	1.09524e-39
Ndst1	279.189	2.0991	0.156502	13.4126	5.09944e-41	1.18517e-39
Sfxn5	107.36	4.60703	0.343629	13.407	5.50178e-41	1.27643e-39
Prox1	170.15	6.66254	0.497209	13.3999	6.05737e-41	1.40287e-39
Wdtc1	116.046	3.28748	0.245466	13.3928	6.66183e-41	1.53746e-39
H2-Q10	400.894	8.75293	0.653657	13.3907	6.85339e-41	1.57891e-39
Ces1d	143.529	5.98123	0.447482	13.3664	9.50172e-41	2.18523e-39
Entpd8	115.574	4.97534	0.372502	13.3565	1.08495e-40	2.49085e-39
Sar1b	102.653	3.06727	0.229763	13.3497	1.18885e-40	2.72465e-39
Entpd5	184.206	2.13166	0.159745	13.3442	1.28112e-40	2.93104e-39
Cyb5r3	233.778	1.80378	0.135262	13.3354	1.44045e-40	3.28985e-39
Cth	168.98	6.64982	0.49893	13.3282	1.58774e-40	3.61375e-39
Ces2a	222.491	7.41653	0.556657	13.3233	1.69361e-40	3.84147e-39
Lamp1	727.131	1.48038	0.111207	13.312	1.97211e-40	4.4655e-39
Slc36a1	94.5503	3.45388	0.259752	13.2968	2.4143e-40	5.44807e-39
Acaa1a	434.323	2.43858	0.183522	13.2877	2.72964e-40	6.12824e-39
Cyp2e1	1713.77	13.5886	1.02368	13.2743	3.26209e-40	7.31117e-39
Abhd14b	172.018	2.33549	0.175969	13.2722	3.35656e-40	7.51016e-39
Bckdha	144.067	3.81869	0.287797	13.2687	3.51622e-40	7.85407e-39
Dera	123.598	2.67971	0.202049	13.2627	3.8103e-40	8.48225e-39
Fggy	90.9796	3.9985	0.301656	13.2552	4.21175e-40	9.36016e-39
Acbd4	158.294	2.1987	0.165884	13.2544	4.25593e-40	9.42661e-39
Hal	374.915	8.65282	0.65376	13.2355	5.47432e-40	1.20847e-38
Hdhd3	96.5935	4.3842	0.331368	13.2306	5.83985e-40	1.28701e-38
Fech	119.529	2.8884	0.218361	13.2276	6.07589e-40	1.3368e-38
Sfxn1	621.184	1.46041	0.110533	13.2124	7.437e-40	1.62812e-38
Ivd	88.6742	3.8626	0.292971	13.1842	1.08137e-39	2.35953e-38
Stat5b	108.404	2.72723	0.207261	13.1584	1.52265e-39	3.31146e-38
Tcn2	128.035	3.76192	0.285967	13.1551	1.59094e-39	3.45427e-38
Mtch2	735.332	1.57265	0.119652	13.1436	1.85182e-39	4.00752e-38
Hnf4a	128.259	3.05674	0.23261	13.1411	1.91503e-39	4.13752e-38
Cs	206.754	1.83893	0.140192	13.1173	2.62244e-39	5.63824e-38
Adh5	202.258	2.1594	0.164817	13.1018	3.216e-39	6.90315e-38
Fahd1	88.4823	3.49943	0.267354	13.0891	3.79894e-39	8.12802e-38
Apoc1	2521.48	13.4239	1.02586	13.0856	3.98209e-39	8.50607e-38
Cnn3	168.753	2.60169	0.198938	13.0779	4.40469e-39	9.37843e-38
Tgoln1	338.973	1.63494	0.125067	13.0725	4.72556e-39	1.00293e-37
Acbd5	130.303	2.58936	0.198328	13.056	5.8755e-39	1.24299e-37
Apoc3	1455.02	13.3521	1.02322	13.0491	6.43035e-39	1.35819e-37
Retsat	105.623	5.30705	0.406708	13.0488	6.45509e-39	1.36124e-37
Cpt1a	191.053	1.97672	0.15155	13.0433	6.93515e-39	1.46014e-37
Scrn2	138.021	3.70251	0.28396	13.0388	7.35745e-39	1.54659e-37
Ulk2	110.198	2.65458	0.20374	13.0293	8.33821e-39	1.74719e-37
Sel1l	354.803	1.57529	0.120966	13.0225	9.11029e-39	1.90594e-37
Ndufv3	144.279	2.2795	0.175178	13.0125	1.03894e-38	2.16327e-37
St3gal5	287.712	2.17812	0.167498	13.0038	1.16384e-38	2.4157e-37
Kng1	1403.84	13.3004	1.02389	12.99	1.39461e-38	2.88561e-37
F5	527.981	9.47883	0.730612	12.9738	1.7224e-38	3.55828e-37
Lrpprc	647.532	1.79474	0.138352	12.9723	1.75761e-38	3.6197e-37
Tmem250-ps	177.756	2.07512	0.160078	12.9632	1.97909e-38	4.06946e-37
Cox5a	234.127	1.94738	0.150699	12.9223	3.36831e-38	6.90451e-37
Serpina1b	1324.89	13.2169	1.02379	12.9098	3.96561e-38	8.10371e-37
Apoa1	2155.54	13.1978	1.02436	12.8839	5.5463e-38	1.13163e-36
2810459M11Rik	105.222	3.16603	0.246636	12.8369	1.01906e-37	2.06329e-36
Glrx5	315.944	1.76887	0.137831	12.8336	1.06326e-37	2.1462e-36
Fgg	1241.21	13.123	1.02321	12.8254	1.18207e-37	2.38236e-36
Serpina1c	1230.02	13.1097	1.02326	12.8117	1.40924e-37	2.83156e-36
Gcsh	215.473	1.99228	0.155553	12.8077	1.48484e-37	2.97442e-36
Slc2a9	101.217	3.42477	0.267526	12.8017	1.6049e-37	3.21005e-36
Wfdc21	1245.64	13.1278	1.02665	12.787	1.93852e-37	3.87147e-36
Dnajc3	238.256	1.82623	0.14311	12.7611	2.70433e-37	5.3846e-36
Mttp	152.237	6.6658	0.522466	12.7584	2.80028e-37	5.56724e-36
Gstm4	95.4097	4.21881	0.33117	12.7391	3.58518e-37	7.09565e-36
Saraf	141.469	2.20816	0.173347	12.7384	3.6193e-37	7.15244e-36
Slco1b2	1171.47	13.04	1.02499	12.7221	4.45732e-37	8.79538e-36
Brap	115.379	2.3291	0.183214	12.7125	5.04153e-37	9.91852e-36
Ndufb8	671.957	1.63834	0.129043	12.696	6.22286e-37	1.22244e-35
Alad	643.406	2.58914	0.204463	12.6631	9.46397e-37	1.85362e-35
Pccb	134.048	2.21767	0.175468	12.6386	1.29314e-36	2.52526e-35
Fgb	1778.11	12.9202	1.02417	12.6152	1.74086e-36	3.38955e-35
Mettl7a1	182.015	2.43558	0.193573	12.5823	2.6427e-36	5.1228e-35
C2cd2l	81.7081	3.32447	0.264716	12.5586	3.56439e-36	6.87918e-35
Slc1a2	144.234	2.25821	0.179817	12.5584	3.57581e-36	6.89113e-35
Gm2a	101.139	2.78748	0.222266	12.5412	4.44473e-36	8.52832e-35
Ncald	94.3655	3.66161	0.292086	12.5361	4.73803e-36	9.0538e-35
Sqor	97.0036	3.45493	0.275599	12.5361	4.73917e-36	9.0538e-35
Adh1	1029.94	12.8533	1.02789	12.5046	7.04889e-36	1.34275e-34
Fdx1	200.646	2.32666	0.186075	12.5039	7.10922e-36	1.35229e-34
Pgrmc1	281.958	2.86804	0.229751	12.4833	9.20957e-36	1.74427e-34
Bphl	84.8772	3.63794	0.291731	12.4702	1.08577e-35	2.05053e-34
Dhrs4	273.486	2.36315	0.18973	12.4553	1.30839e-35	2.46392e-34
Ddah1	263.51	1.90904	0.153305	12.4525	1.35465e-35	2.54739e-34
Bloc1s5	95.762	3.10356	0.249277	12.4503	1.3939e-35	2.61377e-34
Slc35d2	83.6816	3.75349	0.301806	12.4368	1.6506e-35	3.07328e-34
Hacd3	145.122	2.08074	0.167336	12.4345	1.69788e-35	3.15687e-34
Acsl5	293.998	1.52971	0.123047	12.4319	1.75485e-35	3.25363e-34
Pex16	90.6241	3.69999	0.297754	12.4264	1.88024e-35	3.47634e-34
Plg	921.073	12.6922	1.02462	12.3873	3.06165e-35	5.63694e-34
Isoc2a	215.018	3.28028	0.265257	12.3664	3.97148e-35	7.28159e-34
Tmem30a	345.548	1.89141	0.153261	12.3412	5.43685e-35	9.94071e-34
Igf1	881.651	12.6299	1.02355	12.3393	5.56162e-35	1.01548e-33
Aldob	1465.94	12.6412	1.02449	12.3389	5.58908e-35	1.01908e-33
Apoa5	901.1	12.6605	1.02615	12.3379	5.66286e-35	1.03111e-33
Pacsin3	405.32	1.44418	0.117087	12.3343	5.92082e-35	1.07511e-33
AI182371	377.396	8.98892	0.729153	12.3279	6.41052e-35	1.15925e-33
Sap30l	175.03	2.09327	0.170145	12.3029	8.74058e-35	1.57414e-33
Sphk2	147.606	2.57011	0.209055	12.2939	9.76691e-35	1.75419e-33
Atp5k	638.068	1.85209	0.150767	12.2845	1.09743e-34	1.96304e-33
Sema4g	118.088	2.92681	0.238272	12.2835	1.11136e-34	1.98525e-33
Slc38a4	860.991	12.5948	1.02536	12.2833	1.11298e-34	1.98546e-33
Slc38a3	704.575	10.308	0.839949	12.2722	1.27712e-34	2.27214e-33
Ces1c	876.69	12.6219	1.02868	12.27	1.31267e-34	2.33225e-33
Cyp2d22	156.564	6.90149	0.563835	12.2403	1.89413e-34	3.34731e-33
Fam20c	92.4628	3.63249	0.296847	12.2369	1.97366e-34	3.48318e-33
C1s1	122.648	3.32594	0.27195	12.2299	2.15097e-34	3.79104e-33
Ube2r2	312.328	1.73787	0.142273	12.215	2.58348e-34	4.54122e-33
Ecsit	86.7283	2.97852	0.243853	12.2144	2.60504e-34	4.57302e-33
Ndufc1	306.13	1.85761	0.152186	12.2062	2.87939e-34	5.04122e-33
Pnkd	78.413	4.11944	0.337704	12.1984	3.17107e-34	5.53721e-33
Stk16	148.118	2.17108	0.178022	12.1956	3.28251e-34	5.72423e-33
Tmem25	86.0876	4.72617	0.387842	12.1858	3.69989e-34	6.44356e-33
Ndufs1	124.217	2.22075	0.182305	12.1815	3.90034e-34	6.76588e-33
Ndufa11	227.493	2.16583	0.177894	12.1748	4.23363e-34	7.31521e-33
Aamdc	85.5582	3.61382	0.296904	12.1717	4.39955e-34	7.59196e-33
Cutal	121.442	2.68887	0.220961	12.1689	4.54953e-34	7.84052e-33
Tpcn1	111.952	2.33099	0.191641	12.1633	4.87268e-34	8.38648e-33
Apoh	777.463	12.448	1.02349	12.1623	4.93787e-34	8.4876e-33
Naglu	116.206	2.47973	0.204147	12.1468	5.96684e-34	1.02031e-32
Sord	574.03	2.18703	0.180076	12.145	6.09471e-34	1.04083e-32
H2-Ke6	137.862	2.71208	0.223348	12.1429	6.25825e-34	1.06738e-32
Fn1	846	1.49706	0.123337	12.1379	6.64835e-34	1.13245e-32
Apoc4	795.531	12.4806	1.02927	12.1257	7.72442e-34	1.31236e-32
Ttc7	96.0233	2.86559	0.237094	12.0863	1.24787e-33	2.10654e-32
Atp5b	593.888	1.17059	0.0968913	12.0815	1.3233e-33	2.23102e-32
Mocs2	120.932	2.60273	0.215477	12.0789	1.36565e-33	2.29949e-32
Dnaja1	355.405	2.02986	0.168055	12.0785	1.37177e-33	2.30685e-32
Tmem254a	137.31	2.15157	0.178299	12.0672	1.5748e-33	2.63485e-32
F2	1189.66	12.3402	1.023	12.0628	1.66082e-33	2.77174e-32
Mettl26	98.6795	2.57959	0.214081	12.0496	1.94863e-33	3.24386e-32
Rab43	73.6564	4.10928	0.341115	12.0466	2.02076e-33	3.3597e-32
Scly	78.3196	3.42095	0.284365	12.0301	2.46791e-33	4.09282e-32
Fbp1	602.695	10.0814	0.83863	12.0213	2.74659e-33	4.54358e-32
Mcfd2	152.158	2.28521	0.190725	11.9817	4.42944e-33	7.30001e-32
Echdc2	87.034	3.12167	0.260744	11.9722	4.97044e-33	8.18139e-32
Msra	79.5652	3.69532	0.308902	11.9628	5.56854e-33	9.15446e-32
Armc1	195.035	1.70144	0.14231	11.9559	6.0475e-33	9.91715e-32
Tlcd2	100.496	2.4132	0.201946	11.9498	6.51169e-33	1.06651e-31
Ndufs6	343.915	2.06535	0.172919	11.9441	6.97181e-33	1.14046e-31
Cryz	118.302	2.29047	0.191833	11.9399	7.33071e-33	1.19768e-31
Mug1	664.367	12.2209	1.02397	11.9348	7.79054e-33	1.27123e-31
Sepsecs	94.2955	3.27499	0.274493	11.931	8.15389e-33	1.32888e-31
Serpinc1	1173.84	11.6127	0.974039	11.9222	9.07232e-33	1.47674e-31
Tmem53	80.7349	4.06931	0.341996	11.8987	1.20229e-32	1.95462e-31
Hebp1	97.7171	5.69875	0.479227	11.8916	1.30945e-32	2.12621e-31
Hp	1197.08	7.54653	0.636023	11.8652	1.79536e-32	2.90447e-31
Slc25a25	89.2001	5.29346	0.446454	11.8567	1.98724e-32	3.20313e-31
Btd	86.4865	2.78812	0.235253	11.8516	2.11152e-32	3.39514e-31
Pdia6	482.966	1.26224	0.106517	11.8502	2.14781e-32	3.4493e-31
Chdh	85.9443	2.78753	0.23527	11.8483	2.19723e-32	3.52438e-31
Mtmr4	113.298	2.41786	0.204072	11.8481	2.20198e-32	3.52771e-31
Akr1c6	615.767	12.1116	1.02346	11.834	2.60562e-32	4.14918e-31
Serpina10	290.279	8.61045	0.728657	11.8169	3.19295e-32	5.07833e-31
Pck1	630.744	12.1472	1.02814	11.8147	3.27535e-32	5.20312e-31
Cyp2c39	608.915	12.096	1.02387	11.8141	3.30174e-32	5.23873e-31
Hamp2	609.229	12.0967	1.0251	11.8005	3.8805e-32	6.14964e-31
Arl5a	103.203	2.52971	0.214929	11.77	5.57407e-32	8.75991e-31
Them4	105.99	2.66387	0.226498	11.7611	6.19032e-32	9.71681e-31
Enpp1	75.9231	4.13245	0.351786	11.7471	7.3123e-32	1.14643e-30
Oplah	92.4466	4.33685	0.369325	11.7426	7.70402e-32	1.20356e-30
Rdh7	577.259	12.0188	1.02356	11.7422	7.74211e-32	1.20808e-30
Vtn	590.44	12.0506	1.02649	11.7396	7.98931e-32	1.24518e-30
Apcs	581.934	12.0309	1.0251	11.7364	8.29365e-32	1.29109e-30
Fgfrl1	80.2754	2.83504	0.241937	11.7181	1.02962e-31	1.59906e-30
Fga	933.274	11.9903	1.02423	11.7067	1.17822e-31	1.82555e-30
Ftcd	607.843	12.0923	1.03322	11.7035	1.22291e-31	1.89257e-30
Naa60	84.2042	3.26017	0.27865	11.6999	1.27641e-31	1.97074e-30
Lgals9	211.736	2.14556	0.183493	11.6928	1.38656e-31	2.13831e-30
Uox	563.14	11.9832	1.02494	11.6916	1.40683e-31	2.16705e-30
Hpd	572.1	12.0048	1.02749	11.6836	1.54625e-31	2.37903e-30
Serpina6	586.954	12.0417	1.03109	11.6786	1.64038e-31	2.51798e-30
Nectin3	98.4545	2.7894	0.238928	11.6747	1.71705e-31	2.63261e-30
Sec14l4	284.73	8.58534	0.735406	11.6743	1.72529e-31	2.64218e-30
Ninj1	91.7812	3.04125	0.26079	11.6617	2.00082e-31	3.05704e-30
Gulo	547.028	11.941	1.02438	11.6569	2.11719e-31	3.22736e-30
F10	564.794	11.9862	1.02881	11.6505	2.28041e-31	3.47217e-30
Ift20	338.888	1.35274	0.11619	11.6424	2.50779e-31	3.80521e-30
Letmd1	98.4634	2.78609	0.239515	11.6322	2.82577e-31	4.28277e-30
Ndufv1	108.213	2.44603	0.21035	11.6284	2.9565e-31	4.47577e-30
Abcb6	84.1558	3.64016	0.31341	11.6147	3.47013e-31	5.24734e-30
Deptor	342.258	1.93803	0.166926	11.6101	3.66087e-31	5.52311e-30
Slc27a5	526.755	11.8859	1.02414	11.6058	3.85166e-31	5.80432e-30
Elovl2	527.14	11.8868	1.02517	11.5949	4.37572e-31	6.58653e-30
Gch1	216.488	1.82593	0.157533	11.5908	4.59045e-31	6.90188e-30
Mthfd1	105.158	2.75088	0.237405	11.5873	4.77979e-31	7.17839e-30
Bmp1	71.9564	3.81839	0.329633	11.5838	4.98126e-31	7.46397e-30
Palld	174.11	1.88188	0.16248	11.5822	5.07093e-31	7.58972e-30
BC004004	168.411	1.96639	0.169934	11.5715	5.74686e-31	8.55292e-30
Nudt12	67.9017	3.53959	0.306115	11.563	6.34801e-31	9.43694e-30
Erg28	335.208	1.61072	0.139375	11.5567	6.83035e-31	1.01426e-29
Mbl2	509.012	11.8376	1.02467	11.5526	7.16076e-31	1.06213e-29
Mgll	525.32	11.8815	1.02959	11.5401	8.28621e-31	1.22768e-29
Ggcx	87.2666	2.8702	0.248766	11.5378	8.51081e-31	1.25954e-29
Tprkb	148.066	2.57621	0.223416	11.531	9.20971e-31	1.36145e-29
Bhmt	505.527	11.8281	1.02611	11.5271	9.63085e-31	1.4178e-29
Plod1	79.5077	4.5997	0.399206	11.5221	1.0204e-30	1.50003e-29
Cyp1a2	497.51	11.8035	1.02447	11.5216	1.02744e-30	1.5087e-29
Stard5	70.1688	3.25308	0.282457	11.5171	1.08186e-30	1.58333e-29
Nlrp6	67.7374	4.19696	0.365039	11.4973	1.36115e-30	1.98548e-29
Sucla2	196.904	1.83392	0.159591	11.4914	1.458e-30	2.11972e-29
Plbd2	96.5422	2.35665	0.205152	11.4873	1.52776e-30	2.21626e-29
Azgp1	498.719	11.8067	1.02805	11.4845	1.57803e-30	2.28166e-29
Sorbs1	71.8123	3.52091	0.306697	11.4801	1.66064e-30	2.39849e-29
Cyp2a4	483.37	11.7633	1.02531	11.4729	1.80469e-30	2.60369e-29
Klkb1	475.834	11.7394	1.02385	11.4659	1.95667e-30	2.81987e-29
Cyp4v3	99.563	6.05416	0.528299	11.4597	2.10193e-30	3.02261e-29
Slfn5	74.1098	4.91166	0.428831	11.4536	2.25583e-30	3.24039e-29
Psmb3	138.426	1.83737	0.160465	11.4503	2.34397e-30	3.36334e-29
Asgr1	782.575	11.7354	1.02528	11.446	2.46146e-30	3.52809e-29
Xylb	84.2735	5.48191	0.479003	11.4444	2.50799e-30	3.59088e-29
Bche	68.7374	4.06481	0.355313	11.4401	2.63705e-30	3.77158e-29
Cps1	479.477	11.7517	1.02936	11.4165	3.46029e-30	4.94364e-29
Cyp2d26	486.027	11.7693	1.0314	11.411	3.68469e-30	5.25854e-29
Repin1	82.9205	2.59943	0.227843	11.4088	3.77801e-30	5.38591e-29
Cyp2c29	457.383	11.6824	1.024	11.4086	3.78712e-30	5.39307e-29
Gbf1	167.912	2.23706	0.196156	11.4045	3.96976e-30	5.64707e-29
Alas1	98.9744	2.70036	0.236988	11.3945	4.45464e-30	6.32319e-29
Rnf167	105.135	2.28214	0.200326	11.3921	4.57705e-30	6.48997e-29
Sigmar1	93.7748	2.42673	0.213149	11.3851	4.95829e-30	7.01548e-29
Selenbp1	233.042	1.61648	0.142089	11.3765	5.47419e-30	7.70414e-29
Mul1	153.945	2.4226	0.212994	11.374	5.63501e-30	7.91359e-29
Slc16a10	83.0343	3.01019	0.264845	11.3659	6.18397e-30	8.6753e-29
B2m	867.076	1.89328	0.166704	11.3571	6.83718e-30	9.57133e-29
Itih3	738.426	11.6515	1.02604	11.3558	6.94195e-30	9.70771e-29
Mrpl14	160.567	1.74556	0.153739	11.354	7.08313e-30	9.89464e-29
Tubb2a	205.731	2.28626	0.201391	11.3524	7.21866e-30	1.00733e-28
Arhgef19	65.7142	3.67056	0.323508	11.3461	7.753e-30	1.08075e-28
Gm6407	871.562	1.49286	0.131652	11.3394	8.37019e-30	1.16433e-28
Hc	427.77	11.5863	1.02396	11.3152	1.10356e-29	1.52866e-28
Faah	125.549	2.78217	0.246296	11.296	1.37268e-29	1.8935e-28
Naprt	74.7822	4.69888	0.416118	11.2922	1.43439e-29	1.97507e-28
Edem1	93.5485	2.57344	0.228042	11.2849	1.55789e-29	2.14226e-28
Mpc1	75.0068	5.15649	0.457038	11.2824	1.60273e-29	2.20162e-28
Cyp27a1	221.918	8.22051	0.729049	11.2757	1.73063e-29	2.37485e-28
Fam210b	229.698	2.93975	0.260846	11.2701	1.84445e-29	2.5284e-28
Efna1	110.722	1.99477	0.177068	11.2655	1.94234e-29	2.65983e-28
Itgb5	92.3266	2.42266	0.215238	11.2557	2.17121e-29	2.97017e-28
Tmem150a	68.956	4.57346	0.40654	11.2497	2.32333e-29	3.17498e-28
Lypla1	115.046	2.26996	0.201792	11.249	2.34178e-29	3.19689e-28
Igfals	430.499	11.5942	1.03077	11.2481	2.36737e-29	3.22848e-28
Il18	70.4718	4.22595	0.375959	11.2405	2.57994e-29	3.51474e-28
4930581F22Rik	81.7279	4.02161	0.357788	11.2402	2.58741e-29	3.52128e-28
Fbxo7	153.092	1.98138	0.176284	11.2397	2.60284e-29	3.53862e-28
Prlr	405.042	11.5075	1.02447	11.2326	2.82032e-29	3.81857e-28
Cldn1	173.419	1.83822	0.163663	11.2318	2.84739e-29	3.85128e-28
Tmbim6	296.219	2.08163	0.185636	11.2135	3.49925e-29	4.71844e-28
Pon1	404.147	11.5052	1.02717	11.2008	4.03988e-29	5.43634e-28
St3gal1	78.7492	3.13106	0.279775	11.1913	4.49543e-29	6.0432e-28
Serpinf2	390.892	11.4562	1.0244	11.1833	4.92249e-29	6.60384e-28
Itih2	375.97	9.39916	0.840977	11.1765	5.31646e-29	7.11525e-28
Ugt2b35	65.1292	3.65968	0.327447	11.1764	5.31986e-29	7.11525e-28
0610005C13Rik	407.399	11.5145	1.03079	11.1706	5.68157e-29	7.59133e-28
Nnt	92.3169	2.50354	0.224314	11.1609	6.33614e-29	8.4233e-28
Mfn2	180.008	2.39418	0.214607	11.1561	6.68615e-29	8.87967e-28
Orm1	626.145	11.4138	1.0236	11.1506	7.10938e-29	9.42279e-28
Hrg	384.504	11.4314	1.02555	11.1466	7.4393e-29	9.85017e-28
Glyat	388.497	11.446	1.0278	11.1364	8.34229e-29	1.09907e-27
Mfsd1	401.905	1.25003	0.112247	11.1364	8.33822e-29	1.09907e-27
Slc26a1	380.48	11.4163	1.02555	11.1318	8.7817e-29	1.1558e-27
Akr1c12	83.2662	2.70035	0.24274	11.1245	9.53659e-29	1.25266e-27
Cnnm3	78.6949	2.62058	0.235851	11.1111	1.10731e-28	1.45016e-27
Mia2	368.385	1.27751	0.115039	11.105	1.18615e-28	1.55187e-27
Coq8a	220.59	8.20854	0.740138	11.0906	1.39416e-28	1.82221e-27
Epas1	77.1046	2.5958	0.234132	11.0869	1.45238e-28	1.89455e-27
N4bp2l1	79.2525	5.37677	0.485435	11.0762	1.63692e-28	2.13316e-27
Gda	224.496	1.55983	0.140874	11.0726	1.70476e-28	2.21939e-27
Masp1	152.995	7.35236	0.664114	11.0709	1.73596e-28	2.25556e-27
Tmem14c	698.555	1.1475	0.10369	11.0666	1.82125e-28	2.36404e-27
Ndufb10	152.865	1.75571	0.158662	11.0657	1.84013e-28	2.3862e-27
Smdt1	184.322	1.95274	0.176494	11.0641	1.87405e-28	2.42781e-27
Fgl1	655.148	10.7713	0.973892	11.06	1.96026e-28	2.53451e-27
BC031181	183.999	1.71833	0.15549	11.0511	2.16647e-28	2.79323e-27
Hamp	591.501	11.3321	1.02544	11.051	2.16882e-28	2.79323e-27
Marchf6	126.03	1.97686	0.178885	11.051	2.16757e-28	2.79323e-27
Agxt	355.467	11.3182	1.02491	11.0431	2.36692e-28	3.04538e-27
Afm	341.084	9.25665	0.838414	11.0407	2.43232e-28	3.1265e-27
Cd1d1	200.806	8.07297	0.731258	11.0398	2.45467e-28	3.15215e-27
Carhsp1	156.297	1.73101	0.156801	11.0396	2.46199e-28	3.15662e-27
Apob	374.963	11.3949	1.03243	11.0369	2.53553e-28	3.24651e-27
Fasn	336.232	2.38663	0.216336	11.0321	2.67646e-28	3.42032e-27
Sil1	196.823	1.99497	0.180916	11.027	2.83096e-28	3.61427e-27
Slc27a2	351.315	11.3018	1.02497	11.0264	2.8491e-28	3.63391e-27
Kank1	77.16	3.30375	0.299724	11.0226	2.97257e-28	3.78043e-27
Ak3	247.949	1.3824	0.125592	11.007	3.53493e-28	4.48267e-27
Hbb-bs	354.328	11.315	1.03022	10.9831	4.60757e-28	5.82468e-27
Ces3a	341.977	11.2622	1.02553	10.9818	4.67511e-28	5.9002e-27
C130074G19Rik	186.809	2.19557	0.199941	10.9811	4.71365e-28	5.94316e-27
Cyc1	149.862	2.03018	0.184983	10.975	5.04234e-28	6.33339e-27
Csad	159.911	2.7143	0.247406	10.971	5.26623e-28	6.60831e-27
Vps13c	128.512	2.08097	0.189698	10.9699	5.33299e-28	6.68573e-27
Saa4	337.071	11.2426	1.02548	10.9633	5.73651e-28	7.17798e-27
Ppm1a	220.022	1.55979	0.14231	10.9606	5.91326e-28	7.39214e-27
Osgin1	71.8639	3.42747	0.312831	10.9563	6.19833e-28	7.74117e-27
Ppm1k	66.902	4.02563	0.367581	10.9517	6.52197e-28	8.12998e-27
Cyp3a11	332.937	11.2254	1.02543	10.947	6.86502e-28	8.54954e-27
Galt	62.7476	4.08591	0.373348	10.944	7.10295e-28	8.83752e-27
Dynll2	269.965	1.47657	0.134997	10.9378	7.60389e-28	9.45188e-27
Mmp19	66.6396	4.73097	0.433143	10.9224	9.00631e-28	1.11531e-26
Reln	63.0208	4.26931	0.391179	10.914	9.88451e-28	1.22292e-26
Itih1	324.127	11.1847	1.0256	10.9056	1.08407e-27	1.33997e-26
Mbl1	327.703	11.2007	1.02709	10.9053	1.08732e-27	1.34272e-26
Impa1	179.581	1.83786	0.168642	10.8979	1.17887e-27	1.45306e-26
Gne	60.9375	4.11252	0.37754	10.8929	1.24545e-27	1.53369e-26
Gpld1	107.546	6.58488	0.604555	10.8921	1.257e-27	1.54647e-26
Tstd3	60.6527	4.0217	0.369416	10.8867	1.33441e-27	1.63866e-26
Upb1	529.191	11.1705	1.02611	10.8863	1.34032e-27	1.64439e-26
Pm20d1	92.2531	6.14182	0.564266	10.8846	1.36483e-27	1.67134e-26
Atox1	152.284	2.05613	0.18891	10.8841	1.37173e-27	1.67823e-26
Sult2a1	325.018	11.1884	1.0283	10.8804	1.42881e-27	1.74483e-26
LOC118568359	316.276	11.1495	1.02573	10.8698	1.60512e-27	1.95652e-26
Ddc	313.057	11.1353	1.02553	10.8581	1.82604e-27	2.21966e-26
Fmo5	309.317	11.118	1.02507	10.8461	2.08077e-27	2.52233e-26
Cyp2c70	308.392	11.115	1.02493	10.8446	2.11616e-27	2.56288e-26
Uqcr11	515.934	1.63495	0.150779	10.8434	2.14328e-27	2.59335e-26
Endog	89.0404	3.0146	0.278129	10.8389	2.25239e-27	2.72287e-26
Asgr2	307.889	11.1121	1.02522	10.8387	2.25603e-27	2.72478e-26
Stk11	130.427	2.18828	0.202125	10.8263	2.58269e-27	3.11646e-26
Rap2c	124.077	1.92889	0.178274	10.8199	2.77229e-27	3.33914e-26
Ndufa13	400.88	1.55408	0.143664	10.8175	2.84466e-27	3.42007e-26
Tns1	72.2838	5.26626	0.48697	10.8143	2.94419e-27	3.5333e-26
Fpgs	58.8933	3.73544	0.345722	10.8048	3.26789e-27	3.9182e-26
Otc	303.201	11.091	1.02677	10.8018	3.37548e-27	4.04353e-26
Dhdh	174.625	7.87581	0.729844	10.7911	3.79281e-27	4.53933e-26
Tlcd4	126.346	7.07951	0.65611	10.7901	3.83269e-27	4.58292e-26
Hao1	307.037	11.1062	1.02967	10.7861	4.00333e-27	4.78262e-26
Rmnd5a	149.097	2.15788	0.200173	10.7801	4.27456e-27	5.09743e-26
Cd5l	298.149	11.0642	1.02749	10.7682	4.86587e-27	5.78167e-26
Ndufs2	193.484	1.41663	0.131689	10.7574	5.47143e-27	6.48951e-26
Adra1b	294.067	11.0442	1.02677	10.7563	5.53586e-27	6.56004e-26
Hgd	291.246	11.031	1.02588	10.7528	5.75202e-27	6.81008e-26
Il17ra	124.17	2.26586	0.210904	10.7436	6.35416e-27	7.50791e-26
Ndufa12	151.253	1.71258	0.159406	10.7435	6.35849e-27	7.50791e-26
Dbt	110.537	2.2148	0.206229	10.7395	6.63818e-27	7.82416e-26
Pbld2	173.508	7.86304	0.732188	10.7391	6.66933e-27	7.85386e-26
Por	300.717	2.16856	0.201949	10.7381	6.73932e-27	7.92921e-26
Pnpla8	91.1572	2.21157	0.206038	10.7338	7.06553e-27	8.30562e-26
Rdh16f2	288.823	11.0181	1.02655	10.7331	7.11925e-27	8.36131e-26
Myo1b	160.255	1.5454	0.144232	10.7147	8.68397e-27	1.01629e-25
Pex11a	390.927	1.76781	0.165114	10.7066	9.47399e-27	1.1058e-25
Nr1i2	104.541	6.53905	0.611417	10.6949	1.07507e-26	1.25371e-25
Lect2	282.024	10.9836	1.02756	10.689	1.14642e-26	1.33574e-25
Igfbp2	279.45	10.9712	1.02695	10.6832	1.21949e-26	1.41712e-25
Arg1	513.404	10.4213	0.9759	10.6786	1.28164e-26	1.48803e-25
Prkag2	174.036	1.68963	0.158279	10.675	1.33199e-26	1.54496e-25
Serping1	275.98	10.9554	1.02671	10.6703	1.40099e-26	1.62232e-25
Abcb4	271.201	10.9295	1.02508	10.6621	1.53041e-26	1.76908e-25
Cyp2c69	270.266	10.9232	1.02504	10.6564	1.62825e-26	1.87889e-25
Cers2	363.209	1.3275	0.124801	10.6369	2.00686e-26	2.30973e-25
Dmgdh	272.351	10.9332	1.02829	10.6324	2.10557e-26	2.41911e-25
Cyp3a44	268.148	10.911	1.02652	10.6291	2.18203e-26	2.50478e-25
Cyp2c50	268.906	10.9181	1.02724	10.6285	2.19579e-26	2.5162e-25
Cyp2b9	275.109	10.9479	1.03097	10.619	2.43058e-26	2.78283e-25
Tef	450.692	1.47583	0.139018	10.6161	2.50692e-26	2.86527e-25
Samm50	361.993	1.15081	0.108407	10.6157	2.51891e-26	2.874e-25
Gaa	57.9044	3.52832	0.332374	10.6155	2.52414e-26	2.87747e-25
Fh1	132.091	2.21972	0.209263	10.6073	2.75531e-26	3.13559e-25
Acnat2	269.212	8.91578	0.841256	10.5982	3.03806e-26	3.44845e-25
Fam25c	268.025	10.9104	1.02975	10.5953	3.13488e-26	3.55528e-25
C1qa	276.296	10.9542	1.03439	10.59	3.31589e-26	3.75413e-25
Cyp2a5	257.886	10.857	1.0255	10.587	3.42478e-26	3.87408e-25
Hsd17b13	256.32	10.8466	1.02578	10.574	3.93365e-26	4.4421e-25
Inmt	257.015	10.8499	1.02663	10.5684	4.17532e-26	4.71097e-25
Paox	249.622	1.43707	0.135996	10.567	4.23727e-26	4.77679e-25
Serpind1	254.289	10.837	1.02582	10.5643	4.36144e-26	4.91257e-25
Letm1	84.0298	2.3691	0.224295	10.5624	4.45036e-26	5.00846e-25
Foxa3	282.406	2.57035	0.243359	10.5619	4.47273e-26	5.02935e-25
Pde2a	69.1716	3.46781	0.328428	10.5588	4.62452e-26	5.1956e-25
Rarres2	252.028	10.8238	1.02596	10.5499	5.0865e-26	5.70492e-25
Ccny	139.737	1.67774	0.159096	10.5455	5.3291e-26	5.97194e-25
A1cf	249.309	10.8066	1.02519	10.541	5.58857e-26	6.2574e-25
Cxcl12	247.298	10.7965	1.02528	10.5304	6.25924e-26	6.99054e-25
Timm17b	94.7352	2.83285	0.269084	10.5277	6.43568e-26	7.18152e-25
Rbpms2	252.554	10.8241	1.02904	10.5187	7.08253e-26	7.88999e-25
Spr	486.936	1.91754	0.182374	10.5143	7.42209e-26	8.25434e-25
C8g	246.799	10.7911	1.02685	10.5089	7.85898e-26	8.73286e-25
Leap2	244.158	10.7783	1.02574	10.5078	7.95369e-26	8.83067e-25
Pdp2	94.7944	2.12392	0.20225	10.5015	8.50589e-26	9.43582e-25
Npc1	79.0625	2.87828	0.27409	10.5012	8.52566e-26	9.44981e-25
Ppara	125.569	7.06994	0.67396	10.4901	9.58866e-26	1.06013e-24
Ces1b	246.672	10.7936	1.02959	10.4835	1.02897e-25	1.13574e-24
Acy1	56.0899	3.90758	0.372954	10.4774	1.0974e-25	1.21025e-24
Ndufb4	118.041	2.02771	0.193561	10.4758	1.11568e-25	1.22939e-24
Abhd1	58.7026	3.61188	0.344904	10.4721	1.15987e-25	1.27702e-24
Ndufaf8	289.746	1.67678	0.16036	10.4563	1.37078e-25	1.50797e-24
Hdac11	83.2743	2.4049	0.230062	10.4533	1.41539e-25	1.55575e-24
Suds3	168.472	1.75054	0.167476	10.4525	1.42726e-25	1.5675e-24
Cpn2	232.05	10.7032	1.02524	10.4398	1.63197e-25	1.78785e-24
Pah	238.473	10.745	1.03018	10.4302	1.80592e-25	1.97514e-24
Serpinf1	392.324	10.7382	1.02979	10.4275	1.8565e-25	2.02878e-24
F12	237.119	10.733	1.02934	10.4271	1.86531e-25	2.03672e-24
Atf5	1198.46	1.83098	0.17588	10.4104	2.22337e-25	2.41967e-24
Enho	238.903	10.7439	1.0325	10.4057	2.33538e-25	2.53739e-24
Cfh	166.748	2.73751	0.263148	10.4029	2.40467e-25	2.61053e-24
Hsd17b4	91.937	2.13052	0.204962	10.3947	2.62155e-25	2.84131e-24
Fgfr4	56.474	3.39012	0.326292	10.3898	2.75813e-25	2.98443e-24
Stard4	165.953	1.45622	0.140298	10.3795	3.07297e-25	3.32238e-24
Hpgd	113.082	2.70812	0.261004	10.3758	3.19639e-25	3.45016e-24
Cpb2	223.314	10.6497	1.02646	10.3752	3.21678e-25	3.46934e-24
Nat8f2	222.926	10.6444	1.02625	10.3722	3.31829e-25	3.57589e-24
Cyp3a13	56.2022	3.47433	0.334995	10.3713	3.34976e-25	3.60686e-24
Otulin	96.4926	2.12534	0.204965	10.3693	3.42167e-25	3.68129e-24
Tdo2	221.507	10.6378	1.02652	10.363	3.65221e-25	3.92613e-24
Abcb11	222.223	10.6424	1.02699	10.3627	3.66583e-25	3.93756e-24
Acy3	55.0889	3.57202	0.34516	10.3489	4.23314e-25	4.53585e-24
Maob	216.743	10.6052	1.02554	10.3411	4.59377e-25	4.91429e-24
C2	59.6395	4.84209	0.469104	10.322	5.60502e-25	5.97673e-24
Abca8a	225.031	8.65773	0.839756	10.3098	6.36207e-25	6.77304e-24
Emc6	271.509	1.54694	0.150106	10.3056	6.64585e-25	7.05808e-24
Slc25a20	55.2172	3.60358	0.35053	10.2804	8.63827e-25	9.13732e-24
Ugt2a3	219.989	8.62284	0.839204	10.275	9.13228e-25	9.65214e-24
Isca1	111.688	2.11376	0.20575	10.2734	9.28401e-25	9.80465e-24
Fam8a1	115.485	1.80077	0.175318	10.2715	9.47478e-25	9.99813e-24
Agxt2	208.83	10.55	1.02809	10.2618	1.04778e-24	1.10389e-23
Cyp4f14	203.811	10.5174	1.02553	10.2556	1.11717e-24	1.17512e-23
Insr	121.525	1.69432	0.165287	10.2508	1.17327e-24	1.23216e-23
Aass	140.833	7.56782	0.738409	10.2488	1.19795e-24	1.25609e-23
Tmem50a	496.277	1.11926	0.109254	10.2446	1.25147e-24	1.31116e-23
Angptl6	56.3606	4.25305	0.415501	10.236	1.36838e-24	1.42872e-23
Lactb	61.8852	3.09414	0.302283	10.2359	1.36909e-24	1.42872e-23
Apol9b	77.9489	3.41731	0.333979	10.2321	1.42367e-24	1.4845e-23
Cyp3a25	211.504	10.572	1.03331	10.2313	1.43637e-24	1.49657e-23
Tcea3	64.4307	3.15426	0.308331	10.2301	1.4533e-24	1.51301e-23
Cyp2c68	83.0345	6.21571	0.608011	10.223	1.56378e-24	1.6242e-23
Ang	201.097	10.4963	1.02699	10.2205	1.60541e-24	1.66611e-23
Nrn1	208.246	10.5495	1.03236	10.2188	1.63315e-24	1.69358e-23
Lrrc3	213	8.58064	0.839753	10.218	1.64633e-24	1.7059e-23
Spp2	198.122	10.4751	1.02547	10.2149	1.70115e-24	1.76133e-23
Pgrmc2	376.427	1.5149	0.148345	10.212	1.7516e-24	1.81214e-23
Scrn3	53.7234	3.91815	0.384099	10.2009	1.96504e-24	2.02818e-23
Angptl3	205.075	10.5274	1.0333	10.1881	2.24029e-24	2.30507e-23
Slc2a2	193.879	10.4441	1.02626	10.1769	2.5149e-24	2.57958e-23
Gm4952	199.329	10.483	1.03188	10.1591	3.01769e-24	3.0929e-23
Slc16a2	296.23	2.08517	0.205257	10.1588	3.02761e-24	3.09825e-23
Creb3l3	191.508	10.4257	1.02647	10.1569	3.0869e-24	3.15648e-23
Slc35b1	234.937	1.40787	0.138799	10.1432	3.55256e-24	3.62421e-23
Mtarc1	306.737	10.3839	1.0246	10.1345	3.88278e-24	3.95193e-23
Thrb	59.5655	4.17212	0.412032	10.1257	4.24897e-24	4.31466e-23
Amacr	57.8889	4.38947	0.43372	10.1205	4.48067e-24	4.54296e-23
Cyp4a10	200.689	10.4926	1.0368	10.1202	4.49499e-24	4.55398e-23
Csrp2	99.6481	2.18039	0.215515	10.1171	4.64019e-24	4.69748e-23
Slc47a1	186.383	10.3863	1.02664	10.1168	4.65445e-24	4.70831e-23
Irs1	59.3842	2.86895	0.284162	10.0962	5.74364e-24	5.7747e-23
1300017J02Rik	318.884	10.4388	1.03424	10.0932	5.91782e-24	5.94529e-23
Akap1	70.6447	2.39009	0.236819	10.0925	5.9636e-24	5.98673e-23
Thrsp	349.032	9.86143	0.977524	10.0882	6.23156e-24	6.25097e-23
Arrdc3	60.1179	3.62954	0.359806	10.0875	6.27487e-24	6.28964e-23
Pdk2	86.8523	6.06625	0.601402	10.0868	6.31647e-24	6.32654e-23
Oaz1	288.599	1.2878	0.127741	10.0814	6.67794e-24	6.66834e-23
C8a	180.639	10.342	1.02604	10.0795	6.80536e-24	6.78531e-23
Ptms	384.003	1.24799	0.123829	10.0783	6.88966e-24	6.86418e-23
Ece1	479.206	1.69835	0.168619	10.0721	7.3407e-24	7.30803e-23
Mup3	184.011	10.3705	1.02978	10.0707	7.44762e-24	7.40332e-23
Ttpa	181.263	10.3491	1.02871	10.0603	8.27169e-24	8.21012e-23
Insig1	92.7138	2.20887	0.219631	10.0572	8.53873e-24	8.46244e-23
Serpina11	185.929	10.3817	1.03275	10.0525	8.9553e-24	8.86199e-23
Prodh2	182.17	10.3523	1.02998	10.051	9.09684e-24	8.99531e-23
Tmem70	120.877	2.0095	0.200029	10.046	9.56526e-24	9.45142e-23
Ap3m1	57.1721	2.81995	0.280748	10.0444	9.72182e-24	9.59893e-23
Serpina3n	287.507	10.2911	1.02465	10.0436	9.80604e-24	9.67485e-23
Copz1	269.673	1.60938	0.160297	10.04	1.01685e-23	1.0025e-22
Cldn12	171.23	1.51477	0.150898	10.0384	1.03381e-23	1.01846e-22
Ulk1	165.297	1.57974	0.157441	10.0338	1.08223e-23	1.06299e-22
Cyp8b1	178.918	10.3266	1.03005	10.0253	1.17971e-23	1.15701e-22
Dcn	176.732	10.3128	1.02912	10.0211	1.23186e-23	1.20726e-22
Cyp2c37	173.106	10.281	1.02634	10.0171	1.28153e-23	1.25408e-22
Higd2a	140.745	1.53229	0.152986	10.0159	1.29762e-23	1.26888e-22
Fermt2	101.226	2.36053	0.235706	10.0147	1.31317e-23	1.28218e-22
Atp11c	69.7054	3.16335	0.315914	10.0133	1.3321e-23	1.29894e-22
Mst1	176.798	10.3092	1.02955	10.0133	1.33229e-23	1.29894e-22
Bloc1s1	87.4228	2.06392	0.206238	10.0074	1.4136e-23	1.37558e-22
Sirt3	50.2848	4.00405	0.400257	10.0037	1.46808e-23	1.4271e-22
Siae	73.3229	2.41636	0.241577	10.0024	1.48733e-23	1.44476e-22
Iqsec1	96.0761	2.25984	0.226118	9.99408	1.61783e-23	1.57037e-22
Abat	169.651	10.2523	1.02595	9.99296	1.63629e-23	1.58595e-22
Dctpp1	105.741	2.07811	0.208102	9.98603	1.75478e-23	1.69955e-22
Gns	120.795	2.21652	0.22199	9.98477	1.77713e-23	1.71994e-22
Afg3l1	200.733	1.3317	0.133434	9.98016	1.86165e-23	1.80041e-22
Cyp2c40	171.426	10.2693	1.03024	9.96782	2.10811e-23	2.03281e-22
Plcxd2	55.0135	4.847	0.486283	9.96746	2.11563e-23	2.03857e-22
Paqr9	272.459	10.214	1.02504	9.96444	2.18109e-23	2.10011e-22
Cab39l	82.16	2.16079	0.216924	9.96108	2.25608e-23	2.16916e-22
Sec16b	52.0558	3.17003	0.318463	9.95415	2.41876e-23	2.32049e-22
Hsd17b6	166.42	10.2262	1.02768	9.95069	2.50447e-23	2.40098e-22
Immp2l	63.0546	2.97042	0.298706	9.94429	2.67082e-23	2.55674e-22
Nipal1	50.8768	3.34731	0.336707	9.94129	2.75238e-23	2.631e-22
Ppp6r1	122.546	2.10517	0.211812	9.9389	2.81924e-23	2.69296e-22
Hes6	269.501	1.38899	0.139835	9.93303	2.99034e-23	2.85434e-22
Tspan12	57.8496	3.05817	0.307884	9.93288	2.99471e-23	2.85644e-22
Cyp2a22	164.644	10.2067	1.02881	9.92092	3.37622e-23	3.20874e-22
Shmt2	115.349	2.11233	0.212925	9.92054	3.38925e-23	3.21881e-22
Rab17	53.7798	4.52949	0.456822	9.91522	3.57467e-23	3.39003e-22
Slc22a26	160.21	10.169	1.02606	9.91079	3.73684e-23	3.5384e-22
Amdhd1	159.939	10.1678	1.0266	9.9043	3.98756e-23	3.77076e-22
Slc25a51	211.092	1.28762	0.130095	9.89756	4.26567e-23	4.03086e-22
Hsf2	86.2978	2.10952	0.213228	9.89324	4.45379e-23	4.20562e-22
Dpm3	100.671	2.06932	0.209583	9.87353	5.42209e-23	5.109e-22
Uroc1	157.348	10.145	1.02773	9.87129	5.54455e-23	5.22065e-22
Ptprd	113.477	3.17882	0.322128	9.86818	5.71931e-23	5.37724e-22
Crip2	144.761	3.07396	0.311513	9.86782	5.73972e-23	5.38905e-22
Gcgr	156.438	10.1328	1.02826	9.85429	6.56762e-23	6.15761e-22
Mrpl49	76.5997	2.19522	0.22285	9.85069	6.80754e-23	6.3735e-22
Car3	167.342	10.2345	1.0396	9.84466	7.22847e-23	6.75801e-22
Tmem64	54.3509	3.51709	0.357577	9.83591	7.8853e-23	7.35645e-22
Depdc7	54.553	4.53509	0.461218	9.83287	8.12724e-23	7.57681e-22
Trap1	75.9465	2.401	0.244229	9.83094	8.28402e-23	7.71209e-22
Agt	296.891	9.62701	0.979716	9.82633	8.67213e-23	8.06203e-22
Tnfaip8l1	83.3817	2.37089	0.241354	9.82329	8.93794e-23	8.30329e-22
Nipsnap3b	115.761	1.73158	0.176351	9.81894	9.33208e-23	8.65726e-22
Tmem135	112.368	1.90515	0.194105	9.81506	9.69811e-23	8.98419e-22
Epn1	128.52	1.7264	0.175992	9.80956	1.02413e-22	9.48072e-22
Tmem120a	56.1074	3.08429	0.314488	9.80734	1.04697e-22	9.67181e-22
Nr2f6	131.463	1.68033	0.171389	9.80415	1.08051e-22	9.97467e-22
Serpina3m	150.723	10.0817	1.02852	9.80214	1.10222e-22	1.0168e-21
Stradb	63.0992	2.59994	0.265278	9.8008	1.11693e-22	1.02965e-21
Psmb9	61.9174	2.72403	0.278126	9.79425	1.19181e-22	1.09714e-21
Ldlrap1	261.569	2.06261	0.210606	9.79369	1.19837e-22	1.10241e-21
Slc48a1	126.896	1.8075	0.18464	9.78936	1.25091e-22	1.14995e-21
Cyp4a14	155.736	10.1266	1.03448	9.789	1.25534e-22	1.15322e-21
Clpx	54.0061	3.0618	0.313034	9.78106	1.35786e-22	1.2448e-21
Pter	52.8663	3.80308	0.388893	9.77925	1.38226e-22	1.26629e-21
9030619P08Rik	154.062	10.1108	1.03466	9.77206	1.48403e-22	1.35764e-21
Cds2	67.3007	2.45805	0.251766	9.76323	1.61921e-22	1.47721e-21
Fmo1	146.276	10.0365	1.02829	9.76031	1.66642e-22	1.51818e-21
AW112010	84.8823	2.32952	0.238733	9.75785	1.70742e-22	1.55446e-21
Acp2	135.765	2.27944	0.233618	9.75715	1.71911e-22	1.56402e-21
Kdr	143.663	10.0119	1.02634	9.75493	1.75716e-22	1.59754e-21
Nrp1	123.892	1.93613	0.198571	9.75034	1.83855e-22	1.67039e-21
Akt2	194.385	1.52432	0.156338	9.7502	1.84113e-22	1.67158e-21
Apom	148.466	10.0577	1.03252	9.74085	2.01868e-22	1.83026e-21
Mup9	146.096	10.036	1.03036	9.74035	2.02864e-22	1.83802e-21
Mrpl37	116.529	1.9325	0.198438	9.73856	2.06458e-22	1.86931e-21
S1pr1	85.1809	6.50952	0.668466	9.73799	2.07614e-22	1.87849e-21
Avpr1a	143.459	10.0079	1.02832	9.73229	2.19594e-22	1.98552e-21
Aadac	146.135	10.0391	1.0317	9.73067	2.23122e-22	2.01604e-21
Tmem256	335.297	1.40383	0.144437	9.71931	2.49468e-22	2.25101e-21
Slc22a1	140.587	9.98197	1.0277	9.71293	2.65595e-22	2.39325e-21
Man1a	52.6721	3.56764	0.367323	9.71255	2.66589e-22	2.40058e-21
Ttr	3541.34	5.93672	0.611334	9.71109	2.70423e-22	2.43344e-21
Slc6a13	138.78	9.96083	1.02717	9.69736	3.09405e-22	2.77476e-21
Mrps2	121.72	1.57246	0.162176	9.69602	3.13483e-22	2.80943e-21
Slc46a1	49.2655	3.35216	0.346134	9.68456	3.50709e-22	3.13666e-21
Cyp2c38	137.445	9.94662	1.02719	9.68336	3.54857e-22	3.17161e-21
Mafb	68.8484	5.93564	0.613065	9.68191	3.59936e-22	3.21483e-21
Man2a2	93.34	1.8486	0.190991	9.67899	3.70357e-22	3.30566e-21
Erap1	59.0806	2.78544	0.287805	9.67823	3.73134e-22	3.3282e-21
Phyhd1	53.443	2.83815	0.293412	9.67294	3.92911e-22	3.49988e-21
Agtr1a	137.321	9.94506	1.02823	9.67206	3.96331e-22	3.52796e-21
Saa1	145.655	10.0292	1.03723	9.66923	4.07422e-22	3.61936e-21
Grb7	190.355	1.5008	0.155219	9.66894	4.08572e-22	3.62714e-21
Bgn	172.152	8.26269	0.854642	9.66802	4.12287e-22	3.65766e-21
Ces3b	136.082	9.93539	1.02796	9.66512	4.24133e-22	3.75771e-21
Eci1	127.286	1.74229	0.180316	9.66241	4.35486e-22	3.8557e-21
Emc10	250.436	1.68275	0.174204	9.65964	4.47422e-22	3.95342e-21
Sqstm1	365.282	1.47674	0.152881	9.65942	4.48386e-22	3.9593e-21
Man2a1	64.0452	2.53557	0.262506	9.6591	4.49812e-22	3.96923e-21
Timd2	134.235	9.91435	1.02672	9.65636	4.61995e-22	4.07401e-21
Tacc1	55.592	2.69798	0.279536	9.65165	4.83727e-22	4.26281e-21
Nr1i3	229.007	9.95984	1.03282	9.64332	5.24608e-22	4.6169e-21
Tprgl	70.5909	2.34827	0.243573	9.64094	5.36919e-22	4.7221e-21
Mrpl38	79.3253	1.99562	0.207035	9.63904	5.46975e-22	4.80413e-21
Mtfp1	79.3152	6.40493	0.664476	9.63907	5.46806e-22	4.80413e-21
Mapk9	72.7193	2.34759	0.243806	9.6289	6.03721e-22	5.29288e-21
Tmprss6	132.38	9.89473	1.02761	9.62888	6.03823e-22	5.29288e-21
Ugt2b5	154.656	8.1148	0.842933	9.62686	6.15833e-22	5.39456e-21
Cyp7a1	130.959	9.88085	1.02932	9.59943	8.03839e-22	7.02282e-21
Gbe1	65.9112	2.47089	0.25767	9.58936	8.86358e-22	7.72331e-21
Hba-a1	136.636	9.94153	1.03681	9.58862	8.92691e-22	7.77336e-21
Slco1a4	127.941	9.84387	1.02709	9.58419	9.31856e-22	8.10905e-21
Zdhhc9	434.792	1.61352	0.168529	9.57414	1.02705e-21	8.92566e-21
Fbxo21	86.8288	2.16246	0.226086	9.56476	1.12461e-21	9.74149e-21
Chp1	165.892	1.47996	0.154788	9.56124	1.16349e-21	1.00717e-20
Mrap	127.423	9.8373	1.02891	9.56086	1.1678e-21	1.01023e-20
Mrpl15	179.637	1.86554	0.195151	9.55948	1.18344e-21	1.02309e-20
Hsd3b3	126.299	9.82604	1.02794	9.559	1.189e-21	1.02722e-20
Tysnd1	70.3639	2.61607	0.273683	9.55878	1.1915e-21	1.02871e-20
Kmo	127.196	9.83502	1.02903	9.55759	1.20531e-21	1.03996e-20
Slco2b1	125.506	9.81742	1.02739	9.55568	1.22774e-21	1.05792e-20
Lpgat1	113.865	2.13144	0.22306	9.55543	1.23075e-21	1.05983e-20
F9	125.301	9.81505	1.02737	9.55356	1.25317e-21	1.07843e-20
Cyhr1	125.302	1.60855	0.168532	9.54448	1.36793e-21	1.17489e-20
Ndufa3	121.161	1.68028	0.176112	9.54097	1.41506e-21	1.21458e-20
Urod	84.8342	2.73884	0.287176	9.53713	1.46842e-21	1.25792e-20
Rer1	203.263	1.3471	0.141326	9.53186	1.54486e-21	1.32255e-20
Hsdl2	63.6911	2.86522	0.300671	9.52944	1.58129e-21	1.35286e-20
Slc10a1	125.309	9.81709	1.03052	9.52634	1.62924e-21	1.39028e-20
Agmat	124.828	9.80901	1.02987	9.52449	1.65851e-21	1.41434e-20
Plin5	68.1738	5.91224	0.621152	9.51818	1.7624e-21	1.50196e-20
Cyp26b1	59.3499	5.28834	0.555725	9.51612	1.79765e-21	1.53003e-20
Sgpp1	80.7536	2.10666	0.221577	9.50759	1.95123e-21	1.65754e-20
Amt	63.55	5.82107	0.612329	9.50644	1.973e-21	1.67388e-20
Grn	644.403	1.7401	0.183045	9.50644	1.97296e-21	1.67388e-20
Lonp1	188.729	1.44959	0.152543	9.50284	2.0425e-21	1.73173e-20
Slc22a18	47.1956	3.07553	0.32397	9.49324	2.23953e-21	1.89635e-20
Hbb-bt	124.089	9.80147	1.03388	9.4803	2.53544e-21	2.14141e-20
Igtp	57.9174	2.88055	0.303858	9.47992	2.54468e-21	2.14785e-20
Rbp4	1385.38	5.06276	0.534083	9.47935	2.55864e-21	2.15825e-20
Adcy9	79.3526	2.01381	0.212452	9.47886	2.57074e-21	2.16569e-20
Acot3	118.694	9.73673	1.02736	9.4774	2.60698e-21	2.19482e-20
Tfr2	193.888	9.72015	1.02599	9.4739	2.69579e-21	2.2667e-20
Tmem33	152.695	1.81242	0.191312	9.47362	2.70305e-21	2.27136e-20
Syt1	49.9909	4.86925	0.514214	9.46931	2.81708e-21	2.36567e-20
Mien1	117.448	1.8557	0.195979	9.46889	2.82822e-21	2.37351e-20
Stra6l	50.9228	3.10594	0.328334	9.4597	3.08818e-21	2.58562e-20
Slc17a2	119.273	9.74612	1.03057	9.457	3.16908e-21	2.64779e-20
Angptl4	49.7996	3.89671	0.412386	9.44917	3.41529e-21	2.84629e-20
C8b	118.715	9.73474	1.03054	9.44622	3.51283e-21	2.92204e-20
Mrpl51	154.863	1.46266	0.154842	9.44612	3.51635e-21	2.92314e-20
Zcchc24	117.863	9.72514	1.02987	9.4431	3.61923e-21	3.00677e-20
Cln8	64.781	2.42532	0.256847	9.44268	3.63348e-21	3.01671e-20
Gltpd2	116.405	9.70706	1.02846	9.43846	3.7828e-21	3.13673e-20
Amy1	224.853	9.22891	0.978439	9.43228	4.01275e-21	3.32323e-20
Hsd17b11	202.187	1.25585	0.133197	9.42847	4.16116e-21	3.44398e-20
Pipox	121.143	9.76895	1.03707	9.41975	4.52142e-21	3.73512e-20
Pcyt1a	124.245	1.64452	0.174602	9.41866	4.56891e-21	3.76963e-20
Mpnd	193.776	1.95171	0.207363	9.41202	4.86679e-21	4.0129e-20
Idh1	358.41	1.54162	0.16385	9.40872	5.02206e-21	4.13576e-20
Haao	191.575	9.70279	1.03164	9.40518	5.19392e-21	4.27196e-20
Cnpy2	114.301	1.7232	0.183397	9.39603	5.66591e-21	4.64858e-20
Miga2	51.1477	3.30926	0.352704	9.38255	6.43976e-21	5.27693e-20
Apoa4	111.898	9.65109	1.02923	9.37696	6.79043e-21	5.56082e-20
2300009A05Rik	55.4125	2.6317	0.280694	9.37569	6.8722e-21	5.6243e-20
BC024386	117.369	9.72357	1.03717	9.3751	6.91088e-21	5.65245e-20
Acot12	111.763	9.64747	1.02953	9.37079	7.19944e-21	5.88118e-20
F7	111.916	9.64911	1.03191	9.35072	8.70501e-21	7.08914e-20
Eif1b	154.742	1.57348	0.168385	9.34455	9.22826e-21	7.50599e-20
Anks4b	55.1536	2.61157	0.279574	9.34123	9.5224e-21	7.73571e-20
Angptl8	69.2798	6.20095	0.663874	9.34054	9.58404e-21	7.78099e-20
Cox7a2	353.82	1.44927	0.15523	9.33626	9.97993e-21	8.09742e-20
Ceacam1	63.8812	2.49486	0.26723	9.336	1.00043e-20	8.11221e-20
Sdf4	162.024	1.51879	0.162755	9.33175	1.04135e-20	8.43885e-20
Gpat4	417.261	1.70381	0.182673	9.32707	1.08838e-20	8.80374e-20
Hibadh	82.859	2.89507	0.310443	9.32561	1.10343e-20	8.92004e-20
Rexo2	91.471	2.00263	0.214759	9.32499	1.10999e-20	8.96757e-20
Gls2	207.308	9.11231	0.977254	9.32439	1.11619e-20	9.01213e-20
Glyctk	205.952	9.10002	0.97653	9.31873	1.1774e-20	9.48312e-20
Ttc39c	43.5604	4.21031	0.452072	9.31337	1.23844e-20	9.96265e-20
Slc30a1	96.5812	1.80863	0.194253	9.31067	1.27024e-20	1.02029e-19
Tcaim	63.1826	3.43691	0.369138	9.31064	1.27063e-20	1.02029e-19
Maf	63.0776	2.8253	0.304044	9.29243	1.50804e-20	1.20799e-19
Cd302	105.672	9.56823	1.0302	9.28774	1.57594e-20	1.26084e-19
Baat	168.598	9.52039	1.02602	9.27891	1.71221e-20	1.36822e-19
Cyp2a12	102.9	9.53226	1.02906	9.26307	1.98631e-20	1.58533e-19
Gfer	155.843	1.90284	0.205529	9.25823	2.07844e-20	1.65785e-19
Pja1	73.0046	2.02573	0.218887	9.25468	2.1488e-20	1.71294e-19
Lcat	165.863	9.49644	1.02658	9.25053	2.23375e-20	1.77959e-19
Fcgrt	59.2952	5.71403	0.618145	9.24384	2.37811e-20	1.89003e-19
Abca3	170.045	2.70095	0.292223	9.24276	2.40218e-20	1.90801e-19
Smlr1	101.064	9.5048	1.02865	9.24006	2.46348e-20	1.95435e-19
Gm4951	194.368	6.32018	0.684042	9.23946	2.4775e-20	1.96429e-19
Pde4b	50.4663	2.87949	0.311721	9.23737	2.52642e-20	2.00187e-19
Tsc22d1	312.338	1.04934	0.113602	9.23697	2.53568e-20	2.00801e-19
Mkks	84.6852	1.83965	0.199206	9.23491	2.58507e-20	2.0459e-19
Acsm1	100.382	9.49298	1.02871	9.22804	2.75626e-20	2.17616e-19
Cyp2d40	109.26	9.61378	1.04198	9.22645	2.79741e-20	2.20732e-19
Nagpa	93.3724	1.81812	0.197176	9.22082	2.9483e-20	2.32362e-19
Proz	99.5423	9.48067	1.02917	9.21197	3.20184e-20	2.5201e-19
St6galnac6	68.1004	5.9101	0.642102	9.20431	3.43881e-20	2.70052e-19
Adh4	98.5385	9.46659	1.02879	9.20168	3.5241e-20	2.76586e-19
Dusp1	64.3827	2.36638	0.257226	9.19961	3.59245e-20	2.81615e-19
Ces1g	99.184	9.47548	1.03	9.19953	3.59534e-20	2.81674e-19
Atraid	128.702	1.64856	0.179233	9.19786	3.65145e-20	2.859e-19
Tedc2	47.7309	3.24389	0.352732	9.19648	3.69868e-20	2.89256e-19
F13b	99.0629	9.47866	1.03137	9.19035	3.91578e-20	3.0569e-19
Ppp2r5a	70.9142	2.49336	0.271461	9.18496	4.11697e-20	3.20638e-19
Derl1	280.989	1.73726	0.189184	9.18289	4.19674e-20	3.26658e-19
Acot13	79.8591	1.94861	0.212296	9.17872	4.36237e-20	3.39349e-19
Sgk2	163.988	9.47744	1.03284	9.17611	4.46929e-20	3.47463e-19
Hba-a2	106.499	9.5822	1.04466	9.1726	4.61763e-20	3.58151e-19
Ap1b1	151.526	1.76247	0.192202	9.16992	4.7339e-20	3.66954e-19
Lpl	51.3607	5.27837	0.575655	9.16931	4.76039e-20	3.68791e-19
Gm40826	44.4959	4.5306	0.494418	9.16349	5.02445e-20	3.89019e-19
Pcdh1	71.2289	2.10864	0.230355	9.15387	5.49319e-20	4.24565e-19
Itpr2	108.589	1.87964	0.205367	9.15258	5.55888e-20	4.2939e-19
Gimap9	91.1329	1.76136	0.192467	9.15146	5.61684e-20	4.33613e-19
Dsg2	260.071	1.3805	0.150891	9.14895	5.74911e-20	4.43565e-19
Cmah	94.6956	9.40841	1.02941	9.1396	6.26865e-20	4.8224e-19
Zfp36	279.357	1.56681	0.171454	9.13836	6.3407e-20	4.87499e-19
Acp5	74.9455	2.4772	0.271171	9.13519	6.52918e-20	5.01406e-19
Gfra1	95.0742	9.41684	1.03099	9.13383	6.61179e-20	5.07455e-19
G0s2	95.2193	9.4222	1.03346	9.11716	7.71155e-20	5.90488e-19
Ttc39b	80.2864	2.1105	0.231623	9.1118	8.1028e-20	6.19728e-19
Uqcrc1	167.195	1.69314	0.185915	9.10709	8.46179e-20	6.4681e-19
Sparc	156.752	9.41243	1.03422	9.10101	8.94975e-20	6.82529e-19
Ss18l2	58.5309	2.35622	0.259161	9.09172	9.74858e-20	7.429e-19
Pex19	93.3686	1.77261	0.195096	9.08586	1.02885e-19	7.8327e-19
Ranbp10	66.2637	2.12816	0.234287	9.08357	1.05067e-19	7.9942e-19
Gldc	53.5762	5.56158	0.612319	9.08282	1.05798e-19	8.04519e-19
Ugt2b1	95.3729	9.42465	1.03773	9.08195	1.06642e-19	8.10467e-19
Tat	97.0477	9.44961	1.0405	9.08181	1.0678e-19	8.11048e-19
Atp8b5	49.7963	4.66115	0.513469	9.07777	1.10827e-19	8.413e-19
Aqp8	90.8746	9.35414	1.03062	9.07621	1.12425e-19	8.52455e-19
Hint3	54.065	2.47407	0.272621	9.07513	1.13541e-19	8.60422e-19
Atp5mpl	386.725	1.33676	0.147335	9.07288	1.1591e-19	8.77869e-19
Pros1	87.5283	6.87356	0.757925	9.06892	1.20203e-19	9.09343e-19
Gdap2	74.2803	2.32742	0.256747	9.06503	1.24567e-19	9.41277e-19
Pemt	146.211	9.31504	1.02766	9.06431	1.25396e-19	9.47e-19
Gm15417	46.4989	3.5933	0.396614	9.05993	1.30533e-19	9.85227e-19
Rab5if	92.7451	1.83505	0.202568	9.05895	1.31717e-19	9.93594e-19
Atp5j2	409.386	1.41244	0.156057	9.05074	1.42e-19	1.06995e-18
Cyp4f13	41.1044	3.90594	0.432009	9.04134	1.54764e-19	1.16545e-18
Necap1	63.8287	2.20233	0.243638	9.03935	1.57603e-19	1.18481e-18
Mpst	156.386	1.71255	0.189459	9.03915	1.57895e-19	1.18632e-18
Slc30a10	90.9598	9.34933	1.03486	9.03443	1.6486e-19	1.23725e-18
Rdh9	109.288	7.6131	0.842694	9.03424	1.65146e-19	1.23869e-18
Pex14	50.2216	2.96315	0.328015	9.03358	1.6615e-19	1.24551e-18
Nr1h4	53.1814	5.55166	0.614835	9.02951	1.72438e-19	1.29045e-18
Sult1d1	89.345	9.33004	1.03328	9.02953	1.72408e-19	1.29045e-18
Rac1	235.953	1.06477	0.117974	9.02545	1.78959e-19	1.33849e-18
Dapk1	92.5251	3.12112	0.345927	9.02247	1.83893e-19	1.37462e-18
Serpina3c	87.8501	9.30025	1.03087	9.02175	1.85107e-19	1.38291e-18
5730409E04Rik	47.0993	3.06736	0.340038	9.02064	1.86995e-19	1.39622e-18
Gamt	86.9673	9.28997	1.03093	9.01127	2.03691e-19	1.51831e-18
Slc22a7	95.9001	9.42531	1.04632	9.00803	2.09789e-19	1.56288e-18
Lsm6	436.683	1.22771	0.136445	8.9978	2.30284e-19	1.7146e-18
Paqr7	193.48	1.90372	0.211595	8.997	2.31969e-19	1.72617e-18
Gramd3	138.405	2.18651	0.243039	8.99656	2.32911e-19	1.7322e-18
Bnip3	217.047	1.24902	0.138859	8.99486	2.36523e-19	1.75708e-18
Rmdn1	48.3926	2.72058	0.302484	8.99414	2.3809e-19	1.76673e-18
Ugt2b36	170.784	8.83226	0.982144	8.99283	2.40939e-19	1.78687e-18
Bola3	62.7581	2.28252	0.253972	8.98726	2.53464e-19	1.87585e-18
Mrpl42	68.6147	2.05885	0.229154	8.98455	2.59793e-19	1.92023e-18
Klhdc2	141.1	1.54666	0.172171	8.98333	2.62695e-19	1.93951e-18
Tmem183a	223.636	1.26901	0.141292	8.98149	2.67113e-19	1.96992e-18
Klf15	84.5133	9.24898	1.03007	8.97899	2.73265e-19	2.01192e-18
Fars2	71.8195	2.47979	0.276358	8.97309	2.88309e-19	2.11913e-18
Sun2	46.6399	2.90362	0.323915	8.96413	3.1274e-19	2.2936e-18
Slc22a23	56.1065	2.42274	0.270323	8.96237	3.17772e-19	2.32921e-18
Ccpg1	100.414	1.59027	0.177646	8.95191	3.49389e-19	2.55529e-18
Colec10	84.5664	9.2485	1.03409	8.94361	3.76652e-19	2.75314e-18
Dlst	184.106	1.20824	0.135218	8.93552	4.05284e-19	2.96079e-18
Fmo3	84.4685	9.24929	1.03513	8.93535	4.05881e-19	2.96352e-18
Aifm2	52.0105	2.80172	0.313605	8.93391	4.11217e-19	3.00082e-18
Tpmt	42.6934	4.32047	0.484222	8.9225	4.55899e-19	3.3232e-18
Hykk	43.971	4.49155	0.503636	8.91824	4.7375e-19	3.45142e-18
Mfn1	99.1045	1.81511	0.20354	8.91767	4.7619e-19	3.46537e-18
2310039H08Rik	47.9995	2.7917	0.31343	8.90692	5.24691e-19	3.81413e-18
Rnf144b	39.8476	3.36897	0.378505	8.90072	5.54871e-19	4.02685e-18
Cyp2c54	82.4977	9.21512	1.03633	8.89206	5.99864e-19	4.35099e-18
Ehd3	131.007	9.15349	1.02957	8.89059	6.07874e-19	4.40667e-18
Fam167b	83.1206	9.21912	1.03705	8.88977	6.12365e-19	4.43679e-18
Ttc13	137.006	1.88384	0.211942	8.88846	6.19635e-19	4.487e-18
Nudt19	72.6438	2.01543	0.226777	8.88725	6.26412e-19	4.53359e-18
Pyurf	68.3068	2.10564	0.237061	8.88227	6.55069e-19	4.7358e-18
Ggact	39.751	3.63402	0.409143	8.88203	6.56507e-19	4.7436e-18
Gucd1	41.3092	3.25222	0.366269	8.87933	6.72664e-19	4.85237e-18
Psmf1	63.6878	2.24948	0.253508	8.8734	7.09465e-19	5.11504e-18
Lrtm1	81.611	9.19675	1.03747	8.86457	7.67996e-19	5.52196e-18
Cldn14	80.4376	9.17119	1.0351	8.86017	7.98917e-19	5.74115e-18
A1bg	82.0759	9.20835	1.03967	8.85703	8.21741e-19	5.89918e-18
Abcg8	77.8761	9.1296	1.03078	8.85696	8.22247e-19	5.89918e-18
St6gal1	74.9714	1.93586	0.218694	8.85191	8.6036e-19	6.16926e-18
Gstt2	99.3011	7.47655	0.845031	8.84766	8.9376e-19	6.39833e-18
Suox	40.4673	3.88429	0.439562	8.83673	9.85581e-19	7.05185e-18
Mogs	167.948	1.68062	0.190203	8.83593	9.92673e-19	7.09874e-18
Qprt	76.8503	9.10854	1.03161	8.82941	1.05234e-18	7.50102e-18
Serhl	151.333	1.50212	0.170133	8.82912	1.05502e-18	7.51609e-18
Lgals8	184.895	1.13523	0.128619	8.82628	1.08216e-18	7.70525e-18
Ndufa5	637.273	1.67159	0.189537	8.81932	1.15153e-18	8.19035e-18
Dhrs3	75.4893	9.08328	1.03002	8.81853	1.15969e-18	8.24399e-18
Map1lc3b	257.648	1.45343	0.165068	8.80504	1.30807e-18	9.28381e-18
Abcc2	122.158	9.05651	1.02876	8.80329	1.32862e-18	9.42459e-18
Slc25a22	44.3532	4.68978	0.533063	8.7978	1.39526e-18	9.88662e-18
Echdc3	46.8429	5.13819	0.584922	8.7844	1.57206e-18	1.11096e-17
Aqp9	144.043	8.58622	0.977559	8.78333	1.58707e-18	1.12037e-17
Preb	139.714	1.44846	0.164977	8.77973	1.63867e-18	1.15617e-17
Dennd5b	44.4779	5.05742	0.57614	8.77811	1.66241e-18	1.1723e-17
Cavin2	72.9461	2.15316	0.245329	8.77664	1.68428e-18	1.18709e-17
Tex2	51.1867	2.90706	0.33137	8.77287	1.74174e-18	1.22693e-17
Pi4k2a	79.1984	1.8625	0.21236	8.77046	1.77931e-18	1.25206e-17
Ido2	72.9793	9.03608	1.03056	8.76815	1.81634e-18	1.27743e-17
Cycs	61.8935	2.15756	0.246081	8.7677	1.82359e-18	1.28185e-17
Sec24d	59.8046	2.15832	0.246224	8.76566	1.85681e-18	1.30381e-17
Wipi2	210.197	1.77479	0.20264	8.75834	1.98144e-18	1.38911e-17
Reps2	48.8567	5.41405	0.619068	8.74549	2.22045e-18	1.55337e-17
Gckr	139.829	8.54127	0.977292	8.73974	2.33655e-18	1.63286e-17
Fam89a	55.7826	5.9069	0.675913	8.73914	2.34887e-18	1.6406e-17
Blmh	368.7	1.37293	0.157128	8.73767	2.37959e-18	1.66031e-17
Saa2	78.0511	9.12769	1.04498	8.7348	2.44096e-18	1.69953e-17
Adap2	38.4324	4.1596	0.476342	8.73237	2.49383e-18	1.7336e-17
Blvrb	98.5206	1.9096	0.21873	8.73038	2.53819e-18	1.76258e-17
Pbld1	71.7646	9.0142	1.03298	8.72643	2.62832e-18	1.82229e-17
Akr1c14	116.061	8.97864	1.02955	8.72092	2.75955e-18	1.91027e-17
Slc16a12	39.3918	4.50723	0.517371	8.71179	2.99108e-18	2.06837e-17
Slc22a30	70.5154	8.98857	1.0329	8.70228	3.25287e-18	2.2447e-17
Mccc1	56.0904	2.3011	0.264772	8.69088	3.59653e-18	2.47538e-17
Yipf5	144.997	1.39819	0.16088	8.6909	3.59585e-18	2.47538e-17
Rnf125	285.061	2.25046	0.259012	8.68863	3.66833e-18	2.52217e-17
Bhmt2	70.3163	8.98431	1.03409	8.68817	3.68335e-18	2.53102e-17
Gm26588	69.7108	8.96605	1.03199	8.68811	3.68505e-18	2.53102e-17
Gdf2	72.7486	9.02571	1.03934	8.68407	3.81838e-18	2.61988e-17
Dgcr6	46	2.83551	0.326726	8.67855	4.00844e-18	2.746e-17
Tm7sf3	66.9869	2.25545	0.26011	8.67114	4.27811e-18	2.9277e-17
Slc27a4	90.5395	2.11808	0.244327	8.66903	4.35817e-18	2.98094e-17
Smco4	64.522	2.58221	0.298038	8.66404	4.55343e-18	3.11289e-17
Dpys	69.2397	8.96102	1.03445	8.66257	4.61266e-18	3.15011e-17
Mocos	38.3548	3.88312	0.448698	8.65419	4.96439e-18	3.38857e-17
Reep3	161.562	1.2707	0.146873	8.6517	5.07365e-18	3.46136e-17
Dnajc15	50.7101	2.64481	0.30572	8.65111	5.10003e-18	3.47756e-17
Hao2	71.2902	9.00557	1.04165	8.6455	5.35703e-18	3.65091e-17
Nav2	36.6038	3.84339	0.44459	8.64479	5.39024e-18	3.67165e-17
Fcna	138.66	8.52538	0.986646	8.64077	5.58345e-18	3.79738e-17
Hsd17b10	127.954	1.75721	0.203524	8.63391	5.92914e-18	4.02627e-17
COX1	645.454	1.69979	0.196988	8.6289	6.1943e-18	4.202e-17
Rarres1	107.43	8.86865	1.02791	8.62786	6.25122e-18	4.23844e-17
Pla2g12b	66.2255	8.8965	1.03171	8.62309	6.5169e-18	4.40952e-17
C9	70.2978	8.98435	1.04284	8.61525	6.97902e-18	4.71494e-17
C730014E05Rik	66.2732	8.89343	1.03235	8.61478	7.00772e-18	4.73192e-17
Pxdc1	60.7471	2.56034	0.297635	8.60227	7.81577e-18	5.26946e-17
S100a13	70.8533	2.02509	0.23564	8.59401	8.39874e-18	5.65961e-17
Umps	80.3205	1.79655	0.20922	8.5869	8.93479e-18	6.01469e-17
Ndufb6	82.2192	1.69845	0.197884	8.58304	9.23951e-18	6.21666e-17
Chid1	64.8333	2.1829	0.254364	8.5818	9.33997e-18	6.27785e-17
Crem	40.6243	3.03423	0.353714	8.5782	9.63707e-18	6.46766e-17
Mfsd4b1	49.6621	5.71447	0.666203	8.57767	9.68131e-18	6.49405e-17
Dnajb11	89.4583	1.77967	0.208013	8.55554	1.17316e-17	7.82954e-17
Dpp4	73.714	2.40245	0.280821	8.5551	1.17766e-17	7.85563e-17
Snx8	140.039	1.71266	0.200279	8.5514	1.21606e-17	8.09132e-17
Flad1	54.0835	2.77501	0.324522	8.55105	1.21972e-17	8.11159e-17
Gtf2h5	158.041	1.49997	0.175424	8.55056	1.22497e-17	8.14238e-17
Gpc4	57.5681	2.09405	0.244998	8.54722	1.26086e-17	8.37675e-17
Siah2	43.2024	2.76104	0.323058	8.54658	1.26791e-17	8.41932e-17
Sntb1	62.9219	8.82042	1.03211	8.54603	1.27395e-17	8.45521e-17
Slc25a10	109.548	1.54997	0.181391	8.54493	1.28613e-17	8.53174e-17
Vps13d	69.4627	2.14657	0.251322	8.5411	1.32953e-17	8.81084e-17
Lin7a	65.956	8.88491	1.0411	8.53416	1.41178e-17	9.35118e-17
Zfp385b	48.9578	5.69887	0.667922	8.53223	1.43556e-17	9.50391e-17
Dlc1	122.927	8.35779	0.979697	8.53099	1.45096e-17	9.60106e-17
Cdhr5	104.176	8.82178	1.03445	8.52797	1.48936e-17	9.85021e-17
Ugt3a2	63.557	8.83939	1.03654	8.52781	1.49144e-17	9.85901e-17
Uqcrc2	256.587	1.38213	0.162101	8.52639	1.50983e-17	9.9706e-17
Pex7	55.8104	2.219	0.260342	8.52339	1.54944e-17	1.02169e-16
Gstm6	65.3797	8.87247	1.04127	8.52078	1.58485e-17	1.04452e-16
Mcee	61.0216	2.26367	0.265696	8.51976	1.59878e-17	1.05317e-16
Fmo4	61.3355	8.78503	1.03153	8.51646	1.64501e-17	1.08308e-16
Atp5e	240.823	1.17505	0.138161	8.50494	1.81687e-17	1.19445e-16
Hacl1	83.3458	7.22009	0.849011	8.50412	1.82975e-17	1.20231e-16
Inpp5b	39.4024	2.91931	0.343357	8.50225	1.85949e-17	1.22064e-16
G6pc	60.9325	8.77718	1.03282	8.49825	1.92469e-17	1.26226e-16
Rtn4ip1	42.6687	2.67381	0.314632	8.49823	1.9251e-17	1.26226e-16
Adhfe1	62.2853	8.81078	1.03712	8.4954	1.97253e-17	1.29164e-16
Aldh8a1	98.8966	8.7501	1.03073	8.4892	2.08064e-17	1.35839e-16
Cfhr2	64.5426	6.42208	0.756735	8.48656	2.12838e-17	1.38886e-16
Acadm	155.436	1.25252	0.147609	8.48537	2.15038e-17	1.40183e-16
Txndc15	203.062	1.49151	0.175902	8.47926	2.26639e-17	1.476e-16
Cyp2b13	61.261	8.77841	1.03564	8.47635	2.32366e-17	1.51181e-16
Dpyd	64.1604	8.85377	1.04493	8.47309	2.38969e-17	1.55401e-16
Snap47	48.3088	2.78017	0.328127	8.47283	2.39497e-17	1.55667e-16
Rasip1	60.7566	6.33823	0.748563	8.4672	2.51367e-17	1.63142e-16
Acacb	36.9459	4.40169	0.519894	8.46652	2.52844e-17	1.64019e-16
Zbtb16	42.5152	3.61835	0.427819	8.45767	2.72781e-17	1.76605e-16
Prkcsh	169.946	1.6712	0.197619	8.45665	2.75179e-17	1.78071e-16
A430018G15Rik	52.3245	5.77919	0.683791	8.45169	2.87123e-17	1.85708e-16
Nbr1	135.024	1.55676	0.184223	8.45041	2.9028e-17	1.87659e-16
Serinc1	120.986	1.55139	0.183796	8.44084	3.15058e-17	2.03477e-16
Dnajb2	111.594	1.80899	0.214579	8.43039	3.44507e-17	2.22109e-16
Hjv	58.0749	8.70483	1.03256	8.43037	3.44579e-17	2.22109e-16
Fxyd1	100.321	8.76703	1.03997	8.43005	3.45519e-17	2.22606e-16
Mfhas1	56.8011	2.36035	0.280095	8.42694	3.54812e-17	2.28481e-16
Ank	60.1715	2.12795	0.252682	8.42148	3.71773e-17	2.39171e-16
Rdh16	92.9401	8.66224	1.02964	8.41288	4.00077e-17	2.57254e-16
Pdzk1	77.431	7.11226	0.845491	8.41199	4.03118e-17	2.59083e-16
Grcc10	387.891	1.57284	0.187039	8.40915	4.12978e-17	2.65161e-16
Cox5b	151.169	1.22332	0.145614	8.40115	4.42123e-17	2.83599e-16
Ech1	46.8141	2.7643	0.329367	8.39278	4.74786e-17	3.04255e-16
C1ra	279.656	4.31767	0.514845	8.38636	5.01427e-17	3.21171e-16
Fads6	79.3579	7.1459	0.852106	8.38616	5.02285e-17	3.21565e-16
ND5	661.756	1.73021	0.206488	8.37926	5.32605e-17	3.40315e-16
Mcrip1	61.76	2.18227	0.260568	8.37506	5.51944e-17	3.52161e-16
Orai1	63.4973	2.10989	0.251964	8.37377	5.58057e-17	3.55889e-16
Elovl6	70.3841	2.17792	0.260232	8.36915	5.80337e-17	3.69741e-16
Dbp	35.4263	4.18567	0.500217	8.36771	5.87477e-17	3.73929e-16
Park7	184.801	1.47149	0.175886	8.36616	5.95247e-17	3.78327e-16
Abhd15	55.7383	8.64338	1.03325	8.36519	6.00162e-17	3.81267e-16
Mrpl46	58.0435	2.22395	0.265903	8.36376	6.07528e-17	3.85576e-16
Klf12	55.6934	8.64453	1.03409	8.35955	6.2958e-17	3.99188e-16
Cpq	51.7726	2.53196	0.302975	8.35702	6.43221e-17	4.07641e-16
Msr1	55.8218	8.64959	1.03503	8.35686	6.44123e-17	4.08017e-16
Yipf1	122.171	1.89112	0.226489	8.34972	6.8427e-17	4.32824e-16
Abcd2	54.9282	8.62569	1.03342	8.34674	7.01732e-17	4.43233e-16
Jmjd8	53.7019	2.52384	0.302389	8.34633	7.04162e-17	4.44555e-16
Zfp768	187.075	1.27713	0.153038	8.34515	7.1123e-17	4.48802e-16
Aox3	90.1286	8.61413	1.03268	8.3415	7.33539e-17	4.62438e-16
Ndufa1	198.402	1.88485	0.226216	8.33208	7.94369e-17	4.99356e-16
Ccl9	54.4996	8.61111	1.03356	8.33149	7.98314e-17	5.01358e-16
Mrps16	163.387	1.44384	0.173444	8.32454	8.46584e-17	5.30411e-16
Hemk1	100.179	2.18152	0.262077	8.32394	8.50864e-17	5.3284e-16
Cables2	104.494	1.58805	0.190808	8.32279	8.59188e-17	5.37797e-16
Sec23a	57.7983	2.36148	0.283918	8.31745	8.98761e-17	5.61768e-16
Nrep	51.4792	2.64851	0.318522	8.31502	9.17388e-17	5.72869e-16
Pcp4l1	56.0717	8.64977	1.04041	8.31384	9.26513e-17	5.78293e-16
Akr1d1	54.8556	8.62579	1.03782	8.31147	9.45244e-17	5.89706e-16
Abhd17c	510.585	1.4154	0.170354	8.30857	9.68592e-17	6.03416e-16
Tmem263	60.4732	2.13366	0.256961	8.30341	1.01163e-16	6.29335e-16
Ufc1	176.403	1.26318	0.152167	8.30127	1.03002e-16	6.40475e-16
Dhfr	79.8998	1.95857	0.236023	8.29823	1.05673e-16	6.56775e-16
Wwp1	49.5432	2.22863	0.268713	8.29373	1.09754e-16	6.81498e-16
Igfbp1	53.7733	8.59346	1.037	8.28684	1.163e-16	7.21465e-16
Gchfr	53.3352	8.58003	1.03668	8.27644	1.26908e-16	7.86165e-16
Ubr3	151.47	1.25822	0.152033	8.27596	1.27427e-16	7.89006e-16
Bbox1	54.1992	8.61033	1.04043	8.27577	1.27628e-16	7.8988e-16
H2-K1	132.796	1.54183	0.186329	8.27474	1.28737e-16	7.96e-16
Slc25a45	36.1973	3.11755	0.377052	8.26821	1.35991e-16	8.40457e-16
Coa5	94.3232	1.6122	0.195038	8.26605	1.38471e-16	8.55382e-16
Wdr18	60.0249	2.07233	0.250772	8.26378	1.41126e-16	8.71378e-16
Hlf	83.6661	8.50805	1.03096	8.25255	1.55056e-16	9.56493e-16
Atg101	251.883	1.5986	0.193712	8.25245	1.55181e-16	9.56815e-16
Fcgr3	54.53	8.61058	1.04351	8.25156	1.56338e-16	9.635e-16
Cyp4f15	50.9618	8.51885	1.03436	8.23586	1.78272e-16	1.09714e-15
4732465J04Rik	53.1984	8.57372	1.04148	8.23228	1.83689e-16	1.12943e-15
Eng	88.4623	8.58386	1.04393	8.22263	1.99088e-16	1.22183e-15
Smim4	136.197	1.44699	0.176074	8.21806	2.0682e-16	1.26869e-15
Prkaa2	62.0579	2.6057	0.317329	8.21134	2.1873e-16	1.34051e-15
Nt5e	82.1535	8.48386	1.03392	8.20557	2.29502e-16	1.40522e-15
D130020L05Rik	34.9099	4.29598	0.523602	8.20466	2.31246e-16	1.41524e-15
Mrpl34	58.5671	1.92919	0.235248	8.20067	2.39054e-16	1.461e-15
Cptp	43.3517	2.7481	0.335404	8.19342	2.53909e-16	1.55035e-15
Trappc5	71.8304	1.78006	0.217366	8.18924	2.62877e-16	1.60362e-15
Madd	101.461	1.46772	0.1794	8.1813	2.80807e-16	1.70984e-15
Trim2	52.1142	2.31218	0.282712	8.17858	2.87198e-16	1.74634e-15
Sds	50.9436	8.52116	1.04216	8.17644	2.92365e-16	1.77694e-15
Aspg	48.5436	8.44627	1.03395	8.16897	3.11031e-16	1.88691e-15
Inhbe	78.115	8.4085	1.03017	8.16226	3.28801e-16	1.9938e-15
Vsig4	48.4559	8.4454	1.03478	8.16151	3.30851e-16	2.00531e-15
Hgf	49.3227	8.46514	1.03776	8.1571	3.43156e-16	2.07703e-15
Mpeg1	35.8461	4.73444	0.580797	8.15163	3.59053e-16	2.17126e-15
Ghitm	344.351	1.03587	0.127121	8.14865	3.67995e-16	2.22431e-15
Zfpm1	38.3795	2.68295	0.329368	8.14576	3.76913e-16	2.27718e-15
Etnppl	48.0026	8.4312	1.03529	8.14381	3.83031e-16	2.31308e-15
Selenbp2	48.4748	8.44051	1.03665	8.14211	3.88453e-16	2.34368e-15
Hsph1	90.1003	1.67251	0.20543	8.14152	3.90345e-16	2.35402e-15
Nectin1	39.6239	4.90181	0.602088	8.14136	3.90851e-16	2.35599e-15
Cybb	41.1387	3.29715	0.405228	8.13652	4.06792e-16	2.45096e-15
Clec4f	48.5614	8.44513	1.03817	8.13464	4.13171e-16	2.48713e-15
Ccnd3	143.398	1.20889	0.148849	8.1216	4.60065e-16	2.76311e-15
Rnf145	70.6363	1.73667	0.214109	8.11117	5.0136e-16	3.00702e-15
Psmc4	71.4213	1.95016	0.240732	8.10096	5.45251e-16	3.26433e-15
C4b	732.302	4.13202	0.510115	8.10016	5.48862e-16	3.28446e-15
Akr1c20	47.2618	8.41267	1.03902	8.09674	5.64514e-16	3.3766e-15
Cd164	159.504	1.43904	0.177837	8.09191	5.87355e-16	3.51163e-15
Fam20a	46.0689	8.36914	1.03473	8.08824	6.05354e-16	3.61596e-15
Inhba	36.0775	2.92252	0.361348	8.08783	6.07369e-16	3.62636e-15
Hectd2os	46.0673	8.37405	1.03588	8.08397	6.26914e-16	3.73967e-15
Cyp2d9	47.2764	8.40519	1.03985	8.08305	6.31648e-16	3.76621e-15
Prodh	38.3696	5.06889	0.627118	8.08284	6.32756e-16	3.77111e-15
Mertk	93.1931	7.95371	0.984481	8.07909	6.52511e-16	3.88709e-15
Fbxo31	58.232	2.17937	0.269875	8.07551	6.71976e-16	3.99583e-15
Mavs	38.3675	2.81854	0.349158	8.0724	6.89288e-16	4.09573e-15
Ctss	45.8536	8.36644	1.03656	8.07132	6.95417e-16	4.12965e-15
Rufy3	121.372	1.31857	0.16338	8.0706	6.99555e-16	4.15048e-15
Bcap31	115.299	1.4157	0.175507	8.06636	7.24252e-16	4.29315e-15
Wrnip1	107.107	1.42384	0.176557	8.06448	7.3547e-16	4.35769e-15
Slc23a1	51.973	8.54985	1.06033	8.06342	7.41903e-16	4.39384e-15
Rcan2	48.179	8.43099	1.04575	8.06216	7.4959e-16	4.43737e-15
Rgs5	90.8884	7.92143	0.982553	8.06209	7.49999e-16	4.4378e-15
Gmppb	135.71	1.71184	0.212373	8.06052	7.5969e-16	4.49313e-15
Ptdss1	129.064	1.22811	0.1524	8.05843	7.72781e-16	4.56646e-15
Cx3cr1	40.4529	4.8793	0.605652	8.05628	7.86492e-16	4.64541e-15
Peli2	45.3988	8.34841	1.03647	8.05464	7.97103e-16	4.70597e-15
Mrc1	45.3529	8.35215	1.03732	8.05162	8.1702e-16	4.81925e-15
Lipc	91.2065	7.9272	0.984651	8.05077	8.22778e-16	4.85104e-15
Klc4	75.0663	1.78941	0.222289	8.04995	8.28306e-16	4.88146e-15
Ccdc107	85.7777	1.77722	0.22079	8.04935	8.32343e-16	4.90306e-15
Rapgef4	44.7821	8.33298	1.03557	8.04678	8.49979e-16	5.00472e-15
Hadhb	45.3532	2.31083	0.28721	8.04579	8.56884e-16	5.04313e-15
Sult2a5	44.9575	8.33753	1.03672	8.04221	8.82307e-16	5.18581e-15
Sugct	40.3702	5.3995	0.671426	8.04184	8.84963e-16	5.19911e-15
Kif1b	118.872	1.90508	0.237255	8.02968	9.77272e-16	5.73121e-15
Slc17a4	87.8054	7.86883	0.979995	8.02947	9.78968e-16	5.73861e-15
Ttc38	31.8893	3.48475	0.43411	8.02734	9.9608e-16	5.83633e-15
Plvap	44.8613	8.33073	1.03796	8.02609	1.00625e-15	5.89071e-15
Nfia	454.492	1.4707	0.183329	8.02218	1.03884e-15	6.07342e-15
Arap3	46.7793	8.38822	1.0467	8.01398	1.11057e-15	6.487e-15
Adi1	57.7739	1.91262	0.238781	8.00992	1.14785e-15	6.68998e-15
Tlr12	45.2996	8.34221	1.04154	8.00952	1.15161e-15	6.70894e-15
Clptm1	90.0678	1.61995	0.202291	8.00803	1.16565e-15	6.7877e-15
Mrpl55	86.4783	1.57525	0.197019	7.99543	1.29127e-15	7.50266e-15
Inhbc	43.1581	8.27954	1.03584	7.99305	1.31641e-15	7.64537e-15
Uck1	71.2764	2.29506	0.287303	7.98829	1.36819e-15	7.93564e-15
Mcur1	41.0509	2.9018	0.363348	7.9863	1.3905e-15	8.05791e-15
Fabp2	43.2459	8.28101	1.037	7.98554	1.39913e-15	8.10439e-15
Pth1r	44.6124	8.31938	1.04325	7.97451	1.52987e-15	8.84229e-15
Dst	52.7001	2.13954	0.268309	7.97415	1.53431e-15	8.86407e-15
Kynu	43.9524	8.30826	1.04238	7.97044	1.58117e-15	9.12679e-15
Mmd2	44.1551	8.30829	1.04243	7.9701	1.58546e-15	9.1476e-15
Hsd17b7	90.9189	1.51886	0.190608	7.96851	1.60598e-15	9.2579e-15
Pdhx	88.55	1.59145	0.199716	7.96856	1.60535e-15	9.2579e-15
Sult2a8	72.9779	8.3132	1.04362	7.96575	1.64226e-15	9.45462e-15
Map1lc3a	133.215	1.63254	0.204983	7.96425	1.66229e-15	9.56577e-15
Ccdc28b	74.4641	2.17436	0.273178	7.95952	1.72705e-15	9.92547e-15
Pex13	37.5179	2.64427	0.3323	7.95747	1.75596e-15	1.00828e-14
Mtfr1	78.3675	1.68716	0.212174	7.95178	1.83856e-15	1.05433e-14
Abcg5	42.1388	8.24053	1.03697	7.94671	1.91523e-15	1.09735e-14
Jtb	77.5224	1.55909	0.196218	7.94569	1.9311e-15	1.10596e-14
Ctns	111.728	1.6834	0.211947	7.94253	1.98098e-15	1.13355e-14
Fam210a	70.1009	1.78363	0.224637	7.94005	2.02096e-15	1.15492e-14
Pigk	81.989	1.63075	0.205427	7.93835	2.04888e-15	1.16986e-14
Ube2f	62.5451	1.81574	0.228846	7.93435	2.11593e-15	1.20658e-14
Chpt1	52.6504	2.09287	0.263787	7.93393	2.12326e-15	1.21024e-14
Tgfbi	41.3755	8.21869	1.03633	7.93056	2.18152e-15	1.24077e-14
Gys2	41.8941	8.23833	1.03928	7.92694	2.24613e-15	1.27587e-14
Prxl2b	33.1705	3.34411	0.421997	7.92448	2.29096e-15	1.30078e-14
Mtor	64.4863	1.82035	0.229797	7.92154	2.34595e-15	1.33085e-14
Pon3	131.399	1.38756	0.175179	7.92083	2.35925e-15	1.33782e-14
Clcn7	44.6143	2.39838	0.302881	7.91858	2.4024e-15	1.36171e-14
Bmp2	55.998	2.37975	0.300569	7.91748	2.42368e-15	1.37258e-14
Stau1	80.0093	1.65332	0.208949	7.91257	2.52121e-15	1.4266e-14
Stab2	65.6623	8.15705	1.03106	7.91135	2.54622e-15	1.44013e-14
Slc25a46	208.335	1.14187	0.144397	7.90785	2.61863e-15	1.47982e-14
Gbp11	42.098	8.2466	1.04334	7.90407	2.69942e-15	1.52352e-14
Irs2	69.8937	2.29911	0.290898	7.90351	2.71166e-15	1.52977e-14
Ndufs7	131.17	1.52718	0.193246	7.90279	2.72725e-15	1.53791e-14
Ciao1	119.655	1.27068	0.160843	7.90015	2.78575e-15	1.57023e-14
P2ry1	32.4202	3.05491	0.386795	7.89802	2.83366e-15	1.59655e-14
Plxnc1	40.6507	8.18969	1.03704	7.89715	2.85364e-15	1.60643e-14
Gm30057	34.1173	3.82018	0.484094	7.89141	2.98782e-15	1.68054e-14
Tmem208	120.696	1.45305	0.184147	7.89072	3.00452e-15	1.68921e-14
Echdc1	69.5924	1.92762	0.24444	7.88587	3.12346e-15	1.75459e-14
Prkag1	429.875	1.11352	0.14135	7.8777	3.33464e-15	1.87003e-14
Gm15337	40.4185	2.92126	0.370908	7.87596	3.38128e-15	1.89538e-14
Znhit1	142.938	2.07103	0.263193	7.86886	3.57883e-15	2.00272e-14
Igsf5	58.0411	1.96099	0.24936	7.86411	3.71734e-15	2.07583e-14
Fbxo9	86.599	1.54978	0.197157	7.86064	3.8219e-15	2.13331e-14
Atl2	60.404	2.03386	0.25883	7.85789	3.90657e-15	2.17873e-14
Rtp3	39.9979	8.17063	1.03983	7.85765	3.91405e-15	2.18106e-14
Nr0b2	39.623	8.15475	1.03808	7.85564	3.9774e-15	2.21543e-14
Scand1	128.674	1.24378	0.158355	7.85439	4.01733e-15	2.23578e-14
Rab7	248.438	1.18576	0.15097	7.85432	4.01958e-15	2.23609e-14
Mrps24	120.996	1.57686	0.200815	7.8523	4.08471e-15	2.27137e-14
Lmbrd1	113.557	1.27597	0.162544	7.85	4.16047e-15	2.31252e-14
Polr3gl	137.416	1.45669	0.185585	7.84917	4.18796e-15	2.32682e-14
Hs3st3b1	44.0781	3.5074	0.446899	7.8483	4.21727e-15	2.34212e-14
Fkbp4	186.752	1.09979	0.140207	7.84398	4.36476e-15	2.42199e-14
Fez2	46.2627	2.10199	0.268125	7.83958	4.52051e-15	2.50631e-14
Pde3b	64.3343	2.2318	0.285123	7.82748	4.97741e-15	2.75385e-14
Rnd1	33.7994	3.58905	0.45864	7.82542	5.05976e-15	2.79706e-14
Chchd7	36.5458	2.66935	0.341194	7.82356	5.13506e-15	2.83632e-14
Csk	68.5947	1.86172	0.238019	7.82172	5.21048e-15	2.87556e-14
Mrfap1	465.778	1.04455	0.13366	7.81494	5.49871e-15	3.0321e-14
Dnase1l3	38.2714	8.10187	1.03734	7.81022	5.70881e-15	3.14401e-14
Sult1b1	42.5487	5.80891	0.743844	7.80932	5.74965e-15	3.16518e-14
Il6st	34.889	2.8715	0.367725	7.80881	5.77287e-15	3.17665e-14
Smpd1	69.9507	1.58726	0.20333	7.80633	5.88779e-15	3.23718e-14
Snf8	90.6578	1.59835	0.204773	7.80549	5.92693e-15	3.25696e-14
Psmb7	117.682	1.37681	0.176435	7.80349	6.02172e-15	3.30669e-14
Tomm6	84.0069	1.57442	0.201916	7.79742	6.31866e-15	3.46686e-14
Fzd8	33.0634	4.85268	0.622441	7.7962	6.37979e-15	3.49895e-14
Rasgrp2	39.36	8.14092	1.04429	7.79564	6.40828e-15	3.51311e-14
Nipal3	39.1788	2.39976	0.30787	7.79471	6.45546e-15	3.53751e-14
F11	38.5159	8.11466	1.04202	7.7874	6.84033e-15	3.7453e-14
Rnf103	54.4731	1.9142	0.245866	7.78553	6.94214e-15	3.7979e-14
Slc17a8	39.9069	8.1578	1.04909	7.77604	7.48299e-15	4.08701e-14
Cpeb3	42.5022	2.72371	0.350343	7.77442	7.57956e-15	4.13804e-14
Acss2	32.2684	3.54524	0.456118	7.77264	7.68683e-15	4.19314e-14
Slco1a1	38.795	8.11961	1.04496	7.77025	7.83312e-15	4.27117e-14
Cnih1	130.408	1.23074	0.158439	7.76791	7.97925e-15	4.34905e-14
Vwa8	44.3693	2.6674	0.34396	7.75497	8.83677e-15	4.81247e-14
Nags	59.0907	8.00097	1.03289	7.74617	9.47056e-15	5.15125e-14
Abca6	36.6356	8.03839	1.03786	7.74514	9.54797e-15	5.19122e-14
Lcp1	31.8781	4.38753	0.566519	7.74472	9.57914e-15	5.20463e-14
Gm2788	73.646	7.61032	0.982944	7.74238	9.7572e-15	5.29843e-14
Aurkaip1	108.233	1.43541	0.185458	7.73978	9.95909e-15	5.40361e-14
Ndufab1	176.652	1.32511	0.1713	7.73557	1.02937e-14	5.57599e-14
Lamtor1	94.3581	1.37622	0.177924	7.7349	1.03486e-14	5.60346e-14
Naa35	178.038	1.04636	0.135422	7.72666	1.10405e-14	5.97073e-14
Stab1	37.9855	8.08652	1.04665	7.72609	1.10901e-14	5.9951e-14
Slc25a11	294.467	1.09361	0.141735	7.71588	1.20149e-14	6.48705e-14
Txnrd2	30.1235	4.26282	0.552657	7.7133	1.22601e-14	6.61404e-14
Pnp	36.1989	2.58797	0.335615	7.71113	1.24705e-14	6.71933e-14
Pm20d2	57.5427	2.14273	0.277975	7.70837	1.27438e-14	6.86378e-14
Aven	46.9063	2.10298	0.272919	7.7055	1.3033e-14	7.01382e-14
Car14	35.6526	8.00317	1.03864	7.70542	1.30415e-14	7.01469e-14
Atg2a	111.865	1.61518	0.209628	7.70498	1.3086e-14	7.03088e-14
Tmem175	55.3952	1.92729	0.250562	7.69186	1.45014e-14	7.77548e-14
Fgfr3	30.1224	4.28866	0.557696	7.68995	1.47191e-14	7.88905e-14
Mb21d2	28.9958	3.35509	0.437126	7.67534	1.64981e-14	8.8246e-14
Tmem106a	36.3745	2.77074	0.361055	7.674	1.66711e-14	8.91354e-14
Atp5g3	896.016	1.01064	0.131769	7.66977	1.72308e-14	9.20163e-14
Myorg	33.2082	3.97352	0.518367	7.66545	1.78205e-14	9.50499e-14
Cyp17a1	34.8123	7.97078	1.04016	7.66306	1.81558e-14	9.67603e-14
Tenm3	35.084	7.98366	1.04347	7.65104	1.99366e-14	1.06037e-13
Smim13	35.5151	2.61765	0.342185	7.6498	2.01292e-14	1.07018e-13
Rnf187	357.933	1.24339	0.162575	7.64811	2.03947e-14	1.08386e-13
Mup16	37.0446	8.05108	1.05273	7.64778	2.0448e-14	1.08625e-13
Rab29	31.0235	3.33026	0.435463	7.64763	2.04709e-14	1.08704e-13
Chordc1	112.517	1.31954	0.172722	7.63969	2.17738e-14	1.15343e-13
Csrp3	35.4056	7.9852	1.04588	7.63494	2.2593e-14	1.19539e-13
Spsb2	54.0722	2.09235	0.274106	7.63337	2.28691e-14	1.20952e-13
Ociad1	363.791	1.04937	0.137611	7.62561	2.42879e-14	1.28301e-13
Cd36	35.3248	7.99239	1.04881	7.6204	2.52884e-14	1.3348e-13
Trmt112	92.6018	1.34802	0.177251	7.60516	2.8455e-14	1.50014e-13
Alas2	34.4179	7.94621	1.04576	7.59853	2.99518e-14	1.57653e-13
Prelp	32.5748	2.96179	0.389793	7.59837	2.99895e-14	1.57788e-13
Rad51b	29.8239	4.26171	0.560987	7.5968	3.03536e-14	1.59641e-13
Sdc3	32.1365	4.4171	0.58151	7.59591	3.05638e-14	1.60682e-13
Tm2d2	45.7955	2.30644	0.303883	7.58989	3.20184e-14	1.68061e-13
Gm12781	32.9527	7.88933	1.03983	7.58712	3.271e-14	1.71555e-13
Nadk2	28.3517	3.70451	0.488765	7.57933	3.47341e-14	1.82027e-13
Mcm10	35.8156	2.50122	0.330147	7.57609	3.5613e-14	1.86484e-13
Anapc13	100.438	1.30851	0.172811	7.57193	3.67717e-14	1.92323e-13
Cmtm6	125.869	1.3708	0.181102	7.5692	3.75515e-14	1.96324e-13
Bola1	93.6148	1.63172	0.215966	7.55544	4.17439e-14	2.17639e-13
Cox10	143.418	1.24759	0.165136	7.55494	4.19052e-14	2.18393e-13
Mia3	155.801	1.20062	0.159061	7.54817	4.41432e-14	2.29694e-13
Serpina1d	32.7014	7.87891	1.04394	7.54726	4.4452e-14	2.30937e-13
Tapt1	49.2817	2.17417	0.288166	7.54486	4.52784e-14	2.34898e-13
Egfl7	157.697	1.66842	0.221157	7.54404	4.55639e-14	2.36156e-13
Nop10	162.393	1.27305	0.168798	7.54189	4.63195e-14	2.39978e-13
Timm10	79.3036	1.55528	0.206233	7.5414	4.64964e-14	2.408e-13
Syne1	32.4205	2.72963	0.36198	7.54083	4.67005e-14	2.41762e-13
Ogfod2	133.437	1.64348	0.217962	7.54022	4.69173e-14	2.42789e-13
Wdr81	49.8918	2.35537	0.312379	7.54013	4.69521e-14	2.4285e-13
Arhgap42	107.383	1.4992	0.198847	7.53947	4.71897e-14	2.43912e-13
Pop5	69.1908	1.99495	0.26476	7.53491	4.88667e-14	2.52481e-13
Mrpl18	135.849	1.11246	0.147664	7.53374	4.93072e-14	2.54657e-13
Pctp	39.9583	2.94069	0.390392	7.53266	4.97169e-14	2.56572e-13
Zap70	32.3682	7.85703	1.04384	7.52705	5.18995e-14	2.67522e-13
Etfdh	46.0638	2.56374	0.34101	7.51809	5.55832e-14	2.86064e-13
Csf1r	48.691	6.44139	0.85693	7.51682	5.61242e-14	2.88623e-13
Cdip1	85.6854	1.47615	0.196393	7.51627	5.63602e-14	2.89724e-13
Gpr146	37.7595	5.63741	0.750434	7.5122	5.81417e-14	2.98301e-13
Psmb6	556.886	1.08225	0.14407	7.51201	5.82253e-14	2.98614e-13
Slc17a3	31.6618	7.83449	1.04296	7.51182	5.83116e-14	2.98888e-13
Hypk	171.178	1.12254	0.149476	7.50986	5.91885e-14	3.02922e-13
Prdx3	77.5094	1.54002	0.20522	7.50424	6.17868e-14	3.1602e-13
Pglyrp2	31.3769	7.8166	1.04213	7.50063	6.35115e-14	3.2459e-13
Tango2	44.3598	2.15991	0.287967	7.50057	6.35394e-14	3.24607e-13
Slc16a7	46.9728	6.39264	0.853582	7.48919	6.92998e-14	3.53488e-13
Spryd3	84.9366	1.60373	0.21431	7.48325	7.25076e-14	3.69565e-13
Acot4	50.3678	7.76791	1.03839	7.4807	7.39266e-14	3.76507e-13
Fign	28.834	4.24079	0.567195	7.47678	7.61686e-14	3.87626e-13
Klf2	27.4298	3.79253	0.507676	7.47036	7.99746e-14	4.06681e-13
Lypla2	353.308	1.49023	0.199612	7.46564	8.28972e-14	4.2096e-13
Slc13a3	47.6605	6.40192	0.857521	7.46562	8.29101e-14	4.2096e-13
Grpel1	140.869	1.49898	0.200805	7.46484	8.34012e-14	4.23128e-13
Rhbdd3	53.7795	1.94636	0.260903	7.46008	8.64708e-14	4.38364e-13
Psmd8	302.995	1.04537	0.14024	7.45416	9.0445e-14	4.5816e-13
Prok1	30.2945	7.76394	1.0416	7.45388	9.06365e-14	4.58778e-13
Mup-ps12	30.6284	7.78025	1.04424	7.45066	9.28773e-14	4.6994e-13
Gfod2	59.4345	1.76606	0.237053	7.45005	9.33071e-14	4.71934e-13
Aup1	509.459	1.11158	0.14945	7.43777	1.02397e-13	5.17316e-13
Cfhr1	30.7408	7.794	1.04821	7.43552	1.04158e-13	5.26008e-13
Shb	93.2535	1.66979	0.224654	7.43269	1.06408e-13	5.36755e-13
Cd163	30.9307	7.79007	1.04854	7.42944	1.09055e-13	5.49688e-13
Dnase2b	30.1988	7.75593	1.04539	7.41916	1.17863e-13	5.92047e-13
Mrpl1	123.681	1.59464	0.214936	7.41911	1.17907e-13	5.92047e-13
Usf2	681.953	1.0057	0.135578	7.41786	1.19029e-13	5.97229e-13
Shpk	29.7351	3.15814	0.425816	7.4167	1.20078e-13	6.02033e-13
Ttc36	32.9684	4.61656	0.622575	7.41527	1.2138e-13	6.08328e-13
Mrpl35	68.8315	1.82587	0.246442	7.40891	1.27346e-13	6.37746e-13
Mrpl2	74.6593	1.64178	0.221654	7.40699	1.292e-13	6.46785e-13
Aars	48.9114	1.89055	0.255764	7.39177	1.44884e-13	7.23381e-13
Fam47e	28.7723	7.69253	1.04128	7.38756	1.49546e-13	7.45529e-13
Klhl33	44.5547	6.30519	0.853716	7.38558	1.51791e-13	7.55862e-13
Pdilt	32.4581	7.85823	1.06435	7.38315	1.54587e-13	7.68626e-13
Paxx	39.602	2.1846	0.295927	7.38224	1.55651e-13	7.73628e-13
Hgsnat	41.3229	2.16981	0.293967	7.38114	1.56943e-13	7.79756e-13
Psmc3	419.686	1.03594	0.140352	7.38103	1.57068e-13	7.80079e-13
Dpagt1	153.456	1.62144	0.219703	7.38017	1.58088e-13	7.84558e-13
Tm6sf2	46.1678	7.64466	1.03611	7.37826	1.60366e-13	7.95561e-13
Dusp6	250.947	1.28563	0.174254	7.3779	1.60806e-13	7.97445e-13
Slc46a3	30.4729	7.78018	1.05467	7.37688	1.62045e-13	8.03289e-13
Naa80	83.5336	2.00272	0.271599	7.37382	1.65802e-13	8.21603e-13
Frmd4b	52.9161	1.87126	0.253805	7.37281	1.67064e-13	8.27547e-13
Trim14	29.2515	2.93892	0.398721	7.37087	1.69516e-13	8.39063e-13
Colec11	29.1375	7.71112	1.04627	7.37011	1.70486e-13	8.43549e-13
Spc24	54.9541	2.03444	0.276138	7.36746	1.73906e-13	8.59183e-13
Gnpnat1	72.3304	1.91415	0.25989	7.36525	1.76811e-13	8.72878e-13
Def8	35.7856	2.51859	0.342174	7.36055	1.83156e-13	9.03192e-13
Spryd4	41.7693	2.22631	0.302721	7.35433	1.91883e-13	9.44464e-13
Zc3hc1	67.4712	1.61473	0.219595	7.3532	1.93514e-13	9.52137e-13
Evi5	136.198	1.26536	0.172119	7.35162	1.95813e-13	9.63089e-13
Anpep	28.9237	7.70434	1.04839	7.34876	2.00052e-13	9.83569e-13
Acad10	26.5672	3.59003	0.488563	7.34814	2.00988e-13	9.87803e-13
Adgrl4	28.7303	7.68518	1.04596	7.34752	2.01922e-13	9.91654e-13
Arhgef15	28.2762	7.66692	1.0436	7.34662	2.03281e-13	9.97958e-13
P3h1	36.0919	2.52964	0.344441	7.34419	2.07004e-13	1.01586e-12
Acer2	28.0499	3.51542	0.47869	7.34383	2.07559e-13	1.0182e-12
Kalrn	51.4161	1.8272	0.24887	7.34198	2.10451e-13	1.03162e-12
Albfm1	28.3685	7.66722	1.04522	7.33549	2.20919e-13	1.08173e-12
Sacm1l	68.6573	1.56807	0.213767	7.33541	2.2104e-13	1.08193e-12
Gm41999	28.303	7.67381	1.04694	7.32974	2.30601e-13	1.12789e-12
Slc33a1	49.5749	2.02823	0.276866	7.32567	2.37699e-13	1.16088e-12
Trim7	29.9952	3.18634	0.435157	7.32227	2.43803e-13	1.18937e-12
Gdf10	27.8057	7.63862	1.04396	7.31698	2.53613e-13	1.23586e-12
Setd4	42.7162	2.01006	0.275014	7.30895	2.69244e-13	1.31155e-12
Serpina4-ps1	27.9494	7.6451	1.04603	7.30869	2.69751e-13	1.31353e-12
Bcar3	43.7474	2.11631	0.28968	7.30569	2.7585e-13	1.34174e-12
Atp5d	219.567	1.34681	0.184368	7.30498	2.77302e-13	1.34831e-12
Arhgap35	72.0963	1.46829	0.201038	7.30351	2.80349e-13	1.36263e-12
Laptm5	44.4277	7.58542	1.03938	7.29802	2.92043e-13	1.41842e-12
Dele1	73.2397	1.759	0.24106	7.29695	2.94362e-13	1.42915e-12
Optn	163.817	1.36895	0.187613	7.29667	2.94972e-13	1.43159e-12
Syvn1	79.6328	1.48182	0.203094	7.29624	2.95927e-13	1.4357e-12
Erp44	112.028	1.30101	0.178367	7.29403	3.00814e-13	1.45887e-12
Pex6	43.395	2.2316	0.305968	7.29357	3.01847e-13	1.46334e-12
Hmox2	43.2643	2.03093	0.278501	7.29236	3.04575e-13	1.47603e-12
5031439G07Rik	124.646	1.22285	0.167705	7.29168	3.06119e-13	1.48297e-12
Pigl	45.3598	2.16594	0.297221	7.28731	3.16209e-13	1.53072e-12
Mrm2	33.4958	2.69869	0.370348	7.28689	3.17196e-13	1.53381e-12
Tmem147	115.727	1.45476	0.199864	7.27879	3.36825e-13	1.62516e-12
Prrc1	76.3028	1.39602	0.191882	7.27537	3.45481e-13	1.66631e-12
Zfand6	161.456	1.17092	0.161072	7.26955	3.607e-13	1.73718e-12
Nsmf	104.727	1.53902	0.211713	7.26938	3.61137e-13	1.73865e-12
Rcc1l	58.2864	1.80655	0.248657	7.2652	3.72482e-13	1.79131e-12
Dnajc30	82.0186	1.86797	0.257355	7.25832	3.91915e-13	1.88133e-12
Abhd18	28.0397	3.07994	0.424405	7.25706	3.95582e-13	1.89756e-12
Ocel1	33.7479	2.51056	0.346083	7.25421	4.04022e-13	1.93664e-12
Tmem59	198.589	1.29099	0.178055	7.25051	4.15194e-13	1.98874e-12
Rusc2	34.5734	2.76237	0.381033	7.24969	4.17736e-13	1.99947e-12
Stoml2	51.3195	1.85834	0.256782	7.23703	4.58627e-13	2.19122e-12
Hbs1l	81.7523	1.37023	0.189359	7.23614	4.61639e-13	2.20481e-12
Wdr45	29.8522	3.06602	0.424055	7.23025	4.8209e-13	2.29916e-12
Thnsl2	52.2687	7.11808	0.98463	7.22919	4.85871e-13	2.31552e-12
Zfand3	170.766	1.09963	0.152119	7.22872	4.87552e-13	2.32269e-12
Jak1	232.413	1.4758	0.204206	7.22703	4.9368e-13	2.35104e-12
Slc25a38	31.8764	2.86786	0.396852	7.22651	4.95566e-13	2.35917e-12
Cops5	196.998	1.3794	0.19092	7.22498	5.01174e-13	2.385e-12
Cyp4a32	28.8476	7.69192	1.06554	7.21879	5.24503e-13	2.49243e-12
Mrpl58	55.3075	2.03317	0.281874	7.21307	5.47025e-13	2.59665e-12
Cbr4	41.4251	2.15394	0.298924	7.20565	5.77671e-13	2.73523e-12
C730036E19Rik	26.5883	7.57378	1.05122	7.20477	5.81403e-13	2.75093e-12
Capn3	42.1189	7.50655	1.04298	7.19724	6.14442e-13	2.90413e-12
C1qb	25.6643	7.5238	1.04566	7.19528	6.23332e-13	2.94404e-12
Hectd3	29.8414	2.72338	0.378499	7.1952	6.23689e-13	2.94468e-12
Acsm5	25.635	7.52438	1.04591	7.19406	6.28902e-13	2.96717e-12
Ndufs8	60.9392	1.85996	0.258584	7.19285	6.3451e-13	2.99256e-12
Prkaca	217.47	1.02744	0.142846	7.19266	6.35404e-13	2.99566e-12
Mrps17	61.6109	1.68352	0.234095	7.19164	6.40182e-13	3.01607e-12
Baiap2	79.0029	1.49785	0.208303	7.1907	6.44623e-13	3.03591e-12
Gask1a	27.16	7.6008	1.05725	7.18919	6.51771e-13	3.06739e-12
S100pbp	107.054	1.22786	0.170798	7.18899	6.52725e-13	3.07079e-12
Iba57	41.4968	2.55129	0.35492	7.18836	6.55747e-13	3.08281e-12
Mtmr9	104.322	1.33673	0.185989	7.18713	6.61676e-13	3.10957e-12
Enpp2	25.5726	7.52669	1.04742	7.18591	6.67604e-13	3.13631e-12
Pole4	79.4657	1.64044	0.228366	7.18338	6.80086e-13	3.19268e-12
Coq3	32.008	2.80881	0.391027	7.18317	6.8112e-13	3.1964e-12
Rpp25l	52.0518	2.18353	0.3041	7.18031	6.95545e-13	3.26293e-12
1110032A03Rik	66.5414	1.61621	0.225175	7.17757	7.09604e-13	3.32652e-12
Galnt4	70.6536	1.46636	0.204657	7.16496	7.7807e-13	3.6436e-12
Coq9	35.436	2.51631	0.351601	7.15673	8.26271e-13	3.86383e-12
Necab1	25.0532	7.49621	1.04765	7.15527	8.35092e-13	3.9037e-12
Plbd1	24.9987	7.49539	1.04925	7.14354	9.09555e-13	4.24127e-12
Clec4g	25.041	7.49554	1.04943	7.14245	9.16793e-13	4.27351e-12
Oxnad1	46.3487	2.08074	0.291438	7.13955	9.36346e-13	4.36004e-12
Nfic	117.816	1.28091	0.179734	7.1267	1.02802e-12	4.77848e-12
Mrps12	99.9786	2.10845	0.296071	7.12142	1.06823e-12	4.96191e-12
Fam169b	24.3188	7.45371	1.04675	7.12081	1.07297e-12	4.98214e-12
Mocs1	51.6926	2.51023	0.352607	7.11906	1.08665e-12	5.04034e-12
Maged1	92.0057	1.52596	0.214468	7.11508	1.11846e-12	5.18243e-12
Tmem30b	39.6772	2.49252	0.350551	7.11029	1.15801e-12	5.35818e-12
Mettl8	45.5402	2.24216	0.315577	7.10496	1.20355e-12	5.5611e-12
Exosc5	124.771	1.66547	0.234558	7.10048	1.24327e-12	5.73859e-12
Tecr	141.981	1.51272	0.213147	7.09708	1.27423e-12	5.87943e-12
Yif1a	124.975	1.38427	0.195123	7.09436	1.29953e-12	5.99201e-12
Clec14a	23.6777	7.41217	1.04553	7.08937	1.34725e-12	6.20552e-12
Fam234b	26.3062	3.08597	0.43589	7.0797	1.44465e-12	6.64719e-12
Opa1	110.698	1.16756	0.165127	7.07068	1.54175e-12	7.08658e-12
Ggct	45.0967	2.23858	0.316838	7.06537	1.60188e-12	7.36038e-12
Mppe1	45.2835	2.03504	0.288046	7.06499	1.60624e-12	7.37787e-12
Cgrrf1	60.4016	1.87099	0.264856	7.06421	1.61536e-12	7.41717e-12
Ppp4r4	23.4178	7.39327	1.0471	7.06071	1.65656e-12	7.59843e-12
Atp5pb	234.349	1.38162	0.195729	7.05885	1.67885e-12	7.69797e-12
Cyp2b10	42.0795	6.21673	0.88086	7.05757	1.69438e-12	7.7584e-12
Mreg	37.4775	6.04159	0.856519	7.05366	1.74271e-12	7.97696e-12
Pgap6	82.2783	1.63734	0.232155	7.05279	1.75368e-12	8.02161e-12
Kdelr2	114.501	1.26197	0.178963	7.0516	1.76866e-12	8.08733e-12
Pmpca	68.7256	1.56447	0.221865	7.05147	1.77034e-12	8.0922e-12
Gpihbp1	23.8592	7.41718	1.05194	7.05097	1.77675e-12	8.11867e-12
Selenoo	24.9529	3.78851	0.537519	7.04814	1.81331e-12	8.27714e-12
Sox5	36.5468	7.31008	1.03908	7.03516	1.9903e-12	9.06624e-12
Sema4a	66.8475	1.93166	0.274608	7.03424	2.0035e-12	9.12006e-12
Ubxn8	87.4576	1.45217	0.206584	7.02941	2.07407e-12	9.4218e-12
Mme	32.7255	2.71605	0.387074	7.01687	2.2689e-12	1.02998e-11
Cnpy3	68.5701	1.67933	0.23959	7.00917	2.39733e-12	1.08753e-11
Marchf5	94.9011	1.40213	0.200077	7.00795	2.4184e-12	1.09671e-11
Khdrbs3	29.7058	5.28764	0.755163	7.00198	2.52363e-12	1.14326e-11
Rpusd3	33.1431	2.39651	0.3423	7.0012	2.53771e-12	1.14884e-11
Cdk10	116.943	1.24038	0.177275	6.99693	2.61633e-12	1.18362e-11
Itpk1	67.3204	1.87484	0.268006	6.99553	2.6426e-12	1.1951e-11
Cyp7b1	22.4495	7.33135	1.04818	6.99436	2.66466e-12	1.20466e-11
Gstm7	24.6842	4.15882	0.595121	6.98818	2.78467e-12	1.25806e-11
Dsc2	71.7086	1.96978	0.282091	6.98277	2.89419e-12	1.3062e-11
Mageh1	26.3948	2.79279	0.400585	6.97179	3.1293e-12	1.40893e-11
Anapc11	146.939	1.15202	0.165243	6.9717	3.13136e-12	1.40938e-11
Bscl2	48.0177	1.95154	0.279936	6.97138	3.13851e-12	1.41212e-11
Lclat1	27.6104	2.76716	0.397072	6.9689	3.1943e-12	1.43624e-11
Slc35e2	31.1537	2.52692	0.362709	6.96678	3.24269e-12	1.457e-11
Lhpp	30.7206	5.31627	0.763529	6.96276	3.33675e-12	1.49774e-11
Psmd9	55.2459	1.91946	0.27578	6.96011	3.39998e-12	1.5256e-11
Aldh16a1	49.0006	1.84558	0.265247	6.95797	3.4522e-12	1.54851e-11
Gm17753	21.6931	7.28493	1.04762	6.95378	3.55624e-12	1.59355e-11
Dio1	25.9032	4.47624	0.643741	6.95348	3.56378e-12	1.59638e-11
Alg5	151.724	1.2575	0.180954	6.94931	3.67066e-12	1.6437e-11
0610012G03Rik	89.2158	1.54957	0.223019	6.94814	3.70133e-12	1.65575e-11
Fkbp8	70.2476	1.5105	0.217575	6.94243	3.85403e-12	1.72348e-11
Poldip2	75.8837	1.381	0.198929	6.94218	3.86083e-12	1.72593e-11
Etfrf1	54.6405	1.77774	0.256367	6.93434	4.08112e-12	1.82133e-11
Rnf170-ps	22.1613	7.32122	1.0561	6.93234	4.13923e-12	1.84663e-11
Gm32800	21.7565	7.28557	1.05118	6.93082	4.18403e-12	1.86536e-11
Fyb	21.873	7.2937	1.05323	6.9251	4.35681e-12	1.93847e-11
Slc43a3	21.5337	7.27908	1.05131	6.92385	4.39542e-12	1.95498e-11
Ndufb7	154.062	1.19259	0.172581	6.9103	4.83647e-12	2.14753e-11
Rnf14	132.851	1.03526	0.149866	6.90792	4.91796e-12	2.18299e-11
Map3k5	81.2646	1.38796	0.200991	6.90559	4.99954e-12	2.21771e-11
Zfp784	36.6418	2.31888	0.335934	6.90277	5.09982e-12	2.26143e-11
Gm5617	24.3249	3.4208	0.495789	6.8997	5.21108e-12	2.30844e-11
Hjurp	182.289	1.13265	0.164241	6.89626	5.33879e-12	2.36263e-11
Snapc5	49.253	1.79573	0.26039	6.89631	5.33718e-12	2.36263e-11
Slc39a14	32.7729	2.52483	0.366176	6.89512	5.38186e-12	2.3801e-11
Scoc	77.5785	1.3033	0.189082	6.89278	5.47131e-12	2.41885e-11
Pecam1	20.9073	7.23331	1.05047	6.88578	5.74736e-12	2.53834e-11
Polr2i	43.0166	1.99881	0.291063	6.86729	6.54325e-12	2.87925e-11
Nfu1	47.1964	1.86904	0.272405	6.86128	6.82483e-12	2.99915e-11
Auh	57.4575	1.7173	0.250434	6.85729	7.01796e-12	3.08095e-11
Acd	101.695	1.14965	0.167693	6.8557	7.09661e-12	3.11341e-11
Slc6a12	20.3488	7.19146	1.04979	6.85036	7.36625e-12	3.22955e-11
Cd74	20.5534	7.20213	1.05225	6.8445	7.67447e-12	3.36134e-11
Dnajc22	42.8608	2.14517	0.313615	6.84014	7.91151e-12	3.46286e-11
Arl4a	60.2408	1.60663	0.234943	6.83838	8.0092e-12	3.50446e-11
Mpv17l	31.6742	2.509	0.367091	6.83481	8.21118e-12	3.59045e-11
Coq5	59.032	1.59236	0.232982	6.83467	8.2192e-12	3.59277e-11
Edf1	478.589	1.05206	0.15394	6.83422	8.24498e-12	3.60285e-11
Ahsa2	57.0632	1.70626	0.249783	6.83097	8.4344e-12	3.68318e-11
Pafah2	47.9693	1.75675	0.257193	6.83049	8.46266e-12	3.6943e-11
Itga9	20.1455	7.18288	1.05193	6.82832	8.59171e-12	3.74815e-11
1700001C19Rik	41.7955	6.77804	0.992786	6.82729	8.65343e-12	3.77383e-11
Slc41a2	20.3747	7.19924	1.0545	6.82719	8.65936e-12	3.77436e-11
Pdf	44.5385	1.87014	0.274002	6.82527	8.77591e-12	3.8222e-11
Folr2	22.2267	7.31069	1.07139	6.82355	8.88171e-12	3.867e-11
Rdh14	63.1685	1.51847	0.222564	6.82261	8.93989e-12	3.88977e-11
Gm4788	20.591	7.21591	1.05782	6.82148	9.01099e-12	3.91812e-11
Gss	87.0946	1.42139	0.208414	6.82003	9.10186e-12	3.95633e-11
Gck	31.4581	7.09357	1.04017	6.81962	9.12837e-12	3.96655e-11
Cyp2c67	41.1466	6.77715	0.993837	6.81918	9.15607e-12	3.97727e-11
Cyp2d37-ps	21.6311	7.27379	1.06797	6.81088	9.70025e-12	4.2095e-11
Ikbkb	128.392	1.24881	0.183392	6.80953	9.79174e-12	4.24641e-11
Ndufb2	140.706	1.17552	0.172895	6.79903	1.05325e-11	4.55672e-11
Sdr9c7	20.0388	7.16525	1.05392	6.79865	1.05602e-11	4.56618e-11
Epb41	185.927	1.5585	0.22934	6.79558	1.07877e-11	4.66151e-11
Ttc19	62.7041	1.64146	0.24163	6.79328	1.09613e-11	4.73495e-11
Vrk3	65.9053	1.79751	0.265009	6.78282	1.17854e-11	5.08596e-11
Fahd2a	34.9026	2.20113	0.32467	6.77959	1.2052e-11	5.19591e-11
Xlr3a	22.3418	7.31747	1.07947	6.77874	1.2123e-11	5.2248e-11
Fbxw2	155.42	1.02634	0.151419	6.77819	1.21691e-11	5.24296e-11
Man1b1	113.667	1.28428	0.189765	6.76778	1.30775e-11	5.62884e-11
Pdss2	84.875	1.22893	0.181636	6.76586	1.32522e-11	5.69658e-11
Commd5	116.456	1.26495	0.18698	6.76519	1.33134e-11	5.71916e-11
Hfe	28.0383	2.55373	0.377517	6.76453	1.33743e-11	5.74161e-11
Klhl21	52.1443	1.88734	0.279005	6.76454	1.33736e-11	5.74161e-11
Angptl2	39.4141	6.70672	0.991503	6.76419	1.34056e-11	5.75314e-11
Man2b1	33.6032	2.23707	0.330729	6.76405	1.34184e-11	5.75678e-11
Shld2	31.1449	2.58048	0.38158	6.76261	1.35523e-11	5.81235e-11
Irgm2	42.7341	1.87013	0.276588	6.76144	1.36627e-11	5.8547e-11
Ube2a	74.8376	1.33903	0.198203	6.75585	1.41999e-11	6.07822e-11
Nsun4	52.7095	2.27173	0.336293	6.75519	1.42647e-11	6.104e-11
Gpr89	121.735	1.44009	0.213201	6.75463	1.43201e-11	6.12573e-11
2310010J17Rik	37.0205	2.19682	0.325261	6.75404	1.43781e-11	6.14654e-11
CYTB	3449.78	1.49976	0.222066	6.75366	1.44164e-11	6.16093e-11
TrnP	97.962	2.24607	0.332581	6.75344	1.44378e-11	6.16807e-11
Ndufaf4	75.1662	1.62593	0.24083	6.75134	1.46487e-11	6.2521e-11
Mrps23	82.6453	1.51689	0.22484	6.74652	1.51435e-11	6.45911e-11
Flot2	43.1259	1.93533	0.287251	6.73743	1.61214e-11	6.86955e-11
Foxo4	98.2508	1.7752	0.263544	6.73586	1.62963e-11	6.94184e-11
Dnajc25	108.692	1.55974	0.231594	6.7348	1.64153e-11	6.98575e-11
Dusp28	33.7707	2.43005	0.36092	6.73293	1.66281e-11	7.07403e-11
Ildr2	38.0706	6.65984	0.989271	6.73207	1.67266e-11	7.11364e-11
Klb	26.1134	5.07697	0.754463	6.72924	1.70548e-11	7.25088e-11
Abcc9	18.884	7.08597	1.05302	6.72916	1.70641e-11	7.25252e-11
Tmem140	55.3861	1.69857	0.25259	6.72459	1.76088e-11	7.47921e-11
Pde7b	19.1428	7.1042	1.05684	6.72209	1.79136e-11	7.60621e-11
Hspb8	632.581	3.87725	0.576973	6.71998	1.81753e-11	7.70988e-11
Rapgef1	64.5343	1.46454	0.21807	6.71593	1.86871e-11	7.91936e-11
Slc45a3	85.2587	1.32965	0.198012	6.71498	1.88097e-11	7.96878e-11
Osgep	59.3265	1.54282	0.22977	6.71462	1.88556e-11	7.98566e-11
Dmac1	38.4253	2.06605	0.307966	6.70868	1.96388e-11	8.30136e-11
Ccl24	19.244	7.10903	1.05997	6.70684	1.98882e-11	8.40411e-11
Gopc	67.9063	1.37088	0.204467	6.70464	2.01903e-11	8.52628e-11
Mmab	25.579	2.65143	0.395681	6.70093	2.07099e-11	8.73457e-11
Tfpi2	19.188	7.11351	1.06378	6.68699	2.27815e-11	9.60213e-11
Trpc4ap	40.0218	1.91763	0.286884	6.68435	2.31951e-11	9.77022e-11
Ctsf	29.0313	3.08813	0.462117	6.68257	2.34783e-11	9.88321e-11
Slc35e1	45.1504	1.81818	0.272096	6.68211	2.35526e-11	9.91132e-11
Atrn	41.0707	2.12006	0.31737	6.68008	2.38805e-11	1.00429e-10
Prdx4	65.2483	1.898	0.284267	6.67681	2.44202e-11	1.02633e-10
Tmem134	192.037	1.04473	0.156497	6.67568	2.46081e-11	1.0339e-10
1190007I07Rik	31.5716	2.4966	0.374137	6.67296	2.50698e-11	1.05263e-10
2310061I04Rik	43.7374	1.82837	0.274014	6.67254	2.51416e-11	1.05531e-10
Nprl2	112.39	1.52219	0.228171	6.67126	2.53616e-11	1.0642e-10
Stard13	26.2792	2.59234	0.388924	6.66542	2.63918e-11	1.10497e-10
Abcc6	28.3454	6.94097	1.04181	6.6624	2.69388e-11	1.12716e-10
Ovca2	37.7727	2.13407	0.320436	6.65988	2.7406e-11	1.14635e-10
Srebf1	57.8633	2.2997	0.345339	6.65926	2.75217e-11	1.15046e-10
D130043K22Rik	28.6874	6.95773	1.04525	6.6565	2.80417e-11	1.17182e-10
Ifit3	28.9124	2.52463	0.379674	6.64949	2.94117e-11	1.22752e-10
Gpaa1	99.0599	1.2165	0.182995	6.64773	2.97657e-11	1.2419e-10
Abhd3	38.9271	6.69914	1.00812	6.64517	3.02861e-11	1.26321e-10
Pxylp1	49.3232	1.6476	0.248	6.64355	3.06209e-11	1.27678e-10
Cox11	38.0045	2.14474	0.322974	6.6406	3.12404e-11	1.30219e-10
Cdh2	27.8404	6.91541	1.04176	6.63818	3.17579e-11	1.32293e-10
Sidt2	98.0749	1.15506	0.174092	6.63477	3.25017e-11	1.35093e-10
Aptx	41.0177	2.13723	0.322171	6.63384	3.2706e-11	1.35899e-10
Tmem86b	36.1945	6.56992	0.990528	6.63275	3.29498e-11	1.36869e-10
Il15ra	45.1642	2.44702	0.369206	6.62778	3.40774e-11	1.41375e-10
Fbxo6	47.9864	2.02318	0.30534	6.626	3.44913e-11	1.43003e-10
Dld	100.057	1.38055	0.208365	6.62561	3.45823e-11	1.43335e-10
Lmf1	36.584	2.12163	0.320604	6.6176	3.65084e-11	1.51033e-10
Amigo2	18.4406	7.04458	1.06648	6.60543	3.9637e-11	1.63668e-10
Atg9a	34.6719	2.10042	0.31819	6.60114	4.08011e-11	1.68317e-10
Icam2	18.8472	7.07245	1.07261	6.59371	4.28956e-11	1.76737e-10
Slc22a27	17.5788	6.97915	1.05849	6.59349	4.29614e-11	1.76953e-10
Cib1	60.587	1.47897	0.224352	6.59218	4.3342e-11	1.78409e-10
L3hypdh	27.6882	2.6004	0.394574	6.59039	4.3866e-11	1.8051e-10
Ptgr2	68.7167	1.56383	0.237376	6.58799	4.45825e-11	1.83344e-10
Dhrs7	91.231	1.26157	0.191525	6.58699	4.48825e-11	1.8452e-10
Npr2	17.186	6.94778	1.05486	6.58643	4.50531e-11	1.85164e-10
Ccdc85c	53.7765	1.56735	0.238229	6.57918	4.73052e-11	1.93876e-10
Abca1	36.1406	6.58751	1.00132	6.57883	4.74173e-11	1.94276e-10
Zfp467	52.2147	1.55195	0.236184	6.57093	5.0003e-11	2.04489e-10
Osbpl9	57.6581	1.47745	0.225055	6.56482	5.2097e-11	2.12591e-10
Wfdc17	17.2693	6.95518	1.05972	6.5632	5.2666e-11	2.14847e-10
Isoc1	47.5859	1.6273	0.248058	6.56017	5.37458e-11	2.19184e-10
Ppt2	24.5273	3.05529	0.465755	6.55986	5.38581e-11	2.19574e-10
Timm21	35.9662	1.97519	0.301426	6.55284	5.64539e-11	2.29802e-10
Adra2b	17.2499	6.95289	1.06135	6.551	5.7154e-11	2.32437e-10
9630013D21Rik	26.4343	6.84231	1.04449	6.55087	5.72041e-11	2.32569e-10
Gatb	22.6209	2.96454	0.452715	6.54837	5.81691e-11	2.36347e-10
Nrxn1	17.1829	6.95395	1.06206	6.54759	5.8473e-11	2.37435e-10
Cyp3a16	17.1713	6.95278	1.062	6.54685	5.8764e-11	2.3847e-10
Stbd1	17.0991	6.94565	1.06125	6.54475	5.95958e-11	2.41771e-10
Homer2	153.55	2.06247	0.31523	6.54276	6.03941e-11	2.44802e-10
Mpdz	17.1057	6.94796	1.06215	6.54138	6.09519e-11	2.46893e-10
Ppp1r3c	106.347	4.66678	0.713552	6.54021	6.14331e-11	2.48766e-10
Mrps31	41.2176	1.82759	0.2796	6.53645	6.29956e-11	2.55015e-10
Fn3k	17.0735	6.93264	1.06078	6.53544	6.34232e-11	2.56668e-10
Immp1l	28.2544	2.42851	0.371638	6.5346	6.37791e-11	2.58029e-10
Dct	28.7495	6.96201	1.06548	6.53416	6.3966e-11	2.58627e-10
Colec12	17.2755	6.96317	1.0664	6.52958	6.59545e-11	2.66585e-10
Pcbp4	53.4902	1.5883	0.243271	6.52896	6.62286e-11	2.67611e-10
S100a1	80.408	1.42133	0.217752	6.52729	6.69686e-11	2.70435e-10
Tmem82	28.0751	5.64177	0.86465	6.52492	6.80392e-11	2.7459e-10
St3gal3	20.9822	4.17438	0.639847	6.52402	6.84459e-11	2.76148e-10
Ipmk	41.1623	1.79951	0.275914	6.522	6.93767e-11	2.79817e-10
Coq10a	35.8511	2.07811	0.318683	6.52091	6.98805e-11	2.81763e-10
Vnn3	99.2493	2.13114	0.32687	6.51984	7.03809e-11	2.83694e-10
Dcxr	150.235	1.25389	0.192409	6.51681	7.18202e-11	2.89231e-10
Fmo2	21.7492	4.50687	0.6918	6.51471	7.28317e-11	2.93126e-10
Cox20	80.9948	1.30059	0.19968	6.51337	7.34808e-11	2.95467e-10
Hdgfl2	76.0401	1.48165	0.227654	6.50836	7.59757e-11	3.05407e-10
Cradd	41.7798	1.75577	0.269843	6.50665	7.68457e-11	3.08716e-10
Tapbpl	188.673	1.00541	0.154773	6.49601	8.24788e-11	3.30742e-10
Stim1	85.2555	1.28521	0.197905	6.49409	8.35351e-11	3.34876e-10
Ypel5	71.687	1.57419	0.242429	6.49341	8.39173e-11	3.36306e-10
Slain2	100.699	1.10639	0.170397	6.49299	8.41471e-11	3.37125e-10
Sar1a	139.622	1.07037	0.164899	6.49111	8.5207e-11	3.41164e-10
Gm38456	29.0322	5.67674	0.874644	6.49034	8.56403e-11	3.42795e-10
Nadk	74.722	1.72059	0.265182	6.48833	8.67939e-11	3.47202e-10
Mup18	18.1871	7.02151	1.0825	6.48641	8.79061e-11	3.51438e-10
Ube2j1	87.6115	1.21819	0.187862	6.48449	8.90352e-11	3.55844e-10
Tmem126a	59.7496	1.54193	0.237816	6.4837	8.94981e-11	3.57478e-10
C1qc	16.8811	6.93156	1.0691	6.48354	8.95976e-11	3.57706e-10
Aadat	16.6728	6.91014	1.06593	6.48276	9.00581e-11	3.59389e-10
Ddrgk1	135.052	1.04495	0.161208	6.48199	9.05222e-11	3.61022e-10
Mrpl11	80.7614	1.31036	0.202301	6.47725	9.34119e-11	3.72322e-10
Abtb1	60.2008	2.18458	0.337497	6.4729	9.61404e-11	3.82966e-10
Uqcrb	281.421	1.05075	0.162377	6.47106	9.73169e-11	3.87536e-10
Dgcr2	114.514	1.09643	0.169504	6.46849	9.8987e-11	3.94067e-10
Rhod	62.5571	1.60767	0.248548	6.46824	9.91492e-11	3.94594e-10
Ap1m1	40.4411	1.90979	0.295262	6.46814	9.92198e-11	3.94756e-10
Gm39213	15.8768	6.83419	1.05717	6.46458	1.01579e-10	4.0402e-10
Lppos	21.2792	3.93839	0.609639	6.46019	1.04573e-10	4.15805e-10
Psmg3	85.5019	1.22039	0.188917	6.45992	1.04758e-10	4.16413e-10
Pnpla2	34.6733	2.02279	0.31333	6.45577	1.07671e-10	4.27478e-10
Anxa6	177.808	1.28302	0.198758	6.45521	1.08067e-10	4.2892e-10
Ppif	41.84	1.82358	0.282559	6.4538	1.09082e-10	4.3269e-10
Col14a1	22.866	4.90718	0.761131	6.44722	1.13921e-10	4.51341e-10
Parp16	23.0413	2.74856	0.426333	6.44698	1.141e-10	4.51914e-10
Abca2	51.7762	1.68984	0.262325	6.44177	1.18088e-10	4.67432e-10
Gm39079	15.8076	6.82449	1.05962	6.4405	1.19083e-10	4.71229e-10
Gm33989	42.1209	1.81886	0.282506	6.43831	1.20812e-10	4.77926e-10
Psmb10	76.9585	1.63881	0.254559	6.43786	1.21169e-10	4.79196e-10
Gng11	21.5223	4.48707	0.69738	6.43418	1.24144e-10	4.90665e-10
Keg1	15.6619	6.81041	1.05856	6.43369	1.24543e-10	4.92098e-10
Slc16a11	15.969	6.83862	1.06422	6.42596	1.31041e-10	5.17307e-10
Bnip1	62.2085	1.38642	0.215815	6.42411	1.32645e-10	5.23481e-10
Cyp2d13	16.1801	6.85673	1.06753	6.423	1.33617e-10	5.27001e-10
Lipt1	28.9757	2.34166	0.364627	6.42208	1.34428e-10	5.30044e-10
Rxrg	16.1448	6.86248	1.06874	6.42108	1.35308e-10	5.3289e-10
Ugt2b34	259.094	1.32891	0.20696	6.42108	1.35311e-10	5.3289e-10
Ciapin1	115.518	1.13573	0.177015	6.416	1.39897e-10	5.50784e-10
Mfsd4b3-ps	22.538	4.87851	0.761107	6.40976	1.45752e-10	5.72811e-10
Fam207a	142.869	1.09986	0.171594	6.4097	1.45802e-10	5.72838e-10
Plekha8	61.3653	1.46171	0.228079	6.4088	1.46671e-10	5.75907e-10
Gm3219	15.6026	6.8075	1.06225	6.40857	1.46889e-10	5.76592e-10
Cd93	15.3951	6.78936	1.05986	6.40588	1.49509e-10	5.86701e-10
Vwce	15.4489	6.79029	1.06017	6.40494	1.50433e-10	5.90155e-10
Ppm1l	69.2133	1.4139	0.220794	6.40371	1.5165e-10	5.94749e-10
Egfr	62.1217	1.38825	0.216802	6.4033	1.52051e-10	5.95791e-10
Chn2	73.8169	1.58534	0.247636	6.40189	1.53467e-10	6.01163e-10
Gm36180	20.6433	4.12071	0.643987	6.39875	1.56659e-10	6.12576e-10
Tubg1	85.188	1.44135	0.225348	6.39614	1.59355e-10	6.22932e-10
Uqcc3	147.304	1.40119	0.219104	6.39509	1.60457e-10	6.27057e-10
Rasl11b	30.7933	6.33839	0.991252	6.39433	1.61256e-10	6.29804e-10
Dnajb1	97.6485	1.2357	0.193305	6.39248	1.63214e-10	6.37262e-10
Alg1	45.5283	1.70826	0.267344	6.38976	1.6615e-10	6.48345e-10
Dclk3	15.6874	6.81926	1.0673	6.38929	1.6666e-10	6.49949e-10
Prkcb	15.7668	6.82611	1.0685	6.38853	1.67493e-10	6.53006e-10
Cr1l	74.854	1.26603	0.198323	6.38368	1.72885e-10	6.73828e-10
Pgpep1	85.2232	1.21357	0.190142	6.38243	1.74304e-10	6.79159e-10
Aqp11	30.6578	6.33448	0.992508	6.38229	1.74457e-10	6.79553e-10
Egln2	241.815	1.01901	0.159664	6.38219	1.74568e-10	6.79785e-10
Cyp2j6	93.9273	1.39144	0.21803	6.38189	1.74919e-10	6.80952e-10
Esam	52.9465	1.59289	0.249654	6.38037	1.76663e-10	6.87538e-10
Olfml1	15.3174	6.78132	1.06289	6.3801	1.76978e-10	6.88559e-10
Prg4	15.3494	6.79302	1.06478	6.37977	1.77358e-10	6.89838e-10
Sox6	24.0371	6.70082	1.05046	6.37897	1.78283e-10	6.93228e-10
Elof1	257.397	1.02593	0.160927	6.37511	1.82826e-10	7.10478e-10
Cyb5rl	28.1252	2.53365	0.397686	6.37098	1.87819e-10	7.29664e-10
Psmb8	48.9917	1.52712	0.23977	6.36912	1.90118e-10	7.38162e-10
Slc25a32	250.75	1.10125	0.172912	6.36885	1.90451e-10	7.39235e-10
Itgal	15.1534	6.76596	1.06287	6.36573	1.94363e-10	7.542e-10
Cd209f	14.8881	6.74265	1.0594	6.36459	1.95807e-10	7.59354e-10
B3galt1	15.1012	6.7562	1.06177	6.36316	1.9765e-10	7.66054e-10
Gk	93.9875	1.32111	0.207863	6.35568	2.07507e-10	8.02371e-10
Esr1	21.8972	4.02572	0.633497	6.35475	2.08761e-10	8.06557e-10
Abtb2	24.1026	6.71274	1.0565	6.35377	2.10094e-10	8.11189e-10
Serpinh1	24.1789	6.70817	1.05609	6.35187	2.12718e-10	8.20601e-10
Ramp2	15.4512	6.79151	1.0693	6.35136	2.13426e-10	8.23088e-10
Pdia5	21.7561	4.84734	0.763239	6.35102	2.13897e-10	8.24666e-10
Nr1d1	21.6191	4.46873	0.703673	6.35059	2.14497e-10	8.26737e-10
Scpep1	66.7283	1.59829	0.251697	6.35006	2.15236e-10	8.29101e-10
Bdh2	14.9239	6.74154	1.06221	6.34671	2.19963e-10	8.46567e-10
Ndufa7	199.383	1.2215	0.192483	6.34602	2.20964e-10	8.49924e-10
Txn2	34.5586	2.09216	0.32981	6.34352	2.24579e-10	8.62827e-10
Lrrc8d	85.7757	1.25576	0.198028	6.34129	2.27845e-10	8.74864e-10
Lhfpl2	20.9949	4.45009	0.701827	6.34073	2.28682e-10	8.77823e-10
Sult3a1	14.9858	6.74743	1.0648	6.33681	2.34567e-10	8.9963e-10
Phpt1	118.472	1.10701	0.174732	6.3355	2.3658e-10	9.06822e-10
H2-T23	22.8638	3.61869	0.572204	6.32413	2.54671e-10	9.73901e-10
Gm33543	29.463	6.28062	0.993594	6.32112	2.59682e-10	9.9163e-10
Tcf24	20.4269	3.31504	0.524501	6.32037	2.60936e-10	9.9613e-10
Gnpda1	22.8892	3.4774	0.550883	6.31241	2.74725e-10	1.04695e-09
Ppfia4	22.401	3.80931	0.603617	6.3108	2.77594e-10	1.05728e-09
Timd4	14.4584	6.69917	1.06194	6.30845	2.81842e-10	1.07222e-09
Ndufa9	86.6136	1.1769	0.186598	6.30713	2.84259e-10	1.08079e-09
Tmem260	44.321	1.96771	0.311985	6.30706	2.84389e-10	1.08097e-09
Acaca	77.6444	1.49036	0.236525	6.30106	2.95617e-10	1.123e-09
5033403H07Rik	24.3359	6.72231	1.06754	6.297	3.03463e-10	1.15148e-09
Slc7a8	14.2392	6.68039	1.06122	6.29504	3.07329e-10	1.16548e-09
Gm31249	14.7305	6.72942	1.06998	6.28929	3.18912e-10	1.20837e-09
Trmt2b	53.373	1.75453	0.279282	6.28228	3.33633e-10	1.26089e-09
Oxsm	23.9248	2.7218	0.433441	6.27952	3.39621e-10	1.28315e-09
Pmvk	140.508	1.25993	0.200738	6.2765	3.46281e-10	1.30757e-09
Zeb2	14.4509	6.69272	1.06676	6.27385	3.52227e-10	1.32964e-09
Crym	22.0904	6.57562	1.04876	6.26988	3.61332e-10	1.36323e-09
Dapk2	22.0693	6.57586	1.04969	6.26458	3.73828e-10	1.40917e-09
Rassf5	37.2019	1.99047	0.317859	6.26211	3.79795e-10	1.43084e-09
Mrpl20	80.3154	1.48364	0.236955	6.26126	3.81882e-10	1.43789e-09
Rbfa	56.2741	1.52098	0.242929	6.26102	3.8248e-10	1.43972e-09
Bhlhe40	97.8972	1.08696	0.173628	6.26026	3.84336e-10	1.4463e-09
Gypc	13.9599	6.64717	1.06241	6.25668	3.93264e-10	1.47863e-09
Uros	29.3073	2.65269	0.423998	6.25636	3.94057e-10	1.48119e-09
Cdc34	145.184	1.20555	0.192709	6.25579	3.95521e-10	1.48627e-09
Pmpcb	95.0019	1.71754	0.274632	6.25397	4.0016e-10	1.50328e-09
Atp6v0d2	14.1193	6.66901	1.06638	6.25385	4.00452e-10	1.50395e-09
Timm10b	143.663	1.15466	0.184649	6.25327	4.01937e-10	1.50909e-09
Calcrl	14.9673	6.75416	1.08062	6.25027	4.09739e-10	1.5362e-09
Ndufs4	157.955	1.02282	0.163708	6.2478	4.16277e-10	1.55894e-09
Eva1a	21.1739	4.20551	0.673461	6.24463	4.24808e-10	1.58999e-09
Inca1	21.3127	4.77872	0.765555	6.24216	4.31566e-10	1.61391e-09
Suclg2	69.409	1.35745	0.217564	6.2393	4.3954e-10	1.64234e-09
Rassf8	20.8471	3.22329	0.516839	6.23654	4.47364e-10	1.67109e-09
Cldn5	15.1135	6.75281	1.08287	6.23603	4.48804e-10	1.67553e-09
Idh3g	108.717	1.46948	0.235708	6.23432	4.53749e-10	1.69303e-09
Zbtb8os	61.6526	1.66029	0.266612	6.22737	4.74339e-10	1.76886e-09
Smim20	40.678	1.88483	0.302826	6.22413	4.84244e-10	1.80324e-09
Ap2m1	75.5227	1.23123	0.197853	6.22292	4.87977e-10	1.81561e-09
Gfra2	29.3354	6.27527	1.00954	6.21597	5.10077e-10	1.89517e-09
Cxcl9	14.2281	6.67801	1.0747	6.21385	5.17022e-10	1.92043e-09
Polb	54.269	1.49299	0.240374	6.21112	5.26097e-10	1.95359e-09
2510022D24Rik	36.8826	1.94412	0.313038	6.2105	5.28177e-10	1.96076e-09
Gimd1	41.1654	2.22102	0.357711	6.20899	5.33273e-10	1.97912e-09
Gfm1	27.3637	2.36312	0.380668	6.20784	5.37189e-10	1.9931e-09
Cmklr1	21.7097	6.54649	1.05525	6.20376	5.51311e-10	2.04434e-09
Cyp26a1	13.6139	6.61714	1.06793	6.19625	5.78242e-10	2.1424e-09
Nrbp2	52.0849	1.68005	0.271372	6.19095	5.98038e-10	2.21388e-09
Dpp9	33.6087	1.88117	0.303931	6.18946	6.03717e-10	2.23365e-09
Gm32643	13.4732	6.59876	1.06625	6.18874	6.06489e-10	2.24328e-09
Bin2	13.406	6.59512	1.06585	6.18766	6.10639e-10	2.258e-09
Lsm10	37.4294	2.08132	0.336406	6.18693	6.13457e-10	2.26778e-09
Cyb5d1	63.6723	1.50622	0.243692	6.18084	6.37616e-10	2.35577e-09
Gpn1	73.4391	1.26338	0.204473	6.17872	6.46226e-10	2.38558e-09
Snap23	66.5895	1.54069	0.249397	6.17768	6.50484e-10	2.40063e-09
Pam16	50.1185	1.59226	0.257816	6.17595	6.57658e-10	2.42642e-09
Tmem204	13.4647	6.59115	1.06757	6.17395	6.66042e-10	2.45667e-09
Cutc	39.2059	1.8146	0.293926	6.17368	6.6719e-10	2.46022e-09
Mvk	71.4328	1.34605	0.218087	6.17205	6.74105e-10	2.48363e-09
Bmp5	13.2108	6.57282	1.06511	6.17099	6.78621e-10	2.49957e-09
Sall1	131.992	3.10976	0.503994	6.17023	6.81891e-10	2.51092e-09
Pcsk6	75.9649	1.78124	0.288727	6.16929	6.85963e-10	2.52451e-09
Apol9a	19.031	3.40155	0.551806	6.16441	7.07483e-10	2.6008e-09
Cox4i1	317.413	1.04386	0.169367	6.16328	7.12526e-10	2.61861e-09
Pla1a	35.4268	2.10606	0.341798	6.16172	7.19611e-10	2.64392e-09
Thpo	13.0458	6.55278	1.06358	6.16109	7.22464e-10	2.65366e-09
Plekho2	13.394	6.58195	1.06889	6.15774	7.3791e-10	2.70813e-09
Gm16157	13.4015	6.58914	1.07066	6.15427	7.54227e-10	2.76571e-09
Cfp	20.3672	6.45482	1.04898	6.15341	7.58357e-10	2.78008e-09
Spryd7	54.1174	1.54136	0.250539	6.15216	7.64339e-10	2.80046e-09
Vps28	124.812	1.12762	0.183581	6.14234	8.13135e-10	2.97428e-09
Slc19a2	26.6734	2.58291	0.420538	6.14192	8.15276e-10	2.98129e-09
Chst2	12.9928	6.54847	1.06647	6.14033	8.23495e-10	3.01051e-09
Habp2	58.4754	1.40224	0.22837	6.1402	8.24191e-10	3.01222e-09
Tspan31	35.8336	2.28772	0.372695	6.13831	8.34021e-10	3.04646e-09
Pced1a	70.7409	1.63333	0.266306	6.13328	8.60832e-10	3.14179e-09
Cables1	18.8459	3.35361	0.546959	6.13138	8.71218e-10	3.17794e-09
Sntg2	13.3603	6.5788	1.07335	6.12925	8.82943e-10	3.21715e-09
Mrpl39	41.6044	1.64642	0.268675	6.12793	8.90316e-10	3.24276e-09
Aif1	50.5895	1.99977	0.326366	6.1274	8.93251e-10	3.25202e-09
Dpp7	41.3366	1.94226	0.317215	6.12286	9.19099e-10	3.34335e-09
Orm3	12.8772	6.53015	1.06672	6.12171	9.25744e-10	3.36567e-09
Dctn2	164.272	1.08414	0.177128	6.12067	9.31814e-10	3.38681e-09
Pcyox1	135.007	1.02589	0.167704	6.11724	9.52119e-10	3.4587e-09
Ifi47	19.8444	6.41973	1.05047	6.11129	9.88273e-10	3.5851e-09
Aspdh	12.8008	6.52154	1.06722	6.1108	9.91358e-10	3.59531e-09
Fnip2	43.6763	1.57728	0.258173	6.10941	9.99977e-10	3.62557e-09
Zfp771	63.6001	1.34751	0.220569	6.10924	1.00104e-09	3.62842e-09
Tmem200b	20.4066	6.45965	1.05746	6.10864	1.00486e-09	3.64127e-09
Gm2962	32.4552	1.92922	0.315892	6.10719	1.01401e-09	3.67344e-09
Ell2	58.8459	1.43231	0.234547	6.10671	1.01704e-09	3.68211e-09
Mfsd3	24.0932	2.80829	0.459871	6.10668	1.01724e-09	3.68211e-09
Sec24a	53.3826	1.97174	0.322938	6.10563	1.02396e-09	3.70539e-09
Tmem248	91.3566	1.18994	0.195102	6.09904	1.06708e-09	3.85825e-09
H2-Aa	13.3177	6.58843	1.08032	6.09856	1.07027e-09	3.86875e-09
Ifrd2	42.0825	1.87226	0.307078	6.09702	1.08062e-09	3.90401e-09
Cnot8	54.8616	1.40341	0.230235	6.09554	1.09071e-09	3.93831e-09
Dipk2a	37.8075	1.77738	0.292218	6.08237	1.18418e-09	4.26765e-09
Ldhd	64.7137	1.51917	0.249807	6.08139	1.19146e-09	4.29269e-09
Gm12909	12.7474	6.5139	1.07131	6.08031	1.19952e-09	4.31939e-09
Emc1	240.209	1.24163	0.204294	6.07765	1.21956e-09	4.39036e-09
Robo4	12.4108	6.48318	1.06692	6.07654	1.22805e-09	4.41729e-09
B3gat3	53.7336	1.39364	0.229547	6.07125	1.26917e-09	4.56271e-09
Lcp2	12.5889	6.49576	1.07039	6.0686	1.29029e-09	4.63486e-09
Nrros	12.4224	6.48212	1.0683	6.06771	1.29744e-09	4.65929e-09
AI463229	25.6076	2.27171	0.374532	6.06546	1.31578e-09	4.72256e-09
Cygb	20.019	6.42197	1.05912	6.06352	1.33177e-09	4.77605e-09
Chchd3	72.9963	1.3139	0.216786	6.06081	1.35441e-09	4.85461e-09
Cped1	18.4581	3.93278	0.649833	6.05198	1.43077e-09	5.12274e-09
Ccl6	25.2027	6.03929	0.998884	6.04603	1.48457e-09	5.30961e-09
Lyst	20.7353	2.79953	0.463471	6.04035	1.53783e-09	5.49558e-09
Mrpl13	59.5975	1.31354	0.217485	6.03968	1.54419e-09	5.51537e-09
Clec4n	12.3232	6.47019	1.07156	6.03811	1.55931e-09	5.56487e-09
Fcer1g	12.1993	6.45578	1.06956	6.03594	1.5804e-09	5.6386e-09
Cfl2	54.526	1.55142	0.257067	6.03507	1.58894e-09	5.66756e-09
Ndst2	50.1136	1.46342	0.242575	6.03288	1.61061e-09	5.74329e-09
Uba1	164.075	1.15476	0.191437	6.03206	1.61884e-09	5.76952e-09
Nxpe2	12.414	6.47427	1.0738	6.02928	1.64688e-09	5.86628e-09
Mrps28	28.3567	2.30958	0.383085	6.0289	1.65083e-09	5.87877e-09
Wdfy2	30.3444	2.06871	0.343216	6.02743	1.6659e-09	5.93084e-09
Hyal2	69.1113	1.19047	0.197567	6.02565	1.68434e-09	5.99166e-09
Gm34235	19.377	6.38707	1.06013	6.0248	1.69314e-09	6.02131e-09
Selenot	109.009	1.12733	0.187199	6.02209	1.72177e-09	6.11819e-09
Nelfcd	378.84	1.25982	0.209367	6.01727	1.77384e-09	6.30154e-09
Cyp3a59	12.4435	6.49038	1.07951	6.01232	1.82888e-09	6.48831e-09
Dnajc28	21.1449	2.62554	0.436725	6.0119	1.83367e-09	6.50355e-09
Ropn1l	20.2781	3.49348	0.581372	6.00903	1.86636e-09	6.61772e-09
Pcsk5	18.8157	4.6131	0.768099	6.00587	1.90311e-09	6.74622e-09
H2-DMb1	12.1506	6.45007	1.07454	6.00262	1.94154e-09	6.8806e-09
Prxl2c	58.7484	1.43417	0.238978	6.00128	1.95771e-09	6.93606e-09
Acot8	61.2226	1.66929	0.278247	5.99933	1.9813e-09	7.01585e-09
Chchd2	502.845	1.12015	0.186767	5.99758	2.00279e-09	7.08816e-09
LOC118568565	12.2807	6.45623	1.07714	5.99387	2.0491e-09	7.24816e-09
4931408D14Rik	21.0206	5.20002	0.868079	5.99027	2.09498e-09	7.40847e-09
Fndc4	17.7214	3.46225	0.57841	5.9858	2.15328e-09	7.60851e-09
[truncated: 2,185 more rows]
