# Supplementary material for: Development of a High-Throughput Screening Platform and a Pathogenesis Model for Leishmania Infection Based on Mouse Hepatic Organoids
Source: Int J Mol Sci. 2025 Dec 18;26(24):12180. doi: 10.3390/ijms262412180 (PMC12734288; doi:10.3390/ijms262412180)
Supplement: Supplementary file 1 [file ijms-26-12180-s001.zip › Supplementary Table S3.xlsx]

## Sheet: SigDown
Supplementary Table S3. Downregulated genes in mouse liver versus mouse hepatic organoids, ranked by p-value.
Gene product	baseMean	log2FoldChange	lfcSE	stat	pvalue	padj
Cdh1	1563.26	-3.55058	0.0868769	-40.869	0	0
D17H6S56E-5	1565.68	-6.32141	0.143698	-43.991	0	0
Cd44	667.525	-6.55997	0.19139	-34.2754	1.82725e-257	6.03039e-254
LOC118568312	1582.47	-6.90525	0.210606	-32.7875	8.86237e-236	1.67132e-232
S100a6	1391.8	-7.3328	0.2301	-31.8679	7.44758e-223	9.83155e-220
Malat1	5449.62	-5.43711	0.174035	-31.2415	2.91245e-214	3.49521e-211
Sox9	349.514	-4.82423	0.155448	-31.0344	1.85535e-211	2.04104e-208
Xist	2081.33	-2.69535	0.091968	-29.3075	8.31874e-189	7.32104e-186
Cd63	1417.77	-4.10922	0.142882	-28.7596	6.87061e-182	5.33523e-179
Slc12a2	432.653	-4.52823	0.163681	-27.665	1.84191e-168	1.21575e-165
Sox4	334.365	-5.86648	0.215142	-27.268	1.01713e-163	6.10323e-161
Anxa2	890.659	-4.35704	0.160517	-27.1438	2.99961e-162	1.72165e-159
Slc7a5	280.964	-4.52148	0.166689	-27.1252	4.96882e-162	2.73306e-159
Ddr1	301.119	-6.20118	0.239257	-25.9185	4.11948e-148	1.81271e-145
Wfdc2	459.001	-5.18372	0.200103	-25.9052	5.81479e-148	2.47616e-145
Ccnd1	1016.21	-2.88911	0.112016	-25.792	1.08906e-146	4.35657e-144
Egln3	286.222	-3.79652	0.150281	-25.2628	8.19898e-141	3.09242e-138
Tnfaip2	529.531	-3.00808	0.120099	-25.0467	1.89817e-138	6.77238e-136
Timp3	991.422	-4.28617	0.173042	-24.7696	1.90763e-135	6.29564e-133
Pkm	234.248	-5.56264	0.227758	-24.4235	9.62463e-132	3.02511e-129
Cd2ap	340.873	-3.47989	0.143047	-24.3269	1.01693e-130	3.05102e-128
Nfkbia	1197.59	-2.16011	0.0891239	-24.2372	9.03115e-130	2.59174e-127
Eif3f	374.488	-2.7336	0.115036	-23.7629	8.08202e-125	2.09198e-122
Rpl6	523.732	-2.29736	0.0974072	-23.5851	5.48572e-123	1.36636e-120
Itpripl2	258.457	-3.57554	0.152219	-23.4894	5.23867e-122	1.23694e-119
S100a11	259.647	-5.92738	0.253684	-23.3652	9.6468e-121	2.23417e-118
Purb	736.79	-2.36771	0.103133	-22.958	1.22721e-116	2.57149e-114
Tagln2	431.355	-2.56343	0.111926	-22.9028	4.35311e-116	8.84082e-114
Ier3	200.988	-6.11311	0.269274	-22.7022	4.26559e-114	8.16087e-112
Pmepa1	443.177	-6.17218	0.276835	-22.2955	4.0837e-110	7.18785e-108
Id1	704.478	-4.08901	0.185369	-22.0587	7.87741e-108	1.35051e-105
Scd2	309.649	-7.68299	0.350132	-21.9431	1.00715e-106	1.70454e-104
Ddit4	184.275	-3.8276	0.174486	-21.9364	1.16781e-106	1.95143e-104
Ezr	171.291	-5.69681	0.261673	-21.7708	4.39326e-105	7.24943e-103
Rbm25	416.383	-2.84422	0.130751	-21.753	6.47524e-105	1.0553e-102
Mindy2	239.267	-3.21103	0.149334	-21.5024	1.47865e-102	2.32376e-100
Arpc1b	444.101	-2.18568	0.101927	-21.4437	5.22905e-102	8.0266e-100
Hdac7	425.765	-2.81626	0.132521	-21.2514	3.1993e-100	4.59065e-98
Nop58	242.492	-2.96817	0.14151	-20.975	1.11052e-97	1.54316e-95
Pcyox1l	162.625	-3.91822	0.187677	-20.8774	8.58662e-97	1.16858e-94
Emp2	550.36	-2.08954	0.100109	-20.8727	9.48653e-97	1.27787e-94
Myof	154.492	-4.95431	0.238219	-20.7973	4.57668e-96	5.92321e-94
Ly6a	172.121	-4.05978	0.196211	-20.6909	4.1812e-95	5.35884e-93
Aldoa	361.244	-2.78246	0.134482	-20.6902	4.24467e-95	5.38788e-93
Ncl	1108.2	-2.39392	0.115876	-20.6593	8.05002e-95	1.00253e-92
Cd24a	309.189	-7.92666	0.389625	-20.3443	5.21258e-92	6.25557e-90
Bicc1	165.392	-6.01588	0.295878	-20.3323	6.66103e-92	7.92182e-90
Spp1	902.435	-5.07002	0.249525	-20.3187	8.79083e-92	1.02697e-89
Epcam	417.458	-8.67421	0.428496	-20.2434	4.06048e-91	4.70197e-89
Atp1a1	1152.12	-1.59268	0.0794068	-20.0573	1.7445e-89	1.9191e-87
Ly6d	339.835	-7.02788	0.350802	-20.0338	2.79629e-89	3.05073e-87
Cdh13	186.933	-5.57563	0.278549	-20.0167	3.94157e-89	4.26497e-87
Tnfrsf12a	238.087	-4.30469	0.215243	-19.9992	5.59709e-89	6.00709e-87
Gm6475	159.739	-5.24419	0.262372	-19.9876	7.06093e-89	7.51704e-87
Gsta4	390.62	-2.35876	0.118084	-19.9752	9.04459e-89	9.476e-87
Sars	269.719	-3.28162	0.164715	-19.9231	2.56674e-88	2.64715e-86
Phlda3	144.748	-4.56297	0.232342	-19.639	7.17969e-86	7.07307e-84
Lcn2	412.615	-6.22996	0.317349	-19.6312	8.36456e-86	8.11916e-84
Gfpt1	405.15	-2.52618	0.128954	-19.5897	1.89127e-85	1.80918e-83
Klf6	174.199	-2.88313	0.148166	-19.4588	2.45542e-84	2.26671e-82
Anxa3	150.584	-5.8654	0.301436	-19.4582	2.48404e-84	2.27721e-82
Ccn2	407.435	-5.24897	0.271284	-19.3486	2.0938e-83	1.90622e-81
Atrx	343.654	-2.42997	0.127849	-19.0066	1.50516e-80	1.29867e-78
Tpm1	246.691	-2.55863	0.134971	-18.9569	3.86962e-80	3.31707e-78
Zbed6	191.429	-4.64722	0.245531	-18.9272	6.80247e-80	5.71971e-78
Ddx21	208.406	-3.0105	0.159409	-18.8855	1.5023e-79	1.25518e-77
Basp1	220.709	-5.92314	0.315198	-18.7918	8.81477e-79	7.22757e-77
Prom1	250.676	-2.24581	0.11989	-18.7323	2.69935e-78	2.18614e-76
Ccnd2	783.655	-3.24103	0.1733	-18.7019	4.77747e-78	3.84557e-76
Sftpd	790.854	-10.4775	0.56326	-18.6015	3.12617e-77	2.50112e-75
Ank3	207.759	-2.76006	0.149108	-18.5104	1.70173e-76	1.34518e-74
Cavin1	336.869	-2.26116	0.122228	-18.4995	2.08529e-76	1.63856e-74
Cyba	148.591	-3.66839	0.200234	-18.3205	5.68131e-75	4.41171e-73
Prpf38b	193.742	-3.25108	0.177526	-18.3133	6.48318e-75	5.00494e-73
Tmprss2	163.805	-2.74889	0.150149	-18.3077	7.18239e-75	5.51249e-73
Irf2bp2	194.687	-3.28146	0.179962	-18.2342	2.76497e-74	2.09772e-72
Spaca6	122.894	-5.87462	0.322473	-18.2174	3.75571e-74	2.80108e-72
Ier5	426.217	-2.62016	0.144618	-18.1178	2.30734e-73	1.70163e-71
Msln	177.961	-7.03298	0.389981	-18.0342	1.05063e-72	7.62053e-71
Anp32b	243.515	-2.29374	0.127519	-17.9874	2.44436e-72	1.74422e-70
Lmo4	199.551	-2.37531	0.13262	-17.9107	9.72514e-72	6.79268e-70
Itga6	117.875	-5.78109	0.325172	-17.7785	1.03648e-70	7.12633e-69
Nfat5	143.378	-3.19216	0.179565	-17.7772	1.06117e-70	7.25831e-69
Smim22	190.95	-3.72156	0.209734	-17.7442	1.91219e-70	1.30118e-68
Enah	173.134	-7.28251	0.4111	-17.7147	3.23143e-70	2.1876e-68
Rnf169	376.01	-2.63983	0.149296	-17.6819	5.78016e-70	3.85373e-68
Onecut2	1927.92	-2.35037	0.13343	-17.615	1.89142e-69	1.24222e-67
Cxcl1	301.073	-4.21195	0.239467	-17.5889	2.99874e-69	1.95006e-67
Mat2a	305.305	-2.06561	0.117532	-17.5749	3.83727e-69	2.47101e-67
Il1rn	205.384	-4.40372	0.251051	-17.5411	6.9539e-69	4.43471e-67
Srek1	196.345	-2.47786	0.142079	-17.44	4.09726e-68	2.57562e-66
Ctbp2	114.283	-4.32815	0.250912	-17.2497	1.12475e-66	6.8109e-65
Slc6a8	89.53	-4.52773	0.262893	-17.2227	1.79461e-66	1.07685e-64
Pdzrn3	123.213	-3.59836	0.210224	-17.1168	1.11241e-65	6.55577e-64
Top2a	96.4947	-5.26498	0.307798	-17.1053	1.35501e-65	7.91479e-64
Car2	127.285	-3.2251	0.188873	-17.0755	2.25899e-65	1.30793e-63
Maml2	148.088	-4.77795	0.279845	-17.0736	2.33512e-65	1.34611e-63
Snw1	340.833	-2.12306	0.124566	-17.0436	3.89854e-65	2.23759e-63
Igsf9	227.884	-8.162	0.480212	-16.9967	8.69411e-65	4.88387e-63
Anxa4	202.432	-2.96978	0.175155	-16.9551	1.76419e-64	9.74437e-63
Pa2g4	686.569	-1.95537	0.116546	-16.7776	3.55641e-63	1.87045e-61
Rpl32	388.413	-2.27667	0.135939	-16.7477	5.88735e-63	3.0598e-61
Rock2	255.892	-2.34517	0.141696	-16.5507	1.58206e-61	7.88105e-60
Cldn7	180.401	-7.83	0.473701	-16.5294	2.25304e-61	1.11814e-59
Bzw2	123.655	-3.01369	0.182681	-16.497	3.85435e-61	1.90567e-59
Map4k4	109.547	-3.81096	0.231217	-16.4821	4.93098e-61	2.42888e-59
Arrdc1	88.9386	-3.71619	0.226612	-16.3989	1.94687e-60	9.34571e-59
Slc25a4	124.904	-3.81301	0.232673	-16.3879	2.33528e-60	1.11696e-58
Arglu1	242.069	-2.59794	0.158741	-16.3659	3.35133e-60	1.59714e-58
Slc6a6	404.317	-2.79983	0.171581	-16.3178	7.37412e-60	3.4891e-58
Aim2	88.1641	-4.28816	0.262902	-16.3108	8.26661e-60	3.86977e-58
Rcc2	362.445	-1.98614	0.122055	-16.2725	1.54588e-59	7.21101e-58
Luc7l3	335.015	-2.53071	0.155561	-16.2683	1.65704e-59	7.70231e-58
Ifi44	97.7646	-3.13734	0.193059	-16.2507	2.2093e-59	1.02333e-57
Dstn	209.823	-2.48649	0.15381	-16.166	8.76467e-59	4.04012e-57
Galnt7	84.9506	-4.39125	0.272164	-16.1346	1.45815e-58	6.68368e-57
Vcam1	173.051	-2.56944	0.159464	-16.113	2.06737e-58	9.41079e-57
Tmem158	83.4719	-4.17416	0.259295	-16.0981	2.62959e-58	1.18881e-56
Ptma	898.004	-1.96077	0.121986	-16.0737	3.89832e-58	1.7504e-56
Timp2	329.846	-2.51745	0.157255	-16.0087	1.11097e-57	4.92145e-56
Fermt1	214.469	-8.07953	0.50498	-15.9997	1.28398e-57	5.66884e-56
Tmprss4	147.146	-6.77095	0.424115	-15.9649	2.24423e-57	9.87536e-56
Sh2d4a	104.301	-3.3975	0.212897	-15.9584	2.48952e-57	1.08822e-55
Parm1	184.278	-8.01279	0.504427	-15.8849	8.05846e-57	3.45389e-55
Zfas1	299.006	-2.67718	0.16859	-15.8798	8.74479e-57	3.72387e-55
Myo1d	188.282	-2.25916	0.142492	-15.8546	1.30634e-56	5.50957e-55
Cd14	116.811	-6.5099	0.411229	-15.8304	1.92076e-56	8.07515e-55
Fosl2	102.384	-3.70559	0.234532	-15.8	3.11249e-56	1.29615e-54
Lmo7	193.618	-2.53622	0.160752	-15.7772	4.46428e-56	1.84743e-54
Mndal	319.162	-3.67848	0.233196	-15.7742	4.68179e-56	1.93139e-54
Wls	89.5982	-3.54159	0.224838	-15.7518	6.6793e-56	2.74684e-54
Cystm1	161.755	-3.80225	0.24161	-15.7371	8.41696e-56	3.42939e-54
Ccdc34	106.863	-3.30795	0.210227	-15.7351	8.69183e-56	3.53049e-54
Eif3a	623.287	-1.92969	0.122805	-15.7134	1.22414e-55	4.9118e-54
Cdkn1a	106.569	-6.36221	0.405141	-15.7037	1.42699e-55	5.69115e-54
Adcy6	153.992	-2.90876	0.185402	-15.6889	1.80068e-55	7.15987e-54
Neat1	1435.89	-2.05576	0.131043	-15.6877	1.83533e-55	7.27575e-54
Marveld3	85.6657	-5.79608	0.371537	-15.6003	7.24597e-55	2.82165e-53
Ephb3	88.667	-3.55121	0.22791	-15.5816	9.70653e-55	3.7687e-53
Dnajc10	605.416	-2.20097	0.141301	-15.5765	1.05225e-54	4.07353e-53
Rbp1	129.706	-2.6079	0.167435	-15.5756	1.06707e-54	4.11884e-53
Smpd3	153.174	-7.59525	0.488072	-15.5617	1.32468e-54	5.08346e-53
Pkp3	172.292	-2.78415	0.179069	-15.5479	1.64301e-54	6.26862e-53
Arl4c	91.5077	-3.40258	0.218931	-15.5418	1.80894e-54	6.88177e-53
Tpm3-rs7	122.972	-2.41721	0.155579	-15.5368	1.95483e-54	7.41542e-53
Anxa13	159.397	-7.14449	0.460612	-15.5109	2.92819e-54	1.10759e-52
Foxq1	157.123	-2.56718	0.166088	-15.4567	6.79858e-54	2.55693e-52
Nap1l1	213.356	-2.21674	0.143449	-15.4532	7.1802e-54	2.69278e-52
Snrnp70	306.902	-2.57932	0.167152	-15.4309	1.01386e-53	3.78077e-52
Nucb2	98.2567	-5.73801	0.371915	-15.4283	1.05648e-53	3.92862e-52
Smim15	102.911	-3.02	0.19645	-15.3729	2.48779e-53	9.12258e-52
Noxo1	81.5306	-4.61399	0.300218	-15.3688	2.65063e-53	9.69277e-52
Clic1	482.528	-3.05873	0.19917	-15.3574	3.16093e-53	1.14952e-51
2200002D01Rik	114.752	-3.56232	0.232838	-15.2996	7.69858e-53	2.78436e-51
Birc5	90.7233	-3.16077	0.206697	-15.2918	8.66807e-53	3.12643e-51
Tnrc18	152.943	-3.26969	0.214085	-15.2728	1.16024e-52	4.17338e-51
Slco3a1	68.9121	-4.04901	0.265455	-15.2531	1.57035e-52	5.61793e-51
Cdk19	113.913	-3.57498	0.234867	-15.2213	2.55466e-52	9.11461e-51
Agrn	326.939	-2.40824	0.158235	-15.2194	2.62746e-52	9.32395e-51
Erbb2	70.3527	-4.75122	0.312882	-15.1853	4.42287e-52	1.55697e-50
Prrc2c	328.876	-2.74315	0.181132	-15.1445	8.24043e-52	2.87783e-50
Kif5b	246.003	-1.93399	0.128502	-15.0503	3.4355e-51	1.17189e-49
Ctnnb1	1119.4	-1.36807	0.0909206	-15.0469	3.61979e-51	1.23157e-49
Serpinb6a	80.5674	-3.26698	0.217705	-15.0065	6.65928e-51	2.25408e-49
Ktn1	153.907	-2.34402	0.156304	-14.9965	7.73761e-51	2.61238e-49
Serbp1	1671.96	-1.2776	0.0853729	-14.965	1.24387e-50	4.15706e-49
Slc39a4	170.574	-2.01498	0.134998	-14.926	2.23387e-50	7.39082e-49
Cbx5	197.421	-2.34258	0.157064	-14.9148	2.64211e-50	8.71961e-49
Ralgds	88.865	-3.26194	0.219381	-14.8688	5.25273e-50	1.71637e-48
Sorbs2	104.349	-2.97926	0.200759	-14.8399	8.08332e-50	2.62827e-48
Hid1	82.8757	-5.48929	0.369964	-14.8374	8.39699e-50	2.72355e-48
Rplp2	1195.29	-1.53813	0.103699	-14.8328	8.99632e-50	2.91079e-48
B4galt6	82.1603	-4.51043	0.305008	-14.7879	1.75352e-49	5.6185e-48
Cldn4	351.091	-9.7961	0.662449	-14.7877	1.75856e-49	5.62102e-48
Smc3	152.086	-2.37959	0.161015	-14.7787	2.00966e-49	6.4081e-48
Slpi	105.337	-5.00662	0.339879	-14.7306	4.10123e-49	1.29213e-47
Plet1	114.144	-5.68224	0.388036	-14.6436	1.48035e-48	4.64183e-47
Lgals3	78.5415	-3.58497	0.245607	-14.5964	2.96136e-48	9.26371e-47
Pls1	67.98	-3.97842	0.272683	-14.5899	3.25665e-48	1.01634e-46
Atp6v1b2	436.866	-1.42214	0.0975629	-14.5766	3.95671e-48	1.229e-46
Zbtb38	257.651	-1.78433	0.122755	-14.5357	7.19914e-48	2.20501e-46
Nars	363.652	-1.86881	0.128578	-14.5344	7.33433e-48	2.23604e-46
Rbms1	230.17	-2.26252	0.156057	-14.4981	1.24641e-47	3.78249e-46
Far1	67.6086	-4.02503	0.27779	-14.4894	1.41275e-47	4.27747e-46
Pcm1	97.0279	-3.30985	0.228777	-14.4676	1.94248e-47	5.82789e-46
Gigyf2	128.922	-2.88098	0.199312	-14.4546	2.3455e-47	7.00519e-46
Tcerg1	149.408	-2.89266	0.200487	-14.4281	3.44227e-47	1.02345e-45
Ywhae	522.993	-1.58629	0.109948	-14.4277	3.46334e-47	1.02741e-45
Auts2	71.3383	-5.08779	0.353095	-14.4091	4.53428e-47	1.33908e-45
Npm1	730.365	-2.02298	0.141001	-14.3473	1.10785e-46	3.26444e-45
Frrs1	351.167	-1.50213	0.104795	-14.334	1.34134e-46	3.93489e-45
Pabpc1	589.354	-2.36058	0.16494	-14.3118	1.84691e-46	5.39403e-45
Prpf40a	304.889	-1.78082	0.124528	-14.3006	2.17084e-46	6.3261e-45
Zdhhc20	139.739	-2.06146	0.144273	-14.2886	2.57804e-46	7.4962e-45
Pnisr	215.08	-2.65948	0.186259	-14.2784	2.98324e-46	8.65238e-45
Ccnt2	128.275	-2.56865	0.180035	-14.2675	3.49046e-46	1.00606e-44
Ankrd11	328.679	-2.76034	0.193593	-14.2585	3.97167e-46	1.14227e-44
Atpif1	189.205	-2.85061	0.199962	-14.2558	4.12746e-46	1.18445e-44
Alcam	246.469	-2.09885	0.14787	-14.1939	9.98836e-46	2.82348e-44
2410006H16Rik	206.088	-3.03405	0.214235	-14.1623	1.56855e-45	4.41503e-44
Tes	88.1273	-6.79407	0.481792	-14.1017	3.70904e-45	1.03297e-43
Rps16	380.078	-2.16329	0.15376	-14.0692	5.87063e-45	1.6247e-43
Ssrp1	283.508	-1.59373	0.113424	-14.0511	7.58382e-45	2.09444e-43
App	562.447	-2.03027	0.144498	-14.0505	7.6491e-45	2.10805e-43
Gm41461	96.1162	-4.72299	0.336848	-14.0211	1.15769e-44	3.16411e-43
Tgfb2	59.23	-4.86118	0.347057	-14.0069	1.41526e-44	3.84421e-43
Crip1	71.8277	-3.54386	0.253015	-14.0065	1.42241e-44	3.8557e-43
Ppp2r2a	190.519	-1.82224	0.130512	-13.9622	2.64956e-44	7.15272e-43
Pdap1	267.586	-1.85107	0.132723	-13.9469	3.28639e-44	8.83578e-43
Hk2	62.1511	-4.17873	0.300157	-13.9218	4.66951e-44	1.25289e-42
Atp1b1	571.958	-1.60835	0.115717	-13.899	6.42759e-44	1.71763e-42
Lamb3	67.3185	-5.70606	0.410596	-13.897	6.60246e-44	1.76079e-42
Actn1	186.69	-1.7829	0.128475	-13.8774	8.68194e-44	2.29221e-42
Pgm2l1	67.7528	-3.19038	0.229972	-13.8729	9.25074e-44	2.43751e-42
Txnip	223.521	-2.8244	0.203636	-13.8698	9.6518e-44	2.53812e-42
Tubb2b	154.499	-8.34083	0.602876	-13.8351	1.56599e-43	4.05346e-42
Cav2	126.835	-3.63299	0.262855	-13.8213	1.89661e-43	4.89963e-42
Rplp0	616.592	-2.18977	0.158522	-13.8137	2.1072e-43	5.43303e-42
Rpl28	373.33	-2.28355	0.165413	-13.8051	2.37284e-43	6.10601e-42
LOC118567721	89.199	-3.32426	0.241131	-13.7861	3.09088e-43	7.92284e-42
Taf1d	127.231	-2.99136	0.217016	-13.784	3.18084e-43	8.13764e-42
Rasa2	63.1907	-3.57399	0.25944	-13.7758	3.56377e-43	9.09967e-42
Cdc25a	87.1354	-3.11604	0.226297	-13.7697	3.87878e-43	9.8849e-42
Kitl	102.465	-4.02283	0.293029	-13.7284	6.86152e-43	1.72531e-41
Phf21a	208.622	-2.23383	0.162902	-13.7127	8.52329e-43	2.13909e-41
Pisd-ps3	125.193	-2.11249	0.154326	-13.6885	1.18976e-42	2.97462e-41
Fnbp4	66.3008	-3.8009	0.277733	-13.6855	1.23998e-42	3.08849e-41
Btc	62.3684	-4.08731	0.298669	-13.6851	1.24677e-42	3.09954e-41
Plekha2	55.2402	-4.38042	0.320398	-13.6718	1.49609e-42	3.69847e-41
Ptpre	67.372	-3.16773	0.231697	-13.6718	1.49551e-42	3.69847e-41
Naa15	179.068	-1.97141	0.144468	-13.6461	2.13086e-42	5.23825e-41
Akr1b8	51.6368	-4.19703	0.308785	-13.5921	4.4617e-42	1.0827e-40
Gys1	106.946	-3.59138	0.26481	-13.5621	6.71497e-42	1.6176e-40
Oxct1	91.3447	-3.29989	0.243691	-13.5413	8.9218e-42	2.1453e-40
Sestd1	72.8526	-6.14488	0.455228	-13.4985	1.59629e-41	3.77647e-40
Pkd2	120.607	-2.35681	0.174935	-13.4725	2.27021e-41	5.35162e-40
Cd9	122.89	-2.263	0.168034	-13.4675	2.42853e-41	5.71462e-40
Cxcl5	1489.05	-13.9051	1.03331	-13.4569	2.80395e-41	6.58629e-40
Usp9x	75.3603	-3.44276	0.256234	-13.436	3.71906e-41	8.68944e-40
Brd2	659.725	-1.29775	0.0968499	-13.3996	6.07812e-41	1.40521e-39
Tkt	1113.8	-1.8885	0.141688	-13.3286	1.57874e-40	3.59948e-39
Cadm1	290.213	-1.39595	0.104766	-13.3244	1.66973e-40	3.79382e-39
Mlph	69.3516	-5.96299	0.447973	-13.311	1.99685e-40	4.51376e-39
Pum3	120.568	-2.29686	0.172766	-13.2946	2.48707e-40	5.60271e-39
Sh3pxd2b	82.4831	-3.16201	0.237852	-13.294	2.50707e-40	5.63814e-39
Iqgap1	77.1615	-2.88007	0.217079	-13.2674	3.57798e-40	7.97854e-39
Senp6	132.261	-2.23116	0.168329	-13.2548	4.23274e-40	9.391e-39
Pfkp	51.0496	-4.53288	0.34206	-13.2517	4.40993e-40	9.75134e-39
Mbp	56.4019	-5.55074	0.419784	-13.2228	6.47857e-40	1.42302e-38
Nedd4	310.104	-2.23329	0.169013	-13.2137	7.3105e-40	1.60309e-38
Krt18	698.809	-2.11411	0.160262	-13.1916	9.80563e-40	2.14311e-38
Sltm	224.68	-2.24566	0.170356	-13.1822	1.11143e-39	2.42112e-38
Onecut1	154.681	-2.36709	0.179952	-13.1541	1.61287e-39	3.49614e-38
Cetn3	559.659	-2.15054	0.163813	-13.128	2.27528e-39	4.90785e-38
Krt19	246.268	-9.60674	0.731857	-13.1265	2.32056e-39	4.99735e-38
Vasp	208.722	-1.81397	0.138585	-13.0892	3.79555e-39	8.12802e-38
Mphosph6	180.87	-1.84115	0.140761	-13.08	4.28628e-39	9.14107e-38
Tnfrsf11b	71.91	-6.21215	0.475062	-13.0765	4.48681e-39	9.5379e-38
Zbtb7a	573.906	-1.38447	0.105939	-13.0686	4.98029e-39	1.05529e-37
Tubb5	251.96	-1.92064	0.14731	-13.0381	7.42956e-39	1.55926e-37
Cdk1	56.0295	-5.52539	0.424425	-13.0185	9.60007e-39	2.00523e-37
Mark2	211.73	-2.8281	0.217296	-13.015	1.00558e-38	2.0971e-37
Itpr3	58.775	-5.51105	0.423691	-13.0072	1.11303e-38	2.31388e-37
Ttc14	106.558	-2.38455	0.18347	-12.997	1.27309e-38	2.63831e-37
Gtpbp4	159.967	-1.91148	0.147338	-12.9734	1.73136e-38	3.57119e-37
Clu	2214.59	-1.69743	0.131167	-12.941	2.64337e-38	5.42692e-37
Rpl35	203.282	-3.0631	0.2372	-12.9136	3.77271e-38	7.72149e-37
Prkcd	84.2426	-2.48835	0.193149	-12.883	5.60893e-38	1.14265e-36
Gls	56.5494	-3.19886	0.248488	-12.8733	6.36271e-38	1.29421e-36
Hells	64.3073	-4.40323	0.342535	-12.8548	8.08091e-38	1.64117e-36
Zfp618	57.8035	-4.36609	0.340026	-12.8404	9.73181e-38	1.97342e-36
Uap1l1	81.3981	-3.37575	0.262994	-12.8359	1.03262e-37	2.08754e-36
Adam15	91.7356	-3.01246	0.235097	-12.8137	1.37385e-37	2.76467e-36
Ybx1	414.614	-2.55646	0.199603	-12.8077	1.48477e-37	2.97442e-36
Tpd52	106.858	-2.71417	0.212363	-12.7808	2.09878e-37	4.1852e-36
Gm40309	65.1947	-4.06405	0.318729	-12.7508	3.08659e-37	6.12723e-36
Kcnq1	47.1196	-4.99656	0.392014	-12.7459	3.28768e-37	6.51662e-36
Zranb2	161.188	-1.94658	0.153062	-12.7176	4.72285e-37	9.30542e-36
Krt8	129.349	-2.59432	0.204533	-12.6842	7.23949e-37	1.42004e-35
Gcnt2	169.678	-2.17655	0.17202	-12.6529	1.07863e-36	2.10948e-35
Gm8730	111.635	-2.91446	0.230886	-12.623	1.57782e-36	3.07664e-35
Zrsr2	113.265	-2.31333	0.183455	-12.6098	1.86528e-36	3.62644e-35
Trim56	81.1736	-3.5143	0.279031	-12.5947	2.25927e-36	4.38598e-35
Ezh2	99.5882	-2.36389	0.188026	-12.5721	3.00563e-36	5.81779e-35
Hbegf	47.7278	-4.81069	0.382688	-12.5708	3.05647e-36	5.90753e-35
Ap1s3	49.757	-3.41789	0.272183	-12.5573	3.62348e-36	6.97282e-35
Csnk1e	75.1868	-2.49074	0.19841	-12.5535	3.80366e-36	7.3089e-35
Pgd	381.487	-1.45011	0.115667	-12.5369	4.68982e-36	8.98554e-35
Rps9	403.508	-1.84906	0.14765	-12.5233	5.56648e-36	1.06189e-34
Cd3eap	81.8218	-2.4828	0.198723	-12.4938	8.07443e-36	1.53368e-34
Ptprs	58.7464	-2.9584	0.236901	-12.4879	8.69346e-36	1.64888e-34
Acin1	206.403	-2.26873	0.181755	-12.4823	9.32171e-36	1.76298e-34
Lama5	92.9519	-7.6138	0.611211	-12.4569	1.28255e-35	2.41871e-34
Ankrd1	129.051	-8.34842	0.670502	-12.451	1.38103e-35	2.59331e-34
Luc7l2	473.267	-1.90894	0.153463	-12.4391	1.60308e-35	3.00174e-34
Vnn1	110.857	-2.94477	0.23675	-12.4383	1.61882e-35	3.02692e-34
Nupr1	62.6762	-5.43319	0.436846	-12.4373	1.6394e-35	3.06107e-34
Incenp	49.4033	-3.46515	0.278614	-12.4371	1.64365e-35	3.06466e-34
Tmod3	99.2061	-2.53835	0.204155	-12.4335	1.71984e-35	3.19319e-34
Bclaf1	336.074	-1.42027	0.114274	-12.4287	1.82638e-35	3.38149e-34
Tuba1b	933.292	-1.9858	0.159954	-12.4148	2.17202e-35	4.01019e-34
Mthfd2	57.3162	-5.05709	0.408192	-12.389	2.99706e-35	5.52572e-34
Septin8	51.8639	-3.89735	0.314692	-12.3847	3.16455e-35	5.81828e-34
Myo6	583.437	-2.00183	0.161844	-12.3688	3.85322e-35	7.0746e-34
Nfkbiz	42.9603	-4.4557	0.360888	-12.3465	5.08778e-35	9.31536e-34
Rps19	1160.03	-1.74393	0.141362	-12.3366	5.75422e-35	1.0463e-33
Tle3	112.13	-2.45574	0.199124	-12.3327	6.03816e-35	1.09491e-33
Trps1	60.5055	-5.07588	0.411695	-12.3292	6.30503e-35	1.14174e-33
Rpl10a	67.36	-2.91721	0.236672	-12.326	6.56298e-35	1.1852e-33
Slk	206.584	-1.62523	0.131859	-12.3255	6.60057e-35	1.19036e-33
Elf1	106.797	-2.18477	0.177619	-12.3003	9.02504e-35	1.62315e-33
Kmt2a	106.59	-2.5016	0.20357	-12.2886	1.04258e-34	1.86998e-33
Ephb2	96.2222	-6.92055	0.563352	-12.2846	1.09616e-34	1.96304e-33
Ddx10	105.812	-2.2861	0.186234	-12.2755	1.22684e-34	2.18564e-33
Calm2	388.103	-2.01903	0.164579	-12.2678	1.34847e-34	2.39263e-33
Eya2	107.985	-8.09309	0.660622	-12.2507	1.66529e-34	2.9508e-33
Pmm1	63.5603	-3.46899	0.283335	-12.2434	1.82185e-34	3.22389e-33
Mmp7	394.673	-12.7127	1.03976	-12.2266	2.24068e-34	3.94389e-33
Adgrg1	67.7231	-3.59647	0.29445	-12.2142	2.6111e-34	4.57757e-33
Csnk1g1	66.6417	-3.27858	0.268714	-12.201	3.07039e-34	5.36851e-33
Lmbr1	70.3049	-2.94544	0.241742	-12.1842	3.77195e-34	6.56041e-33
Rflnb	43.3654	-4.34797	0.356913	-12.1821	3.87012e-34	6.72229e-33
Fau	525.617	-1.3661	0.112155	-12.1805	3.948e-34	6.83958e-33
Hmgb2	49.6485	-4.84646	0.398045	-12.1756	4.1907e-34	7.25051e-33
Lamb2	44.418	-3.96806	0.326277	-12.1616	4.97563e-34	8.54138e-33
Epha4	54.4954	-5.97747	0.491842	-12.1532	5.51398e-34	9.45325e-33
Arhgef2	54.0583	-3.45234	0.284182	-12.1484	5.85231e-34	1.00203e-32
Duox2	395.741	-12.7182	1.04788	-12.137	6.72276e-34	1.14365e-32
LOC118567335	40.3493	-4.54792	0.375167	-12.1224	8.04014e-34	1.36424e-32
Ppig	275.087	-1.6303	0.134592	-12.1129	9.02443e-34	1.52929e-32
Sema3f	62.1019	-2.80147	0.23159	-12.0967	1.09977e-33	1.86129e-32
Ptpn14	43.9895	-4.27409	0.353594	-12.0876	1.22858e-33	2.07664e-32
Scara3	105.753	-8.06828	0.668127	-12.076	1.41482e-33	2.37622e-32
Golm1	51.0056	-5.51595	0.456928	-12.0718	1.48839e-33	2.49659e-32
Gabrp	553.515	-12.4772	1.03393	-12.0677	1.56421e-33	2.62044e-32
Rpl23	1794.37	-2.05867	0.170637	-12.0647	1.62334e-33	2.71261e-32
Fundc2	103.375	-2.41462	0.2003	-12.055	1.8252e-33	3.04224e-32
Itgb1	157.413	-1.76961	0.146913	-12.0453	2.05322e-33	3.40938e-32
Cfdp1	105.391	-1.9818	0.164825	-12.0237	2.66834e-33	4.41966e-32
Tfrc	190.913	-2.20867	0.183776	-12.0183	2.84907e-33	4.70721e-32
Cdc25b	81.5823	-2.61321	0.217757	-12.0005	3.52958e-33	5.82425e-32
5031426D15Rik	52.8547	-6.20243	0.51874	-11.9567	5.98713e-33	9.83036e-32
Rps24	2438.98	-1.84269	0.155096	-11.881	1.48638e-32	2.41053e-31
Cdc42bpg	100.818	-2.15907	0.181935	-11.8672	1.75176e-32	2.83742e-31
Mitd1	91.804	-2.57745	0.217348	-11.8586	1.94202e-32	3.1379e-31
Mir100hg	40.372	-4.86021	0.409891	-11.8573	1.97198e-32	3.18241e-31
Slc4a7	68.8059	-2.61471	0.220541	-11.8559	2.00552e-32	3.22864e-31
Tceal9	297.846	-2.01453	0.170085	-11.8443	2.30398e-32	3.68664e-31
Slfn2	57.6348	-4.18814	0.353625	-11.8434	2.32713e-32	3.71919e-31
Ubap2l	161.478	-1.81877	0.15357	-11.8432	2.33267e-32	3.72353e-31
Ssbp4	106.441	-3.00454	0.253873	-11.8348	2.57976e-32	4.11297e-31
Taok1	567.104	-1.31555	0.111487	-11.8	3.90168e-32	6.17579e-31
Psat1	85.5961	-7.47844	0.633974	-11.7961	4.08677e-32	6.46101e-31
Lgals4	80.8481	-5.67069	0.480987	-11.7897	4.41229e-32	6.9673e-31
Bbx	64.628	-2.82466	0.239606	-11.7888	4.45885e-32	7.0324e-31
Etl4	75.3338	-2.56018	0.217221	-11.7861	4.60587e-32	7.25563e-31
Kat6b	98.8063	-2.63974	0.224173	-11.7754	5.22377e-32	8.21918e-31
Lrrfip1	103.382	-2.18218	0.185798	-11.7449	7.50048e-32	1.17454e-30
Brd1	131.571	-1.96498	0.167326	-11.7434	7.63455e-32	1.19412e-30
Tpm3	152.491	-1.89652	0.161661	-11.7315	8.78849e-32	1.36651e-30
B4galt3	95.4853	-2.22691	0.190144	-11.7117	1.1107e-31	1.72295e-30
2410002F23Rik	144.342	-2.72199	0.232651	-11.6999	1.2757e-31	1.97074e-30
Unc5b	56.3554	-3.20152	0.274038	-11.6828	1.56118e-31	2.3992e-30
Dmbt1	284.816	-12.2449	1.04983	-11.6637	1.95454e-31	2.98978e-30
Exoc3l4	51.0415	-3.18314	0.273014	-11.6593	2.05811e-31	3.14094e-30
Plpp2	183.363	-2.4425	0.209683	-11.6485	2.33492e-31	3.55107e-30
Neurl3	65.14	-3.41533	0.293313	-11.644	2.46285e-31	3.74132e-30
Stx3	49.8543	-3.97657	0.342388	-11.6142	3.48936e-31	5.27037e-30
Map3k1	89.7619	-2.5016	0.215912	-11.5862	4.84171e-31	7.26312e-30
Arhgef17	71.2573	-2.73579	0.236354	-11.575	5.52013e-31	8.25269e-30
Pmaip1	58.0592	-6.49659	0.56127	-11.5748	5.53064e-31	8.25905e-30
Chd4	615.069	-2.15284	0.186016	-11.5734	5.62049e-31	8.38375e-30
Hnrnph1	60.6805	-2.62637	0.226941	-11.5729	5.6517e-31	8.42078e-30
Golga4	122.381	-2.25292	0.195394	-11.5301	9.29935e-31	1.37316e-29
Cgn	143.699	-1.66021	0.143995	-11.5297	9.35108e-31	1.37926e-29
Pik3c2a	92.3002	-2.12042	0.183951	-11.5271	9.63385e-31	1.4178e-29
Rps4x	253.164	-1.90578	0.165426	-11.5204	1.04146e-30	1.5276e-29
Gprc5a	53.1331	-6.20187	0.538418	-11.5187	1.06209e-30	1.55612e-29
Mpp5	135.711	-1.93715	0.168252	-11.5134	1.12985e-30	1.65174e-29
Rpl23a	1198.53	-1.25579	0.109176	-11.5025	1.28166e-30	1.87159e-29
Fubp1	245.075	-1.35254	0.117685	-11.4929	1.43165e-30	2.08601e-29
Eif4a1	243.148	-1.88401	0.163935	-11.4924	1.44009e-30	2.09599e-29
Rai1	55.3904	-3.17615	0.276441	-11.4894	1.49112e-30	2.16549e-29
Ehf	345.87	-11.8	1.02723	-11.4872	1.53051e-30	2.21781e-29
Tspan3	62.416	-3.01035	0.262111	-11.4851	1.56833e-30	2.27013e-29
Usp3	71.6132	-2.3318	0.203452	-11.4612	2.06646e-30	2.97485e-29
Thoc2	209.425	-1.86371	0.16347	-11.401	4.13552e-30	5.87654e-29
Smc4	103.575	-2.01753	0.177166	-11.3878	4.80907e-30	6.81164e-29
Ankrd10	93.442	-2.51528	0.220975	-11.3827	5.10184e-30	7.2047e-29
Enc1	63.767	-2.49631	0.219309	-11.3826	5.10294e-30	7.2047e-29
Ahnak2	46.8068	-5.88269	0.516842	-11.382	5.14106e-30	7.25076e-29
Rsrc1	128.053	-1.66059	0.145936	-11.3789	5.32857e-30	7.5072e-29
Eif3c	323.232	-1.52659	0.134197	-11.3757	5.52762e-30	7.77104e-29
Tor3a	75.5085	-2.31215	0.203531	-11.3602	6.59726e-30	9.24526e-29
Arhgef40	196.76	-1.87387	0.165218	-11.3418	8.14466e-30	1.13415e-28
Vopp1	56.4476	-3.11168	0.274666	-11.3289	9.4334e-30	1.31085e-28
Pak1	41.4451	-5.02162	0.443386	-11.3256	9.79975e-30	1.36032e-28
Gpx2	194.341	-11.6865	1.03216	-11.3224	1.01683e-29	1.41e-28
Qtrt1	62.3804	-2.62426	0.231994	-11.3118	1.14757e-29	1.58795e-28
Tpr	262.197	-1.76058	0.15566	-11.3104	1.16566e-29	1.6113e-28
Eps8	39.1882	-4.68208	0.414464	-11.2967	1.36205e-29	1.88079e-28
Fxyd3	109.844	-8.4522	0.748502	-11.2922	1.43481e-29	1.97507e-28
Rpl3	326.016	-1.83889	0.16361	-11.2395	2.6094e-29	3.54389e-28
Tpm4	42.9441	-4.8889	0.434994	-11.239	2.62332e-29	3.55914e-28
Cpe	105.093	-7.17547	0.638611	-11.2361	2.71234e-29	3.67614e-28
Ier5l	38.6473	-5.17111	0.460537	-11.2284	2.95711e-29	3.99558e-28
Sec11c	176.038	-1.89536	0.168935	-11.2195	3.27077e-29	4.41487e-28
Wdr43	184.054	-1.52622	0.136236	-11.2028	3.94962e-29	5.3203e-28
Abcc4	77.3562	-2.54499	0.227502	-11.1867	4.7368e-29	6.36119e-28
Relb	48.5844	-3.20319	0.286428	-11.1832	4.92786e-29	6.60433e-28
Sub1	686.796	-1.43433	0.128444	-11.167	5.91688e-29	7.89775e-28
Il34	66.2873	-2.58976	0.231968	-11.1643	6.09785e-29	8.13108e-28
Kcne3	356.792	-11.1305	0.997087	-11.163	6.18566e-29	8.23984e-28
Gnb2	329.629	-1.49078	0.133553	-11.1625	6.22361e-29	8.28204e-28
Ralb	76.9064	-2.54071	0.227759	-11.1553	6.7489e-29	8.95399e-28
Upf3b	111.698	-1.68784	0.151436	-11.1455	7.52921e-29	9.95923e-28
Ucp2	82.062	-2.56044	0.229757	-11.1441	7.64961e-29	1.01084e-27
Arid4b	187.038	-1.8166	0.1631	-11.138	8.19674e-29	1.08205e-27
Acot9	48.7094	-2.81058	0.25249	-11.1314	8.82089e-29	1.15981e-27
Dhx9	115.398	-1.9236	0.173008	-11.1186	1.01887e-28	1.33699e-27
Filip1l	38.7585	-3.47605	0.312742	-11.1148	1.06345e-28	1.3941e-27
Atp2b1	360.826	-1.45269	0.131003	-11.089	1.41874e-28	1.8525e-27
LOC118568390	51.0998	-3.811	0.344218	-11.0715	1.72569e-28	2.24442e-27
Etv6	156.557	-1.6609	0.150118	-11.064	1.87643e-28	2.4285e-27
Smarcd3	36.3627	-4.14224	0.374598	-11.0578	2.00928e-28	2.59536e-27
Flnb	248.805	-1.76691	0.160053	-11.0395	2.46293e-28	3.15662e-27
Jag1	51.4014	-3.01342	0.273062	-11.0356	2.57225e-28	3.29034e-27
Wdr60	35.0882	-4.06919	0.369089	-11.025	2.89646e-28	3.69075e-27
Bcl11b	36.044	-5.09714	0.462408	-11.0231	2.95855e-28	3.76623e-27
Msi2	86.3694	-2.28248	0.207208	-11.0154	3.21967e-28	4.09074e-27
Pclaf	48.9287	-6.43249	0.584196	-11.0108	3.38812e-28	4.30063e-27
Rps12	2268.9	-1.43452	0.130407	-11.0003	3.80905e-28	4.82565e-27
Tshz2	74.5306	-2.57191	0.233896	-10.996	3.99652e-28	5.0583e-27
Bcam	38.637	-5.4408	0.495381	-10.9831	4.61086e-28	5.82468e-27
Clint1	143.216	-1.64358	0.149714	-10.9781	4.8684e-28	6.13242e-27
Nop56	41.6005	-4.58628	0.417867	-10.9755	5.01421e-28	6.31006e-27
Lars	128.785	-1.83346	0.167055	-10.9752	5.03194e-28	6.32635e-27
Ubn2	79.1451	-2.13625	0.194777	-10.9677	5.46582e-28	6.84576e-27
Rab3d	48.0312	-2.8235	0.257805	-10.9521	6.4947e-28	8.10364e-27
Hnrnpa3	126.819	-1.61485	0.147677	-10.935	7.84328e-28	9.74028e-27
Kif23	37.3493	-5.38091	0.4923	-10.9301	8.27198e-28	1.0263e-26
Ckap4	55.2739	-3.88181	0.355275	-10.9262	8.63816e-28	1.07073e-26
Rgs2	140.73	-1.81648	0.166675	-10.8983	1.17377e-27	1.44812e-26
Cxcl16	48.688	-3.77269	0.346466	-10.889	1.3e-27	1.59789e-26
Chd6	55.4159	-2.61431	0.24016	-10.8857	1.34838e-27	1.65273e-26
Krtcap3	40.3354	-3.83149	0.352077	-10.8825	1.39637e-27	1.7068e-26
Rif1	114.541	-1.8679	0.171729	-10.877	1.48328e-27	1.80968e-26
Cdkn2a	85.2422	-8.06406	0.742017	-10.8678	1.64191e-27	1.99953e-26
Ltf	317.585	-10.9652	1.00953	-10.8617	1.75495e-27	2.13521e-26
Pabpc4	103.355	-2.66271	0.245234	-10.8578	1.83038e-27	2.22289e-26
Sema3c	157.251	-9.36294	0.862621	-10.8541	1.90762e-27	2.31457e-26
Atic	148.674	-1.71381	0.158313	-10.8255	2.60743e-27	3.14345e-26
Gm38865	76.5315	-3.29074	0.304168	-10.8188	2.80327e-27	3.37337e-26
Fam83g	41.1092	-3.19731	0.295578	-10.8171	2.85566e-27	3.43017e-26
Ero1a	99.2278	-1.90894	0.176986	-10.7858	4.01685e-27	4.79444e-26
Ssb	650.402	-1.40116	0.130049	-10.7742	4.55896e-27	5.43166e-26
Dbf4	38.3633	-3.25559	0.302184	-10.7735	4.59004e-27	5.46376e-26
Pglyrp1	228.806	-11.204	1.04034	-10.7695	4.79367e-27	5.70102e-26
Bst1	45.1541	-5.35189	0.497175	-10.7646	5.0591e-27	6.00586e-26
Plek2	36.5974	-3.45063	0.321142	-10.7449	6.26454e-27	7.41023e-26
Cks1b	137.913	-2.00211	0.186363	-10.743	6.39059e-27	7.53907e-26
Sh3rf1	174.432	-1.59191	0.148395	-10.7275	7.55945e-27	8.87043e-26
Ctps	45.8354	-2.90505	0.270972	-10.7209	8.12502e-27	9.52561e-26
Zfp704	53.0831	-2.61135	0.243702	-10.7154	8.62092e-27	1.0098e-25
Slc34a2	88.1529	-3.02196	0.282114	-10.7119	8.95301e-27	1.04684e-25
Resf1	82.2457	-2.27112	0.212086	-10.7085	9.28269e-27	1.08443e-25
Mki67	37.6218	-4.25487	0.398193	-10.6854	1.19087e-26	1.3863e-25
Pip5k1a	170.47	-1.6657	0.155892	-10.685	1.197e-26	1.39221e-25
Wnt7b	246.05	-10.5983	0.992818	-10.675	1.33301e-26	1.54496e-25
Snhg5	63.8526	-2.4513	0.229863	-10.6642	1.49743e-26	1.73248e-25
Syngr1	50.4382	-2.9396	0.275823	-10.6576	1.60728e-26	1.85631e-25
Ydjc	40.8292	-5.99942	0.563333	-10.6499	1.74606e-26	2.01307e-25
Pdzk1ip1	36.6616	-4.29064	0.403154	-10.6427	1.88591e-26	2.17242e-25
Ahnak	496.172	-1.84528	0.173505	-10.6353	2.04075e-26	2.34668e-25
Krt7	196.061	-10.9775	1.03284	-10.6285	2.19564e-26	2.5162e-25
Cbx3-ps8	137.801	-11.1995	1.05492	-10.6165	2.4973e-26	2.85674e-25
St14	186.729	-10.9117	1.02787	-10.6158	2.51568e-26	2.8728e-25
Arhgef5	213.783	-1.65182	0.15567	-10.611	2.64783e-26	3.01587e-25
Zfp282	50.7971	-2.80527	0.26449	-10.6064	2.78409e-26	3.16562e-25
Eef1g	239.645	-1.40718	0.132751	-10.6002	2.97459e-26	3.37931e-25
Ythdc1	157.834	-1.69174	0.159702	-10.5931	3.20875e-26	3.63594e-25
Gsto1	201.068	-2.29187	0.216529	-10.5846	3.51366e-26	3.97122e-25
Zfp408	59.4749	-2.58707	0.245017	-10.5587	4.6294e-26	5.19666e-25
Sfxn3	30.8083	-4.54972	0.431902	-10.5341	6.01268e-26	6.72656e-25
Nedd9	44.811	-2.95104	0.280219	-10.5312	6.20463e-26	6.93543e-25
P2ry6	66.4521	-2.59454	0.246532	-10.5242	6.68558e-26	7.45409e-25
Pgk1	33.2097	-3.53554	0.336238	-10.515	7.36994e-26	8.20325e-25
Baz1a	81.1197	-2.32431	0.221512	-10.4929	9.30923e-26	1.03097e-24
Rpl18a	317.819	-1.49124	0.142125	-10.4925	9.35621e-26	1.0353e-24
Rps3	1202.5	-1.83041	0.174548	-10.4866	9.95456e-26	1.09967e-24
Zfp827	32.5127	-5.32991	0.509973	-10.4514	1.44445e-25	1.58505e-24
Pwwp2a	86.3476	-2.27066	0.217446	-10.4424	1.58712e-25	1.74016e-24
Gm38785	31.9509	-4.92573	0.472244	-10.4305	1.79977e-25	1.97005e-24
Zbtb20	532.363	-1.21509	0.116619	-10.4194	2.02262e-25	2.20666e-24
Bag1	102.084	-1.91211	0.183533	-10.4183	2.04491e-25	2.22914e-24
Wtip	50.432	-3.79236	0.364031	-10.4177	2.05886e-25	2.2425e-24
Ankrd17	233.716	-1.34793	0.129501	-10.4087	2.26403e-25	2.4619e-24
Cenpf	42.8521	-6.4874	0.623716	-10.4012	2.44818e-25	2.65558e-24
Fnbp1l	71.5748	-2.29778	0.221153	-10.39	2.75414e-25	2.98256e-24
Cbx6	127.568	-2.02435	0.195061	-10.378	3.12243e-25	3.3731e-24
Cuedc1	37.6645	-3.4025	0.328477	-10.3584	3.83307e-25	4.11385e-24
Slc7a1	47.2218	-6.62179	0.639695	-10.3515	4.12041e-25	4.41864e-24
Camk2d	36.6301	-3.30009	0.319032	-10.3441	4.45193e-25	4.76642e-24
Itpripl1	63.1651	-3.24237	0.313849	-10.331	5.10472e-25	5.45647e-24
Epb41l4aos	162.6	-1.60644	0.155529	-10.3288	5.21878e-25	5.57388e-24
Eif2s2	1552.07	-1.2997	0.125919	-10.3218	5.61857e-25	5.98634e-24
Rrm1	35.2607	-3.12411	0.303114	-10.3067	6.57039e-25	6.98918e-24
Sgms1	137.323	-1.71843	0.166747	-10.3056	6.6458e-25	7.05808e-24
R3hcc1	46.1509	-2.62545	0.254801	-10.3039	6.76275e-25	7.17645e-24
Rpl19	120.654	-2.03357	0.197381	-10.3027	6.8481e-25	7.26119e-24
Tcf4	200.495	-1.94188	0.188549	-10.2991	7.11578e-25	7.53896e-24
Pamr1	38.0858	-3.4186	0.33253	-10.2806	8.61959e-25	9.12488e-24
Cers5	95.5493	-2.11777	0.206282	-10.2664	9.98927e-25	1.05326e-23
Gdpd1	32.6422	-4.09966	0.399639	-10.2584	1.08475e-24	1.14193e-23
Fndc3b	138.797	-1.64135	0.160054	-10.2549	1.12442e-24	1.18181e-23
Pygb	60.2301	-2.47391	0.241352	-10.2502	1.18053e-24	1.23881e-23
Grhl1	31.0427	-3.59563	0.351049	-10.2425	1.27839e-24	1.3383e-23
Setd5	102.378	-2.15764	0.210685	-10.2411	1.29745e-24	1.35718e-23
Rps26	866.515	-1.10282	0.107738	-10.2361	1.36582e-24	1.42757e-23
Adam10	73.8465	-2.0235	0.197817	-10.2291	1.46847e-24	1.5276e-23
Ptgfrn	37.6963	-3.3251	0.325181	-10.2254	1.52626e-24	1.58647e-23
Capn5	30.9414	-4.75837	0.465991	-10.2113	1.7653e-24	1.82488e-23
Afdn	143.824	-1.71981	0.168469	-10.2085	1.81693e-24	1.87679e-23
Shroom3	51.5776	-2.33618	0.22906	-10.1989	2.00433e-24	2.06712e-23
Hk1	63.467	-2.62559	0.2576	-10.1925	2.14159e-24	2.20696e-23
Tmed9	660.569	-1.11201	0.109131	-10.1896	2.20559e-24	2.27114e-23
S100a14	166.595	-10.7395	1.05448	-10.1846	2.32242e-24	2.38772e-23
Vmp1	279.663	-1.36016	0.133557	-10.1841	2.33574e-24	2.39955e-23
Luc7l	131.789	-2.07819	0.204091	-10.1827	2.3697e-24	2.43254e-23
Mfge8	304.367	-1.94729	0.191683	-10.1589	3.02398e-24	3.09694e-23
Dhx15	117.872	-1.68033	0.165448	-10.1562	3.10949e-24	3.17712e-23
Yeats2	69.8833	-2.17346	0.214094	-10.1519	3.24987e-24	3.31799e-23
Chd8	72.1421	-2.01962	0.199114	-10.143	3.55906e-24	3.62804e-23
Rps18	388.746	-1.86892	0.18428	-10.1417	3.60765e-24	3.67473e-23
Lig1	221.193	-2.12725	0.209934	-10.133	3.94548e-24	4.01265e-23
Gm3336	59.5191	-7.55164	0.745767	-10.126	4.23617e-24	4.30498e-23
Klf4	43.3158	-6.5208	0.64423	-10.1218	4.41986e-24	4.48475e-23
Fem1b	91.2571	-2.29547	0.227016	-10.1115	4.91243e-24	4.96547e-23
Elf3	40.3043	-6.39175	0.632492	-10.1057	5.21413e-24	5.2664e-23
Kif3a	54.0895	-2.62446	0.259718	-10.105	5.24824e-24	5.29679e-23
Bod1l	81.5744	-1.95814	0.193854	-10.1011	5.46085e-24	5.50716e-23
Clstn1	53.0697	-2.27912	0.225677	-10.0991	5.57692e-24	5.61992e-23
Shoc2	122.28	-1.89859	0.188013	-10.0982	5.62838e-24	5.66745e-23
Ammecr1	73.1966	-2.35424	0.233144	-10.0978	5.64837e-24	5.68324e-23
mt-Rnr1	2243.36	-2.1962	0.21778	-10.0845	6.46992e-24	6.47531e-23
Lzts2	33.5497	-3.27597	0.324946	-10.0816	6.66352e-24	6.66402e-23
Cwh43	80.4993	-10.4202	1.0336	-10.0814	6.67531e-24	6.66834e-23
Fam133b	82.9567	-1.93159	0.19162	-10.0803	6.7525e-24	6.7377e-23
Ewsr1	102.924	-1.97716	0.196326	-10.0708	7.43761e-24	7.39893e-23
Nbea	31.5286	-4.23731	0.421189	-10.0604	8.2692e-24	8.21012e-23
Rps5	1011.6	-1.23211	0.122486	-10.0592	8.37103e-24	8.30248e-23
Tshz1	159.226	-1.88921	0.187852	-10.057	8.56084e-24	8.47799e-23
Niban2	74.3184	-2.52075	0.251153	-10.0367	1.05105e-23	1.03467e-22
Snhg7	55.9282	-3.09486	0.308357	-10.0366	1.05205e-23	1.03489e-22
Mbnl2	206.156	-1.50681	0.150162	-10.0346	1.0742e-23	1.05588e-22
Fus	1278.71	-1.20827	0.120473	-10.0294	1.13235e-23	1.11139e-22
Tmem87a	60.9147	-2.87459	0.286956	-10.0175	1.27641e-23	1.24999e-22
Serpine1	30.6327	-5.10845	0.510074	-10.0151	1.3081e-23	1.27818e-22
Epsti1	28.2888	-3.68468	0.367997	-10.0128	1.33935e-23	1.30486e-22
Ccng1	115.188	-1.82928	0.182792	-10.0074	1.41403e-23	1.37558e-22
Ninl	31.6747	-3.83982	0.384227	-9.99362	1.62539e-23	1.57655e-22
Esf1	162.17	-1.57662	0.157995	-9.97891	1.88522e-23	1.82187e-22
Baz2a	45.3754	-2.76408	0.277192	-9.97172	2.02679e-23	1.95725e-22
Txnrd1	133.781	-1.46161	0.146599	-9.9701	2.06024e-23	1.98811e-22
Slc16a3	44.5796	-6.55911	0.65837	-9.96264	2.2209e-23	2.13688e-22
Hddc2	28.1711	-4.3251	0.434389	-9.95676	2.35614e-23	2.26371e-22
B930095G15Rik	47.0873	-3.88481	0.390253	-9.95459	2.40806e-23	2.31192e-22
Arpc2	617.915	-1.01141	0.101702	-9.94478	2.65773e-23	2.54606e-22
Rpl12	677.01	-1.70157	0.171116	-9.94394	2.68015e-23	2.56382e-22
Ano1	43.0681	-6.75355	0.680368	-9.92633	3.19809e-23	3.04823e-22
Kmt5a	146.577	-1.4599	0.147087	-9.92541	3.22775e-23	3.07428e-22
Tcf20	65.2692	-2.06804	0.208421	-9.92238	3.32725e-23	3.16676e-22
Ralgps2	85.7157	-2.05167	0.20679	-9.92153	3.35584e-23	3.19168e-22
Adora1	111.698	-1.50067	0.151319	-9.91723	3.50348e-23	3.32491e-22
P3h4	36.4002	-3.50826	0.353835	-9.91495	3.58421e-23	3.39664e-22
Gm46583	42.8429	-3.87297	0.390786	-9.91073	3.73916e-23	3.5384e-22
Ptgs1	68.3807	-2.89043	0.292476	-9.88262	4.95204e-23	4.67275e-22
Cpne8	38.8417	-3.15682	0.319626	-9.87661	5.25824e-23	4.95815e-22
Srsf2	318.698	-1.25618	0.127267	-9.87043	5.59246e-23	5.26201e-22
Acsl3	197.296	-1.42379	0.144281	-9.86811	5.72307e-23	5.37724e-22
Mtrex	73.1053	-1.86785	0.18937	-9.86352	5.99134e-23	5.6213e-22
Rps15	846.426	-1.30861	0.132803	-9.85373	6.60484e-23	6.18811e-22
Rpl37	1116.89	-1.37419	0.139575	-9.8455	7.16803e-23	6.70624e-22
Mthfd1l	38.3244	-3.4988	0.35548	-9.84246	7.38804e-23	6.9023e-22
Usp34	146.731	-1.56307	0.158823	-9.84157	7.45358e-23	6.95861e-22
Slc44a2	35.368	-3.12174	0.317503	-9.83215	8.18515e-23	7.62542e-22
Ing5	53.1299	-2.39262	0.243449	-9.82802	8.52763e-23	7.93328e-22
Mllt3	98.9078	-1.95556	0.199136	-9.82021	9.21507e-23	8.55472e-22
Hnrnpdl	262.323	-1.17158	0.119336	-9.81748	9.46771e-23	8.77692e-22
Cyb5r1	171.731	-1.7475	0.17816	-9.8086	1.03397e-22	9.56515e-22
Spns2	73.5225	-2.67364	0.272597	-9.80802	1.03986e-22	9.61284e-22
Klf5	111.741	-10.178	1.03876	-9.79822	1.14586e-22	1.05558e-21
Mcm6	30.0599	-4.92452	0.503431	-9.78191	1.3464e-22	1.23601e-21
Tmem43	47.5428	-2.72671	0.278753	-9.7818	1.34797e-22	1.23659e-21
Pbx1	94.4426	-2.16094	0.221087	-9.77418	1.45325e-22	1.3304e-21
Chd2	115.639	-1.80064	0.184293	-9.77057	1.50608e-22	1.37685e-21
Eif5b	546.414	-1.42871	0.14632	-9.76432	1.60186e-22	1.46239e-21
Slc25a24	31.361	-5.81492	0.5956	-9.76312	1.62084e-22	1.47767e-21
Ccnl1	167.927	-1.68747	0.173119	-9.74748	1.89108e-22	1.71575e-21
Upf2	76.7738	-1.87121	0.192481	-9.72155	2.4403e-22	2.20344e-21
Mcm4	44.8298	-2.96639	0.305363	-9.71429	2.62057e-22	2.36299e-21
Phip	62.4524	-2.72133	0.280425	-9.70431	2.89039e-22	2.59741e-21
Pck2	39.1577	-3.95702	0.407827	-9.70268	2.93691e-22	2.63742e-21
Mtf2	54.9189	-2.16327	0.222968	-9.70213	2.95261e-22	2.64972e-21
Grasp	36.0786	-2.9916	0.308776	-9.68858	3.37172e-22	3.01968e-21
Gm41607	48.767	-2.57565	0.265872	-9.68754	3.4063e-22	3.04858e-21
Golgb1	67.4483	-2.39381	0.247395	-9.67605	3.81175e-22	3.39763e-21
Gsk3b	216.145	-1.23233	0.127448	-9.66925	4.07358e-22	3.61936e-21
Ppic	31.9201	-3.54575	0.366702	-9.66929	4.07186e-22	3.61936e-21
Nemf	113.233	-1.68051	0.173842	-9.66689	4.16838e-22	3.69555e-21
Ift122	67.0171	-2.87782	0.297896	-9.6605	4.43709e-22	3.92587e-21
Srsf11	256.403	-1.65003	0.170813	-9.65985	4.46505e-22	3.94797e-21
Itgb4	37.0918	-6.04163	0.626327	-9.64612	5.10491e-22	4.49566e-21
Hnrnpab	461.047	-1.06526	0.110528	-9.63792	5.5295e-22	4.85339e-21
mt-Rnr2	6698.86	-2.17681	0.226501	-9.61059	7.21329e-22	6.3145e-21
Mdm4	139.856	-1.4168	0.147444	-9.60902	7.32427e-22	6.4074e-21
Ddb1	693.446	-1.0133	0.105488	-9.60587	7.55158e-22	6.60188e-21
Celf2	154.223	-1.45103	0.151161	-9.59926	8.0521e-22	7.03014e-21
Shisa5	429.494	-1.32763	0.138331	-9.59754	8.18776e-22	7.14386e-21
Ubap2	61.8259	-3.0631	0.319357	-9.59146	8.68509e-22	7.57278e-21
Sprr2a3	57.0332	-9.92738	1.03673	-9.57568	1.01191e-21	8.7999e-21
Tbc1d1	56.8843	-2.13931	0.223455	-9.57382	1.03029e-21	8.94795e-21
Dnmt3a	59.6906	-2.0699	0.21626	-9.57135	1.05519e-21	9.15819e-21
Mau2	53.5962	-2.2238	0.232454	-9.5666	1.10477e-21	9.58221e-21
Rpl21	50.6276	-2.42121	0.253136	-9.56485	1.12367e-21	9.73972e-21
Ankrd12	50.3282	-2.2815	0.238722	-9.55718	1.21012e-21	1.04342e-20
Fcf1	188.83	-1.60805	0.168458	-9.54572	1.3517e-21	1.16246e-20
Metap2	431.396	-1.16487	0.122037	-9.54519	1.35855e-21	1.16759e-20
Mdfi	27.2159	-4.76126	0.499225	-9.53731	1.46579e-21	1.2573e-20
Tuft1	76.9007	-1.87264	0.196353	-9.53716	1.46802e-21	1.25792e-20
Spindoc	27.3835	-3.88316	0.407605	-9.52677	1.62256e-21	1.38727e-20
Spint2	93.2499	-2.10168	0.220618	-9.52635	1.62914e-21	1.39028e-20
Ylpm1	123.126	-1.81407	0.190425	-9.52641	1.62811e-21	1.39028e-20
Zmat3	98.4349	-1.91668	0.201407	-9.51643	1.79228e-21	1.52644e-20
Pdgfc	38.6556	-2.89644	0.3045	-9.51213	1.86795e-21	1.58884e-20
Gcnt3	58.2674	-9.94973	1.04631	-9.5094	1.91773e-21	1.63013e-20
Safb	59.0634	-2.11335	0.222423	-9.50146	2.06971e-21	1.75367e-20
Sh2d4b	35.1921	-5.9671	0.628692	-9.49129	2.28194e-21	1.93102e-20
Mex3c	100.476	-1.99035	0.209738	-9.48969	2.31728e-21	1.95967e-20
Appl2	58.6045	-2.10241	0.221594	-9.48768	2.36234e-21	1.99649e-20
Rab11fip5	27.7375	-4.57677	0.482839	-9.47886	2.57065e-21	2.16569e-20
3110082I17Rik	31.4656	-3.54662	0.374287	-9.47568	2.65036e-21	2.22992e-20
Zdhhc21	66.5098	-2.1275	0.224721	-9.4673	2.87177e-21	2.40853e-20
Sgsm3	78.5526	-2.0933	0.221226	-9.46227	3.01318e-21	2.52552e-20
Magi1	99.9694	-1.5741	0.166401	-9.45968	3.08897e-21	2.58562e-20
Nr2f2	294.645	-1.1983	0.126676	-9.45962	3.09076e-21	2.58562e-20
Aff4	169.553	-1.22415	0.129436	-9.45758	3.15156e-21	2.63481e-20
Gcnt1	40.2171	-4.07089	0.430554	-9.455	3.23036e-21	2.69728e-20
Tspan8	158.58	-9.96553	1.05411	-9.45399	3.26166e-21	2.72169e-20
Eef1b2	1370.11	-1.62672	0.172115	-9.45136	3.34452e-21	2.78907e-20
Calu	271.346	-1.32329	0.14005	-9.44867	3.43166e-21	2.85633e-20
Maml3	30.5339	-3.7141	0.393081	-9.44871	3.43037e-21	2.85633e-20
Zfp263	83.2956	-1.80598	0.19134	-9.4386	3.7779e-21	3.13463e-20
Bex3	26.9917	-4.78165	0.506697	-9.43689	3.83991e-21	3.18209e-20
Tra2b	168.733	-1.17924	0.12509	-9.42714	4.21404e-21	3.48556e-20
1110004F10Rik	171.889	-1.85784	0.197173	-9.42241	4.40853e-21	3.64414e-20
Slc7a11	55.5911	-9.88818	1.04979	-9.41916	4.54698e-21	3.75389e-20
Fabp5	62.9406	-2.1619	0.229744	-9.41006	4.95861e-21	4.08606e-20
Cdk12	108.192	-1.68382	0.179025	-9.4055	5.17836e-21	4.26181e-20
Cct2	131.236	-1.51534	0.161224	-9.39901	5.50807e-21	4.52752e-20
Carmil1	24.8061	-4.23424	0.450593	-9.39705	5.61151e-21	4.60968e-20
Rpl7	1393.82	-1.42026	0.151141	-9.39692	5.61826e-21	4.61236e-20
Mal	107	-9.38577	0.999396	-9.39144	5.91845e-21	4.85276e-20
Supt16	76.1681	-2.37739	0.253594	-9.37481	6.92998e-21	5.66456e-20
Inava	54.965	-9.88129	1.05501	-9.3661	7.52644e-21	6.1445e-20
P2ry2	40.8783	-2.56241	0.273918	-9.35468	8.38521e-21	6.84135e-20
Rps11	136.735	-2.27992	0.243737	-9.35401	8.43871e-21	6.88076e-20
Paqr4	49.5271	-2.43425	0.260282	-9.35236	8.57135e-21	6.98459e-20
Pola1	36.8913	-3.08989	0.330549	-9.34776	8.95259e-21	7.28626e-20
Plk1	29.7708	-5.96049	0.637882	-9.34419	9.2593e-21	7.52661e-20
Rpl5	402.311	-1.76173	0.188824	-9.33	1.05872e-20	8.57432e-20
Spry2	50.9158	-3.33987	0.358004	-9.32913	1.06748e-20	8.63996e-20
Atg9b	78.7905	-9.66268	1.0365	-9.3224	1.1374e-20	9.17776e-20
Mall	77.4003	-9.64408	1.03462	-9.32137	1.14847e-20	9.25579e-20
Tnni2	33.5733	-5.92399	0.635527	-9.32139	1.14823e-20	9.25579e-20
Isg15	120.817	-1.53241	0.16445	-9.31842	1.18081e-20	9.50481e-20
Nktr	129.184	-1.73343	0.18615	-9.31201	1.25439e-20	1.00848e-19
Ddx46	108.746	-1.51402	0.162659	-9.30792	1.3036e-20	1.04613e-19
Cdh17	47.5448	-9.65925	1.03843	-9.30177	1.38124e-20	1.10776e-19
Csf3	50.5997	-9.74213	1.04757	-9.29977	1.40755e-20	1.12818e-19
Smc6	126.757	-1.51956	0.163546	-9.2913	1.52412e-20	1.22013e-19
Snhg4	28.5886	-3.52319	0.379637	-9.28043	1.68791e-20	1.34961e-19
Fam76b	56.773	-2.23943	0.241457	-9.27464	1.78214e-20	1.42323e-19
Smc1a	287.901	-1.3226	0.143032	-9.24692	2.31056e-20	1.83967e-19
Myef2	43.7845	-2.96061	0.320241	-9.24494	2.35364e-20	1.87284e-19
Cenpe	31.9422	-6.05802	0.655325	-9.2443	2.36786e-20	1.88302e-19
Pafah1b3	28.2541	-3.39378	0.367281	-9.24026	2.4589e-20	1.95189e-19
Rps10	600.744	-1.09251	0.118332	-9.23261	2.64113e-20	2.08901e-19
Limk2	146.784	-1.98734	0.215284	-9.23126	2.67466e-20	2.11426e-19
Cln6	101.777	-2.73583	0.296443	-9.22888	2.73471e-20	2.16044e-19
Gas6	321.109	-1.56892	0.170128	-9.22204	2.91505e-20	2.29878e-19
Plac8	184.706	-5.12138	0.555861	-9.21341	3.15932e-20	2.48843e-19
Stc1	72.6415	-9.54793	1.03647	-9.21192	3.20334e-20	2.5201e-19
Gnl3	77.1921	-1.87691	0.203798	-9.20966	3.27172e-20	2.57236e-19
Anxa1	52.3887	-7.03302	0.763967	-9.20591	3.38782e-20	2.66206e-19
Osbpl3	25.8487	-5.16517	0.561421	-9.20018	3.57349e-20	2.80295e-19
Sbsn	27.3867	-5.08056	0.552409	-9.19711	3.67714e-20	2.87741e-19
Apaf1	37.3623	-2.84526	0.309432	-9.19511	3.74614e-20	2.92793e-19
Tsc22d4	32.9856	-2.85548	0.310646	-9.19207	3.85369e-20	3.01021e-19
Zfhx3	425.794	-1.49395	0.162568	-9.18966	3.94075e-20	3.07458e-19
Ptpn12	71.1491	-1.80815	0.196771	-9.18912	3.96086e-20	3.08844e-19
Gar1	47.7775	-2.21785	0.241423	-9.18657	4.05562e-20	3.16046e-19
Ikzf2	31.9849	-6.326	0.689405	-9.17603	4.47291e-20	3.47539e-19
Ercc3	62.0841	-2.09941	0.228822	-9.17484	4.52232e-20	3.51171e-19
Ppp4r2	147.592	-1.20543	0.131414	-9.17276	4.61077e-20	3.5783e-19
Zbtb12	34.049	-2.9909	0.326406	-9.16312	5.04181e-20	3.90135e-19
2210016L21Rik	54.0789	-2.14281	0.233925	-9.16026	5.17743e-20	4.00394e-19
Ano6	46.0621	-2.81354	0.307548	-9.14829	5.78425e-20	4.46016e-19
Srrt	93.8681	-1.87443	0.20503	-9.14221	6.11907e-20	4.71558e-19
Pax9	47.309	-9.64554	1.05534	-9.13976	6.25904e-20	4.81782e-19
Rpl18	449.472	-1.05798	0.11578	-9.13787	6.36934e-20	4.89416e-19
Dsp	273.227	-1.40058	0.153411	-9.12961	6.87477e-20	5.27332e-19
Fam83e	48.0444	-9.68348	1.06098	-9.12688	7.0504e-20	5.4049e-19
Tacstd2	42.4757	-9.49032	1.0406	-9.12001	7.51158e-20	5.7551e-19
Smox	32.4827	-2.75394	0.302139	-9.11482	7.88016e-20	6.03049e-19
St3gal4	197.721	-1.34448	0.147645	-9.10617	8.53453e-20	6.51993e-19
S100b	67.8361	-9.45345	1.03816	-9.10598	8.54879e-20	6.52705e-19
Arfip2	41.0057	-2.37842	0.261335	-9.10103	8.94785e-20	6.82529e-19
Serinc2	73.1808	-2.49318	0.274227	-9.09167	9.75264e-20	7.429e-19
Gpc6	26.7427	-4.26978	0.470419	-9.07654	1.12076e-19	8.50299e-19
Epn3	65.2949	-9.39605	1.03597	-9.06979	1.19249e-19	9.02644e-19
Gm29975	32.5782	-5.0007	0.551525	-9.06704	1.22292e-19	9.24618e-19
Syt8	42.7417	-9.50716	1.05032	-9.0517	1.40765e-19	1.06124e-18
Tnrc6a	257.36	-1.42721	0.157864	-9.04074	1.55614e-19	1.17119e-18
Gm43560	35.6946	-4.29803	0.475478	-9.03939	1.57551e-19	1.18481e-18
Kcnn4	63.9333	-9.36533	1.03629	-9.03741	1.60435e-19	1.20472e-18
Cxcl2	64.6821	-9.37894	1.03852	-9.03104	1.70054e-19	1.27406e-18
Prxl2a	192.428	-2.53327	0.280978	-9.01589	1.95281e-19	1.45727e-18
Ltbp3	26.5979	-4.2272	0.469057	-9.01213	2.02095e-19	1.50726e-18
Cep290	33.0485	-2.98847	0.332211	-8.99571	2.3472e-19	1.74467e-18
Ifngr1	154.602	-1.45999	0.162318	-8.99462	2.37045e-19	1.75997e-18
Anxa8	50.3858	-7.72894	0.859537	-8.99198	2.4281e-19	1.79974e-18
Crim1	63.7045	-1.89365	0.2106	-8.99171	2.43404e-19	1.80313e-18
Gas5	769.905	-1.5871	0.176595	-8.98725	2.53504e-19	1.87585e-18
Rabl6	100.074	-1.6761	0.18652	-8.98612	2.56103e-19	1.89402e-18
Clcn5	57.1772	-2.26878	0.252524	-8.98443	2.60087e-19	1.92133e-18
Rpl17	629.027	-1.9172	0.213424	-8.98303	2.63407e-19	1.94368e-18
Naa40	64.195	-1.76095	0.196082	-8.9807	2.69038e-19	1.98301e-18
Hmgb3	83.3488	-1.99735	0.22244	-8.97928	2.72554e-19	2.00781e-18
Rbm5	89.6094	-1.56316	0.174139	-8.97651	2.79497e-19	2.05666e-18
Zfp106	209.413	-1.53833	0.171425	-8.97379	2.86475e-19	2.10683e-18
Ccar1	130.489	-1.48365	0.165368	-8.97181	2.91694e-19	2.14282e-18
Ccdc3	43.3693	-4.55517	0.5079	-8.96862	3.0024e-19	2.20437e-18
Srrm2	377.071	-1.73091	0.193083	-8.96462	3.11362e-19	2.28476e-18
Gm35266	41.8735	-9.48833	1.05954	-8.95512	3.39358e-19	2.48605e-18
Tns4	29.3845	-4.92594	0.550183	-8.95326	3.45133e-19	2.52696e-18
Plagl1	23.0092	-4.69458	0.524412	-8.95208	3.48843e-19	2.5527e-18
Kdm5a	161.255	-1.75562	0.19669	-8.9258	4.42503e-19	3.22734e-18
Arhgap44	24.0913	-3.41721	0.383178	-8.91808	4.74451e-19	3.45462e-18
Gm4258	25.4785	-5.71809	0.641376	-8.91536	4.86246e-19	3.5366e-18
Tmem132a	35.4707	-6.8052	0.764249	-8.90443	5.36605e-19	3.89858e-18
Csrp1	53.8431	-2.11838	0.237986	-8.90127	5.52101e-19	4.00896e-18
Degs2	40.3691	-9.42194	1.06057	-8.88385	6.45868e-19	4.67184e-18
Npnt	65.4661	-9.39087	1.05741	-8.88102	6.62501e-19	4.78428e-18
Nbeal1	118.978	-1.3479	0.151792	-8.87987	6.69392e-19	4.83141e-18
Itgb6	36.0301	-9.26521	1.04417	-8.87329	7.1017e-19	5.11733e-18
Clic6	36.359	-9.27099	1.04508	-8.87111	7.24177e-19	5.21542e-18
Cep57	68.0518	-2.09332	0.236024	-8.86909	7.37438e-19	5.30803e-18
Specc1	25.6836	-3.67347	0.41437	-8.8652	7.63641e-19	5.49364e-18
Lgals3bp	120.062	-1.40111	0.158192	-8.85702	8.21826e-19	5.89918e-18
Setd7	32.8204	-2.77852	0.313968	-8.8497	8.7755e-19	6.28911e-18
Plscr3	38.4444	-2.31484	0.261578	-8.84952	8.7896e-19	6.2958e-18
Paqr5	38.9706	-9.3862	1.06252	-8.83391	1.01081e-18	7.22455e-18
1700017B05Rik	85.4978	-1.58695	0.179659	-8.83313	1.01784e-18	7.26692e-18
Rps23	428.196	-1.68832	0.191134	-8.83317	1.01749e-18	7.26692e-18
Rnf6	127.803	-1.37621	0.155812	-8.83252	1.02341e-18	7.30276e-18
Syncrip	130.511	-1.38728	0.157119	-8.82948	1.05165e-18	7.50019e-18
Gramd1b	24.3048	-3.71068	0.420599	-8.82236	1.12069e-18	7.97533e-18
Smarcc1	215.674	-1.3043	0.147907	-8.81841	1.16099e-18	8.24876e-18
Kctd5	43.5335	-2.27352	0.258202	-8.80518	1.3064e-18	9.27695e-18
Tagap1	44.788	-2.64097	0.300071	-8.80116	1.35414e-18	9.60046e-18
Gm20568	218.108	-1.25665	0.142903	-8.79367	1.44747e-18	1.02511e-17
Tmc4	27.3382	-6.07912	0.691616	-8.78972	1.49928e-18	1.06123e-17
Snrpd3	89.6615	-1.73824	0.197839	-8.78616	1.54756e-18	1.09482e-17
Senp5	88.6193	-1.7005	0.193568	-8.785	1.56369e-18	1.10564e-17
Amot	64.6583	-1.98698	0.226209	-8.78383	1.58003e-18	1.116e-17
Sfn	99.4953	-5.34437	0.609269	-8.77177	1.75885e-18	1.23833e-17
Adgrg6	22.1738	-4.37965	0.499625	-8.76586	1.85348e-18	1.30217e-17
Adss	95.1123	-1.84544	0.210586	-8.76333	1.89557e-18	1.33033e-17
Oit1	37.8017	-9.32687	1.06458	-8.76106	1.93417e-18	1.35669e-17
Slf2	69.9311	-1.64967	0.188561	-8.74873	2.15765e-18	1.51184e-17
Fam171a2	52.3087	-2.63294	0.300995	-8.74744	2.18255e-18	1.52848e-17
Src	29.2974	-2.96979	0.339557	-8.74608	2.20887e-18	1.54609e-17
Samd9l	36.5448	-2.57819	0.294928	-8.74174	2.29552e-18	1.60504e-17
Mboat1	43.5661	-7.52117	0.860745	-8.73798	2.37324e-18	1.65675e-17
Arhgef16	35.6095	-2.53904	0.290619	-8.73664	2.40146e-18	1.67468e-17
Mga	111.746	-1.80989	0.207173	-8.73612	2.41258e-18	1.68155e-17
Ppl	62.0121	-2.68871	0.307785	-8.73568	2.42195e-18	1.68718e-17
Rpl39	817.075	-2.2441	0.25695	-8.7336	2.46701e-18	1.71676e-17
LOC118568796	25.4394	-3.46435	0.396681	-8.73335	2.47246e-18	1.71965e-17
Dnttip2	46.8996	-2.12786	0.243707	-8.73123	2.51917e-18	1.75029e-17
Galnt12	25.6625	-5.74674	0.65852	-8.72675	2.62085e-18	1.81807e-17
Slc25a36	29.9719	-2.85614	0.327284	-8.72679	2.62007e-18	1.81807e-17
Zfp36l2	23.5838	-4.17924	0.478957	-8.72572	2.64488e-18	1.83281e-17
Kifc3	86.002	-1.52138	0.174368	-8.72511	2.65911e-18	1.8417e-17
Tmem79	30.8649	-2.66912	0.306339	-8.71295	2.96055e-18	2.04833e-17
Las1l	61.0475	-2.00628	0.230364	-8.70915	3.06156e-18	2.116e-17
Tbrg3	25.3884	-4.84986	0.557104	-8.70549	3.16217e-18	2.1844e-17
Reg3b	39.685	-9.39099	1.07882	-8.70491	3.17826e-18	2.19436e-17
LOC108168762	65.5741	-2.14306	0.246295	-8.70122	3.28343e-18	2.2646e-17
Smarca5	96.8625	-1.50518	0.173151	-8.69284	3.5349e-18	2.43677e-17
Frg1	93.4415	-2.09919	0.241537	-8.69095	3.5942e-18	2.47538e-17
Kcnk1	33.62	-9.14221	1.05213	-8.68925	3.64825e-18	2.50967e-17
Zfc3h1	46.3356	-2.45891	0.283039	-8.68751	3.70459e-18	2.54313e-17
Sptbn1	290.502	-1.40319	0.161591	-8.68361	3.83418e-18	2.62935e-17
Rhbdf1	26.3436	-3.12796	0.360251	-8.68274	3.86355e-18	2.64812e-17
Mbtd1	98.1943	-1.64172	0.189269	-8.67401	4.1715e-18	2.85622e-17
Prpf4b	187.052	-1.38313	0.159656	-8.66317	4.58843e-18	3.13519e-17
G3bp2	158.095	-1.32168	0.152931	-8.64234	5.5072e-18	3.74939e-17
Tpt1	803.708	-1.63362	0.189037	-8.6418	5.53353e-18	3.76537e-17
Ddx27	95.9631	-1.55741	0.180281	-8.63877	5.68203e-18	3.86243e-17
AA986860	43.3848	-7.51691	0.870164	-8.63851	5.69526e-18	3.86943e-17
Rpl38	464.43	-1.01938	0.118135	-8.62892	6.19338e-18	4.202e-17
Cbx3	84.8502	-2.08307	0.241493	-8.62582	6.3634e-18	4.31228e-17
Rack1	1073.72	-1.5326	0.177682	-8.6255	6.38151e-18	4.32233e-17
Msantd2	40.1569	-2.86721	0.332454	-8.62439	6.44359e-18	4.36215e-17
Cdk6	270.124	-1.22823	0.142485	-8.62006	6.69198e-18	4.52566e-17
Tnfaip8	50.107	-2.05927	0.238924	-8.61893	6.75852e-18	4.56831e-17
Mex3a	43.3892	-7.52038	0.873459	-8.60989	7.31338e-18	4.93579e-17
Scaf11	100.385	-1.5733	0.182818	-8.60582	7.5773e-18	5.11129e-17
Ccdc9b	24.8325	-4.02676	0.468763	-8.59019	8.68291e-18	5.84812e-17
Xpo4	45.1266	-2.32552	0.270948	-8.58292	9.24931e-18	6.22008e-17
Tmbim1	254.539	-1.19401	0.139155	-8.58046	9.44938e-18	6.34816e-17
Esrp1	30.1687	-9.01483	1.05064	-8.58032	9.46116e-18	6.35284e-17
Cbx1	297.63	-1.2314	0.143603	-8.57503	9.90598e-18	6.64138e-17
Dnajc7	130.671	-1.35752	0.158361	-8.57229	1.01449e-17	6.79812e-17
Gabpb2	64.0236	-1.86701	0.217821	-8.57127	1.0235e-17	6.85503e-17
Myo5c	31.4103	-9.06886	1.05848	-8.56782	1.05467e-17	7.06019e-17
Apobr	21.1325	-3.65569	0.42693	-8.56275	1.10206e-17	7.3737e-17
Frk	60.3637	-2.09407	0.244655	-8.55925	1.136e-17	7.59696e-17
Nras	145.887	-1.27403	0.148854	-8.5589	1.13946e-17	7.61622e-17
Ptpn13	21.2073	-5.04771	0.589849	-8.55763	1.15209e-17	7.69672e-17
Aimp1	186.945	-1.50173	0.175497	-8.55704	1.15805e-17	7.73261e-17
Nop14	56.9462	-2.08488	0.243707	-8.55487	1.18006e-17	7.86769e-17
Topbp1	40.1976	-2.19207	0.256277	-8.5535	1.19415e-17	7.95761e-17
Glis3	21.8765	-5.07846	0.593744	-8.55328	1.19638e-17	7.96842e-17
Olfr1372-ps1	21.8985	-4.75049	0.555516	-8.55149	1.21512e-17	8.08918e-17
Tnip3	31.0892	-9.04427	1.05878	-8.54215	1.31744e-17	8.73504e-17
Nfkb2	33.3292	-2.42389	0.284245	-8.52746	1.49598e-17	9.88408e-17
Rsf1	78.4614	-1.59129	0.186643	-8.52587	1.51664e-17	1.00106e-16
Casz1	25.8655	-6.0399	0.708578	-8.52398	1.54169e-17	1.01708e-16
Tenm4	30.6982	-6.59126	0.774538	-8.50993	1.74041e-17	1.14532e-16
Plekhs1	31.8733	-9.07586	1.06671	-8.50828	1.76536e-17	1.16116e-16
Ppp2r2b	58.6089	-9.23153	1.08557	-8.50386	1.83387e-17	1.20442e-16
Brd8	77.9442	-1.67022	0.196539	-8.49819	1.92577e-17	1.26226e-16
Rpl13a	1537.69	-1.43089	0.168377	-8.49813	1.92671e-17	1.26226e-16
Rad50	51.5592	-2.00632	0.236199	-8.49417	1.99345e-17	1.30468e-16
Duoxa2	31.8632	-9.09709	1.07127	-8.49187	2.03338e-17	1.33016e-16
Cdh6	63.7774	-8.65471	1.01937	-8.49027	2.06157e-17	1.34788e-16
Tc2n	39.8477	-7.37508	0.868656	-8.49022	2.06251e-17	1.34788e-16
Brwd1	187.97	-1.41126	0.166224	-8.4901	2.06454e-17	1.34854e-16
Zfp532	41.3521	-2.24779	0.264889	-8.48577	2.14291e-17	1.39766e-16
Tmc5	46.2583	-8.90825	1.05034	-8.48132	2.22646e-17	1.45072e-16
Rplp1	3775.36	-1.37125	0.161748	-8.4777	2.2969e-17	1.49514e-16
Muc1	50.5415	-7.73075	0.912581	-8.47131	2.42649e-17	1.57638e-16
Flrt3	57.6321	-8.50966	1.00485	-8.4686	2.48362e-17	1.6127e-16
Ppp1r1b	25.7692	-3.74127	0.442062	-8.46322	2.60097e-17	1.68642e-16
Slc39a6	26.7289	-2.80523	0.331484	-8.46265	2.61377e-17	1.69388e-16
Helz	69.2446	-1.72961	0.204433	-8.46053	2.66155e-17	1.724e-16
Prkca	102.411	-1.70668	0.20202	-8.44804	2.96227e-17	1.91409e-16
LOC115488470	21.3907	-4.86774	0.576778	-8.43955	3.18572e-17	2.05647e-16
Rab25	28.1808	-8.9098	1.05669	-8.43176	3.40497e-17	2.19692e-16
Gins2	31.5473	-3.19962	0.379712	-8.42645	3.56317e-17	2.29339e-16
Rps15a	1097.46	-1.30383	0.155036	-8.40988	4.1043e-17	2.63654e-16
Strn3	271.474	-1.03611	0.123215	-8.40897	4.1361e-17	2.65439e-16
Rbms3	64.5472	-2.10199	0.250236	-8.40003	4.46362e-17	2.86179e-16
Ift57	19.8504	-4.93625	0.588657	-8.38563	5.04556e-17	3.22862e-16
Kif20b	20.2522	-4.94476	0.589727	-8.38483	5.07994e-17	3.24904e-16
Gm29695	27.1347	-8.86004	1.05714	-8.38114	5.24167e-17	3.35086e-16
Zfp606	46.036	-2.02321	0.24153	-8.37664	5.44606e-17	3.47815e-16
Nlgn2	19.0903	-4.69998	0.561104	-8.37631	5.46124e-17	3.48616e-16
Cidea	26.4738	-8.806	1.05187	-8.37179	5.67498e-17	3.61735e-16
Fbxl19	28.0815	-2.87155	0.343181	-8.36743	5.88878e-17	3.7464e-16
Ttc1	76.0561	-1.8827	0.225017	-8.36692	5.91432e-17	3.76083e-16
N4bp1	102.969	-1.56819	0.187495	-8.36389	6.06843e-17	3.85326e-16
Bdp1	46.6142	-2.20372	0.263584	-8.36058	6.24118e-17	3.95915e-16
Tcof1	79.3265	-1.77061	0.211971	-8.35306	6.65152e-17	4.21135e-16
Xrn1	60.5503	-1.72301	0.206342	-8.35027	6.81058e-17	4.31e-16
1110038B12Rik	56.6292	-2.03878	0.244185	-8.34934	6.86464e-17	4.34005e-16
Bptf	174.449	-1.50669	0.180467	-8.34887	6.89189e-17	4.35519e-16
Nkain1	19.9267	-4.06566	0.487232	-8.34439	7.15831e-17	4.5149e-16
Fgfbp1	57.0688	-8.47893	1.01659	-8.34053	7.39589e-17	4.66029e-16
Lyar	46.0661	-2.15442	0.258328	-8.33988	7.43668e-17	4.68376e-16
Agpat1	69.2918	-1.69618	0.203435	-8.33766	7.57758e-17	4.77022e-16
Prss22	26.0177	-8.78259	1.05366	-8.33533	7.72802e-17	4.86261e-16
Entpd2	22.2691	-3.63409	0.436137	-8.33245	7.91837e-17	4.98001e-16
Prrg4	26.1449	-8.8115	1.05757	-8.33183	7.95995e-17	5.00139e-16
Slc1a5	20.8618	-3.85652	0.462927	-8.33073	8.03446e-17	5.04341e-16
Matr3	144.941	-1.27912	0.153595	-8.32786	8.23141e-17	5.16458e-16
Rdh10	103.439	-1.68413	0.202244	-8.32725	8.27428e-17	5.18901e-16
Ifrd1	199.677	-1.11589	0.134027	-8.32588	8.3707e-17	5.24699e-16
Rpl7a	350.361	-1.54001	0.185141	-8.31805	8.94257e-17	5.59483e-16
Dek	243.984	-1.49611	0.179875	-8.31752	8.98241e-17	5.61709e-16
Gm46027	37.53	-2.71724	0.32672	-8.31672	9.04322e-17	5.64976e-16
LOC118568526	37.8076	-7.31866	0.880689	-8.31015	9.5579e-17	5.95722e-16
Arhgap11a	19.656	-4.40107	0.529764	-8.30761	9.76484e-17	6.08046e-16
Areg	28.0712	-8.88447	1.07102	-8.29534	1.08275e-16	6.72632e-16
Slc26a9	27.6285	-8.87812	1.07122	-8.28786	1.153e-16	7.15599e-16
Btg1	31.7893	-2.45148	0.295917	-8.28437	1.18734e-16	7.3622e-16
Smc2	43.6185	-2.20661	0.266513	-8.27956	1.2363e-16	7.66215e-16
Steap2	31.4899	-2.52162	0.304735	-8.27479	1.28685e-16	7.96e-16
Gm38733	20.1308	-4.34339	0.52586	-8.25961	1.46152e-16	9.01988e-16
Eif6	94.0802	-1.65418	0.20047	-8.2515	1.56414e-16	9.6352e-16
Mob1a	48.8673	-2.2366	0.271217	-8.24651	1.63085e-16	1.00415e-15
Trib2	44.9067	-2.29774	0.27902	-8.23502	1.79521e-16	1.10431e-15
Gm40869	27.5128	-8.88995	1.08021	-8.2298	1.87523e-16	1.15246e-15
B3glct	33.4509	-2.50269	0.304201	-8.22711	1.91784e-16	1.1781e-15
Adgrg7	24.9994	-8.74975	1.06379	-8.22511	1.95007e-16	1.19735e-15
Rlim	56.0182	-1.85131	0.225355	-8.21506	2.12059e-16	1.30023e-15
Eps8l3	38.2784	-8.63465	1.05156	-8.21127	2.18863e-16	1.3407e-15
Sorl1	22.4987	-3.97161	0.484126	-8.20368	2.33147e-16	1.42622e-15
Rere	104.121	-2.53997	0.309694	-8.20155	2.37308e-16	1.451e-15
Rpl27	851.612	-1.07665	0.131335	-8.19771	2.45001e-16	1.49665e-15
Osbpl7	61.2824	-1.88774	0.230459	-8.19122	2.58581e-16	1.57815e-15
Prss8	27.3162	-3.02521	0.369704	-8.18278	2.77365e-16	1.69122e-15
Ifi203	42.8091	-2.84306	0.347469	-8.1822	2.78702e-16	1.69859e-15
Ctnna1	146.858	-1.31737	0.161014	-8.18169	2.79893e-16	1.70506e-15
Gm46829	19.103	-4.40171	0.538054	-8.18079	2.81979e-16	1.71619e-15
Srrm1	424.484	-1.42552	0.174255	-8.18067	2.8228e-16	1.71722e-15
Suz12	51.2276	-2.07142	0.253424	-8.17373	2.98992e-16	1.81638e-15
Gm39467	23.5601	-8.66029	1.05965	-8.17282	3.01252e-16	1.82927e-15
Dock1	37.1005	-2.34794	0.287366	-8.17056	3.06969e-16	1.86313e-15
Mtcl1	25.9385	-8.80431	1.07882	-8.16104	3.32154e-16	2.01228e-15
Ybx3	112.355	-1.74752	0.214281	-8.15527	3.48387e-16	2.10772e-15
Ska1	18.3019	-4.30939	0.529717	-8.13526	4.11066e-16	2.47558e-15
Cdkn2aipnl	69.1719	-1.68496	0.207222	-8.13119	4.25085e-16	2.55768e-15
Elovl7	31.2203	-7.02358	0.864387	-8.12551	4.45504e-16	2.67809e-15
Mib1	139.561	-1.1999	0.147678	-8.12517	4.46745e-16	2.68433e-15
Spint1	34.7742	-8.49214	1.04577	-8.12044	4.64512e-16	2.78855e-15
Ten1	28.8732	-2.55882	0.315167	-8.11895	4.70229e-16	2.82159e-15
G2e3	66.6873	-1.69354	0.208823	-8.10995	5.06401e-16	3.03588e-15
Eif2ak2	89.0583	-1.48841	0.183617	-8.10605	5.22939e-16	3.1336e-15
Zfp687	80.9016	-1.60227	0.19778	-8.10124	5.4401e-16	3.25838e-15
Itga2	23.4477	-8.62198	1.06571	-8.09039	5.94727e-16	3.55409e-15
Samd12	31.7558	-7.06552	0.873936	-8.08472	6.23088e-16	3.71853e-15
Oas2	21.4412	-3.58306	0.443608	-8.07709	6.63317e-16	3.94969e-15
Tia1	29.1159	-2.49237	0.308591	-8.07661	6.65946e-16	3.96355e-15
Mdm2	245.875	-1.08951	0.134908	-8.07596	6.69489e-16	3.98284e-15
Hnrnpr	89.8867	-2.18301	0.27043	-8.07238	6.89396e-16	4.09573e-15
Efemp1	40.9864	-2.55334	0.316374	-8.07065	6.99229e-16	4.15041e-15
Plcd3	21.1745	-5.46005	0.676728	-8.0683	7.1282e-16	4.22729e-15
Stc2	23.2932	-8.63406	1.07135	-8.05905	7.68911e-16	4.54563e-15
Meis2	112.059	-2.22515	0.276358	-8.05168	8.16667e-16	4.81925e-15
Ddit4l	20.9835	-5.67838	0.705794	-8.04538	8.59817e-16	5.05723e-15
Rbm6	50.5297	-1.89721	0.235815	-8.04534	8.60048e-16	5.05723e-15
Agps	48.6621	-1.91134	0.237698	-8.04107	8.90568e-16	5.22971e-15
Rpl24	148.275	-1.63343	0.203336	-8.03314	9.50114e-16	5.5769e-15
Spred2	33.9171	-2.96558	0.369276	-8.03081	9.68321e-16	5.68125e-15
Myh14	141.197	-1.90801	0.237701	-8.02692	9.99519e-16	5.85388e-15
Acss1	20.306	-3.84521	0.479125	-8.02548	1.01129e-15	5.91754e-15
Zfp664	81.4903	-1.59888	0.199276	-8.02344	1.02826e-15	6.0142e-15
Eef1a1	1441.98	-1.12166	0.139948	-8.01485	1.10271e-15	6.44396e-15
Bicdl2	32.9557	-8.39355	1.04754	-8.01261	1.12297e-15	6.55651e-15
Ptgr1	44.933	-1.99901	0.249514	-8.01163	1.132e-15	6.60636e-15
Il17re	43.0948	-8.09083	1.01	-8.01074	1.14017e-15	6.65107e-15
Spink4	37.9374	-8.60547	1.07433	-8.01004	1.14667e-15	6.68602e-15
Ap1m2	44.6245	-8.13653	1.01619	-8.00691	1.1763e-15	6.84671e-15
Vsig1	25.6532	-8.75027	1.09297	-8.00599	1.18507e-15	6.89474e-15
Pafah1b2	153.948	-1.06336	0.13289	-8.00175	1.22662e-15	7.1333e-15
Tm9sf3	643.624	-1.0792	0.134907	-7.99957	1.24856e-15	7.25768e-15
Tmem161b	56.9827	-1.67508	0.209691	-7.98835	1.36752e-15	7.93523e-15
Olfm4	70.556	-10.2265	1.2802	-7.98816	1.36969e-15	7.94085e-15
Zfp239	22.4436	-8.5693	1.0736	-7.98183	1.4418e-15	8.34789e-15
Wnt7a	23.0605	-8.63425	1.08193	-7.98038	1.45879e-15	8.44254e-15
Hunk	30.6696	-3.51981	0.441168	-7.9784	1.48247e-15	8.57586e-15
Med13l	116.234	-1.89866	0.238039	-7.97629	1.50801e-15	8.71977e-15
Flna	44.9221	-2.00777	0.251886	-7.97094	1.5747e-15	9.09342e-15
Zcrb1	174.316	-1.24342	0.156062	-7.96752	1.61892e-15	9.32838e-15
Scaper	54.464	-1.97586	0.248038	-7.96599	1.63911e-15	9.44062e-15
Smpdl3b	22.5217	-6.13638	0.77058	-7.96333	1.67472e-15	9.63312e-15
Lrp8	34.8089	-8.48799	1.06593	-7.96297	1.67963e-15	9.65717e-15
Med1	122.229	-1.62841	0.204594	-7.95923	1.73112e-15	9.94453e-15
Prr15l	31.1034	-8.3233	1.04648	-7.95365	1.81101e-15	1.03944e-14
Cttn	52.133	-2.15546	0.271063	-7.95189	1.83693e-15	1.05386e-14
Rps27a	550.078	-2.0052	0.252319	-7.9471	1.90933e-15	1.09444e-14
Stambpl1	20.4944	-3.46356	0.435966	-7.94456	1.94883e-15	1.11563e-14
Fhod1	133.442	-1.22862	0.154705	-7.94169	1.99446e-15	1.14076e-14
Ptbp1	612.339	-1.10531	0.139199	-7.94046	2.01437e-15	1.15166e-14
Phf14	76.2459	-1.67489	0.210985	-7.93844	2.04745e-15	1.16955e-14
Tent5b	21.1509	-8.51112	1.07221	-7.93789	2.05648e-15	1.1737e-14
Dclk1	28.6001	-8.93233	1.12553	-7.93612	2.08604e-15	1.19005e-14
Rbm26	160.921	-1.16648	0.147039	-7.93315	2.13649e-15	1.21725e-14
Xdh	144.23	-1.66929	0.210461	-7.9316	2.16346e-15	1.23209e-14
Tut4	72.5951	-1.90269	0.239903	-7.93108	2.1724e-15	1.23665e-14
Foxp1	343.714	-1.30623	0.164707	-7.93061	2.18073e-15	1.24077e-14
Add3	57.5645	-1.98738	0.250684	-7.92783	2.23003e-15	1.26781e-14
Apex1	37.9393	-2.10111	0.265037	-7.92763	2.23374e-15	1.26938e-14
Gm52702	19.0164	-3.71374	0.468677	-7.92387	2.30221e-15	1.3066e-14
Gm32856	16.8231	-4.21339	0.532123	-7.91808	2.41215e-15	1.36664e-14
Ist1	92.9862	-1.31046	0.165536	-7.91648	2.44326e-15	1.38308e-14
LOC118567330	38.5823	-2.81108	0.355495	-7.90751	2.62587e-15	1.48327e-14
Rps21	1321.07	-1.27831	0.16171	-7.90493	2.68093e-15	1.51373e-14
Gm52128	17.6497	-3.91701	0.495984	-7.89745	2.84675e-15	1.60324e-14
Cdca7l	22.8257	-6.1461	0.778807	-7.89168	2.98144e-15	1.67766e-14
Fut9	19.6789	-8.38502	1.06291	-7.88875	3.05238e-15	1.71539e-14
Plat	27.1773	-6.4312	0.815579	-7.88545	3.13412e-15	1.75983e-14
Zbtb4	91.9102	-1.61456	0.204764	-7.88495	3.14663e-15	1.7661e-14
Cyb561	18.0129	-5.23285	0.663689	-7.88449	3.15817e-15	1.77182e-14
Acer3	38.5116	-2.24524	0.28517	-7.87333	3.45313e-15	1.93424e-14
Gabbr1	30.7283	-2.80134	0.355801	-7.87332	3.45352e-15	1.93424e-14
Lad1	30.7953	-8.31853	1.05712	-7.86904	3.57367e-15	2.00068e-14
Alpk1	25.4562	-2.85799	0.363209	-7.8687	3.58354e-15	2.00451e-14
Arhgef28	19.1892	-8.35141	1.06149	-7.86759	3.61533e-15	2.02143e-14
Cbl	51.4001	-1.76781	0.224757	-7.86545	3.67783e-15	2.0555e-14
Polk	28.2099	-2.46941	0.313962	-7.86532	3.68153e-15	2.0567e-14
Lamc1	25.5354	-3.08949	0.393112	-7.85905	3.87073e-15	2.15966e-14
Plaur	19.1291	-5.57845	0.709934	-7.85769	3.91277e-15	2.18106e-14
Slmap	64.3805	-1.86544	0.23747	-7.85549	3.982e-15	2.21706e-14
Mcm3	46.6258	-2.41347	0.307937	-7.83752	4.59541e-15	2.54677e-14
Per1	25.7045	-3.047	0.388826	-7.83639	4.63672e-15	2.56858e-14
Rpl30	417.138	-1.35934	0.173468	-7.83629	4.64057e-15	2.56964e-14
Gtf3c6	143.448	-1.32785	0.169625	-7.82816	4.95075e-15	2.74025e-14
Atp10b	18.7061	-8.32369	1.06342	-7.82726	4.98624e-15	2.75757e-14
Snord89	28.9624	-4.19396	0.536133	-7.82262	5.17352e-15	2.85636e-14
Glg1	233.215	-1.48997	0.190546	-7.81947	5.30457e-15	2.92627e-14
U2surp	138.125	-1.19172	0.15252	-7.81355	5.56014e-15	3.06469e-14
Fcgbp	31.0274	-7.04891	0.902463	-7.81075	5.68485e-15	3.13213e-14
Ckap5	19.8277	-3.19108	0.408743	-7.80705	5.85411e-15	3.22e-14
LOC115488927	17.4535	-4.26866	0.546881	-7.80546	5.92869e-15	3.25696e-14
Vangl2	31.3717	-2.91389	0.373494	-7.80171	6.10744e-15	3.35236e-14
Ralgapa1	23.9381	-3.41399	0.438058	-7.79346	6.5197e-15	3.57122e-14
Senp1	28.8082	-2.42535	0.311459	-7.78704	6.85961e-15	3.7543e-14
Impact	67.1434	-2.05369	0.26384	-7.78386	7.03456e-15	3.84686e-14
Irf2bpl	65.4058	-1.48308	0.19064	-7.77949	7.28179e-15	3.98041e-14
Sema6a	56.7992	-2.3062	0.296513	-7.77775	7.38239e-15	4.03373e-14
Tsr1	117.013	-1.22563	0.157684	-7.7727	7.68324e-15	4.19291e-14
Col27a1	28.3436	-2.64026	0.340207	-7.76075	8.44307e-15	4.59996e-14
Rpsa	697.353	-1.30627	0.168527	-7.75112	9.10888e-15	4.95861e-14
Rims2	18.4566	-8.30859	1.07218	-7.74926	9.24328e-15	5.0297e-14
Rps28	300.215	-1.33927	0.172927	-7.7447	9.58052e-15	5.20463e-14
Oas1b	20.3395	-3.08261	0.398192	-7.74152	9.82377e-15	5.33238e-14
Jpt1	31.7418	-2.35003	0.303688	-7.73832	1.0074e-14	5.46369e-14
Lcor	56.4371	-1.8381	0.23759	-7.73646	1.02224e-14	5.54195e-14
Dnmt1	57.7888	-1.79872	0.232509	-7.73611	1.02502e-14	5.55473e-14
Exoc6b	42.7191	-2.85328	0.369086	-7.73067	1.06985e-14	5.79054e-14
Pea15a	104.987	-1.59806	0.206809	-7.72722	1.09918e-14	5.94683e-14
Gm39452	37.1248	-7.87905	1.02052	-7.72061	1.15775e-14	6.25601e-14
Edn1	19.8504	-5.64593	0.731319	-7.7202	1.1615e-14	6.27373e-14
Lncppara	34.2108	-2.74643	0.355998	-7.71473	1.21237e-14	6.54312e-14
Rell1	48.1858	-1.88683	0.244626	-7.71314	1.22757e-14	6.61974e-14
Qser1	60.7449	-1.6498	0.213913	-7.71251	1.23369e-14	6.65006e-14
Dkc1	399.896	-1.21824	0.158076	-7.70667	1.2914e-14	6.95259e-14
Arhgap27	16.918	-5.12467	0.665077	-7.70538	1.30456e-14	7.01469e-14
Eps8l1	29.2062	-8.24915	1.07058	-7.70533	1.30506e-14	7.01469e-14
Tnk1	28.1892	-8.19671	1.06445	-7.70039	1.35657e-14	7.28562e-14
Junb	198.56	-1.19749	0.155541	-7.69888	1.37268e-14	7.36916e-14
Wwc2	136.894	-1.32312	0.171885	-7.69771	1.38531e-14	7.43396e-14
Rpl4	1086.05	-1.08185	0.140611	-7.6939	1.42719e-14	7.65556e-14
Hook2	34.4593	-2.10439	0.273971	-7.68105	1.57789e-14	8.45361e-14
Llgl1	60.6184	-1.63505	0.21296	-7.67777	1.61885e-14	8.66955e-14
Pbxip1	232.413	-1.07418	0.139909	-7.67771	1.61956e-14	8.66986e-14
Stt3a	174.613	-1.14259	0.148845	-7.67638	1.63648e-14	8.75686e-14
Rps17	347.929	-1.51531	0.197506	-7.67224	1.69022e-14	9.03344e-14
Eea1	125.338	-1.25195	0.163196	-7.67143	1.70093e-14	9.08698e-14
Drosha	46.472	-2.10904	0.274995	-7.66938	1.72833e-14	9.22589e-14
Gipc2	17.8985	-8.2309	1.0736	-7.66663	1.76581e-14	9.42216e-14
Gm13650	27.8991	-8.17231	1.06684	-7.6603	1.85506e-14	9.88241e-14
Il22ra1	56.3015	-1.70901	0.223163	-7.6581	1.88708e-14	1.0049e-13
Dmtf1	52.1593	-1.72521	0.225358	-7.65543	1.92674e-14	1.0256e-13
Cdcp1	25.8219	-8.0627	1.05325	-7.65507	1.93205e-14	1.02801e-13
Serpinb5	19.0602	-8.31768	1.08769	-7.64713	2.05511e-14	1.09085e-13
Casc3	89.6508	-1.31449	0.171954	-7.64443	2.09867e-14	1.11308e-13
Ube2c	26.7614	-8.10428	1.06015	-7.64448	2.09796e-14	1.11308e-13
Arfgap3	57.1027	-1.7134	0.224161	-7.64359	2.11254e-14	1.11998e-13
Rpl10	87.5775	-1.56187	0.204351	-7.64304	2.12144e-14	1.12425e-13
Lamc2	25.6664	-8.04713	1.05336	-7.63949	2.18085e-14	1.15481e-13
Pcgf2	35.6307	-2.77484	0.363644	-7.63067	2.33539e-14	1.23466e-13
Nolc1	73.2478	-1.60772	0.210828	-7.62573	2.42654e-14	1.28233e-13
Sgo1	19.0882	-5.56544	0.729952	-7.62438	2.45204e-14	1.29477e-13
Prmt1	124.39	-1.56639	0.205811	-7.6108	2.72406e-14	1.43726e-13
Fam83b	17.1968	-8.17676	1.07479	-7.60777	2.78872e-14	1.47079e-13
Grhl2	33.3743	-7.70906	1.01375	-7.60451	2.85994e-14	1.50715e-13
Tcaf2	20.637	-3.14188	0.413386	-7.60036	2.95313e-14	1.55564e-13
Rps6kb1	109.263	-1.31677	0.173255	-7.6002	2.95676e-14	1.55693e-13
Firre	27.755	-2.56739	0.338168	-7.59207	3.14846e-14	1.65457e-13
Gja1	19.2628	-3.67441	0.484023	-7.5914	3.16468e-14	1.66243e-13
Sptlc2	46.1715	-2.02671	0.267067	-7.58877	3.22947e-14	1.69444e-13
Dnajc2	92.2204	-1.31801	0.17376	-7.58523	3.31894e-14	1.74e-13
Slc28a3	16.6968	-8.15337	1.076	-7.57749	3.52301e-14	1.84553e-13
Wipf2	109.55	-1.27309	0.168066	-7.57494	3.59287e-14	1.88063e-13
Mgat4a	17.3328	-4.24045	0.559999	-7.57225	3.66807e-14	1.91923e-13
Unc13b	15.8627	-4.79604	0.633724	-7.56802	3.78951e-14	1.98042e-13
Sat1	59.5863	-2.29825	0.303758	-7.56606	3.8471e-14	2.00972e-13
Fam193a	70.784	-1.77418	0.234635	-7.56144	3.98621e-14	2.08157e-13
Tspan15	18.5689	-3.34615	0.442597	-7.56026	4.02266e-14	2.09977e-13
Rest	129.965	-1.43598	0.190033	-7.55647	4.1415e-14	2.16094e-13
Itga3	60.4552	-1.78985	0.236882	-7.55586	4.16104e-14	2.17028e-13
Slfn9	16.3765	-4.14635	0.548865	-7.55441	4.20757e-14	2.19195e-13
Clk1	37.7674	-2.1235	0.281192	-7.5518	4.29299e-14	2.23557e-13
Gm32057	18.1361	-8.26541	1.09466	-7.55064	4.33139e-14	2.25468e-13
Fam216a	36.9974	-2.09186	0.277144	-7.5479	4.42335e-14	2.30074e-13
Nsa2	88.2907	-2.04266	0.27063	-7.54779	4.42719e-14	2.30183e-13
Galnt3	16.4758	-8.11291	1.07491	-7.5475	4.43704e-14	2.30604e-13
Tgfbr2	31.0204	-2.17201	0.287871	-7.54506	4.52078e-14	2.34679e-13
Cpne1	20.5386	-2.98508	0.395646	-7.54484	4.52856e-14	2.34898e-13
Sox11	18.031	-5.49513	0.728397	-7.54414	4.55271e-14	2.36058e-13
Bid	30.7929	-2.31574	0.307124	-7.54009	4.69659e-14	2.4285e-13
Slc4a11	19.0569	-5.89275	0.782244	-7.53314	4.95342e-14	2.5573e-13
Rpl27a	740.044	-1.2716	0.168828	-7.53197	4.99793e-14	2.57826e-13
Ppp4r3b	129.025	-1.11518	0.148094	-7.53022	5.06555e-14	2.61212e-13
Gm671	17.4146	-8.22613	1.0933	-7.52415	5.30662e-14	2.73429e-13
Acbd3	135.917	-1.15844	0.153983	-7.52319	5.34544e-14	2.75323e-13
Glipr1	19.5186	-4.36661	0.580571	-7.52124	5.42612e-14	2.79369e-13
Xrn2	336.48	-1.03565	0.137773	-7.51704	5.60324e-14	2.88263e-13
Eif3j1	170.706	-1.16174	0.154568	-7.51603	5.64646e-14	2.90148e-13
Hnrnpd	123.304	-1.11746	0.148685	-7.51563	5.66367e-14	2.90919e-13
Macc1	16.4193	-8.10429	1.07841	-7.515	5.6909e-14	2.92204e-13
Krt20	16.8942	-8.16062	1.08602	-7.51422	5.72501e-14	2.93841e-13
Ehd2	24.8567	-2.70911	0.360648	-7.51179	5.8324e-14	2.98888e-13
Apobec3	20.5107	-2.7896	0.371443	-7.51016	5.90556e-14	3.0252e-13
Coro2a	17.2616	-5.17126	0.688597	-7.50985	5.9195e-14	3.02922e-13
Sphk1	31.5289	-7.61514	1.01402	-7.50983	5.9203e-14	3.02922e-13
Lsm8	78.4158	-2.2465	0.299506	-7.50067	6.34907e-14	3.2459e-13
Tcf3	44.6325	-1.81807	0.242566	-7.49517	6.6213e-14	3.38134e-13
Rexo4	65.1571	-1.60986	0.214873	-7.49214	6.77614e-14	3.45908e-13
Dnajc8	161.668	-1.47169	0.196489	-7.48994	6.89047e-14	3.51608e-13
Tnks	16.2916	-3.78065	0.505204	-7.4834	7.2422e-14	3.69271e-13
Gm12191	22.6751	-4.00937	0.535904	-7.48151	7.3472e-14	3.74336e-13
Ranbp1	63.6559	-1.50553	0.201266	-7.48031	7.4149e-14	3.77494e-13
Fxr1	153.619	-1.04652	0.139977	-7.47634	7.64215e-14	3.88763e-13
Zfand5	158.238	-1.15838	0.155113	-7.46798	8.14346e-14	4.13946e-13
Clcf1	20.1657	-5.97476	0.800141	-7.46714	8.1959e-14	4.16452e-13
Galns	30.6812	-2.62847	0.352104	-7.46505	8.32686e-14	4.22618e-13
Gm9926	18.5623	-8.29264	1.11146	-7.46101	8.58627e-14	4.35449e-13
Gm15772	314.974	-1.57905	0.21179	-7.45573	8.93725e-14	4.52901e-13
Map3k9	15.6199	-8.06819	1.0824	-7.45397	9.05742e-14	4.58638e-13
Sarnp	35.0513	-2.41203	0.32408	-7.44271	9.86437e-14	4.98734e-13
Hsp90aa1	659.374	-1.09265	0.146824	-7.44191	9.92418e-14	5.01566e-13
Rpl41	579.446	-1.04803	0.14097	-7.43446	1.04999e-13	5.30056e-13
Dhx57	25.4436	-2.44597	0.329065	-7.43311	1.06075e-13	5.35284e-13
Gm51748	22.8567	-3.32943	0.447965	-7.43235	1.06683e-13	5.37936e-13
Snhg15	19.1397	-2.9831	0.40157	-7.4286	1.09756e-13	5.53013e-13
Septin7	150.51	-1.55673	0.209568	-7.42828	1.10019e-13	5.54122e-13
Ahcyl1	131.135	-1.13616	0.15301	-7.42536	1.12473e-13	5.66269e-13
Arhgef38	15.1545	-8.00979	1.07898	-7.42351	1.14054e-13	5.74012e-13
Rps14	1466.31	-1.3321	0.179467	-7.42253	1.14904e-13	5.78068e-13
Kif3b	195.078	-1.41527	0.190741	-7.41984	1.17262e-13	5.89257e-13
Baz2b	87.1391	-1.88485	0.254088	-7.41807	1.18836e-13	5.96483e-13
Mboat2	14.6967	-7.96223	1.07349	-7.41713	1.19688e-13	6.00307e-13
Pof1b	16.6204	-8.12711	1.09608	-7.41472	1.21886e-13	6.10632e-13
Ranbp2	42.1585	-1.84605	0.249469	-7.39991	1.36275e-13	6.81428e-13
Bms1	105.792	-1.49824	0.202509	-7.39839	1.37847e-13	6.89027e-13
Sox17	14.7948	-4.48524	0.606334	-7.39731	1.38971e-13	6.9438e-13
Wac	67.3148	-1.59392	0.215545	-7.39482	1.41603e-13	7.07264e-13
Nipbl	222.695	-1.15879	0.156772	-7.39155	1.45128e-13	7.24324e-13
Cwc22	14.8825	-3.87115	0.523857	-7.3897	1.47155e-13	7.34164e-13
Pitpnm1	21.504	-3.24428	0.439062	-7.38913	1.47797e-13	7.37086e-13
Fjx1	15.0805	-7.99932	1.08297	-7.38645	1.50803e-13	7.5151e-13
LOC118568660	24.7863	-3.09364	0.418833	-7.38633	1.50933e-13	7.51875e-13
Thoc7	133.677	-1.37557	0.186259	-7.38527	1.52141e-13	7.57323e-13
Ckmt1	29.2751	-7.5212	1.01854	-7.38432	1.5323e-13	7.62451e-13
Gigyf1	41.2369	-2.04425	0.276854	-7.38386	1.5377e-13	7.64852e-13
Cirbp	99.809	-1.39133	0.18852	-7.38025	1.57993e-13	7.84381e-13
Eva1c	16.0085	-5.02078	0.681009	-7.37256	1.67378e-13	8.28791e-13
Slc1a1	14.4266	-7.95152	1.0791	-7.36869	1.7231e-13	8.52252e-13
Hpcal1	65.949	-1.485	0.201534	-7.36847	1.72596e-13	8.53346e-13
LOC118567910	31.0678	-2.50673	0.340243	-7.36749	1.73874e-13	8.59183e-13
Ilf2	29.6825	-2.84926	0.386757	-7.36705	1.7444e-13	8.61495e-13
Vangl1	38.6021	-2.04897	0.278252	-7.36372	1.78857e-13	8.82653e-13
Sprr1a	23.9434	-7.92995	1.07719	-7.36167	1.81623e-13	8.95964e-13
Fam117b	41.4565	-1.90899	0.259374	-7.35999	1.83925e-13	9.06647e-13
Arl8a	32.4124	-2.01044	0.273273	-7.3569	1.88234e-13	9.2754e-13
Rsbn1	39.693	-1.95077	0.265177	-7.35649	1.88814e-13	9.30051e-13
Mfsd4a	22.0984	-7.82819	1.0644	-7.35454	1.91586e-13	9.43353e-13
Bicd1	22.4088	-7.82901	1.06545	-7.34805	2.01114e-13	9.88056e-13
Vgll4	52.9956	-1.74346	0.237431	-7.34301	2.08837e-13	1.02409e-12
Fryl	110.568	-1.64119	0.223666	-7.33769	2.17308e-13	1.06484e-12
LOC118567375	27.1561	-2.79221	0.380578	-7.33675	2.1884e-13	1.07195e-12
Abcc1	16.0254	-5.31052	0.72463	-7.3286	2.32574e-13	1.13712e-12
LOC118568082	19.8646	-5.99155	0.817868	-7.32582	2.3745e-13	1.16009e-12
Rcor1	101.183	-1.20869	0.164997	-7.32553	2.37961e-13	1.16173e-12
Msn	160.455	-1.02974	0.140595	-7.32417	2.40385e-13	1.17313e-12
Rpl36a	1448.6	-1.52278	0.207968	-7.32218	2.43979e-13	1.18979e-12
Cx3cl1	17.6882	-5.7998	0.792521	-7.31817	2.51384e-13	1.22545e-12
Ash1l	126.23	-1.59829	0.218713	-7.30773	2.71702e-13	1.32254e-12
Micu3	24.808	-2.36665	0.324082	-7.30262	2.8221e-13	1.37116e-12
Fzd2	16.9451	-5.12124	0.702745	-7.28748	3.15801e-13	1.5293e-12
Rcor2	15.4973	-4.76353	0.653696	-7.28707	3.16757e-13	1.53281e-12
Zfp740	68.57	-1.50342	0.206318	-7.28691	3.17136e-13	1.53381e-12
Aatf	18.3575	-3.3779	0.463639	-7.28564	3.20157e-13	1.547e-12
Spopl	52.8426	-1.65189	0.226831	-7.28249	3.27719e-13	1.58296e-12
Tmem45b	28.6002	-7.49381	1.02903	-7.28237	3.28002e-13	1.58374e-12
Nfe2l2	159.525	-1.08655	0.149233	-7.28089	3.31624e-13	1.60064e-12
Orai2	17.9247	-5.80394	0.79777	-7.27521	3.45895e-13	1.6677e-12
Agap1	52.8741	-1.58113	0.217346	-7.27473	3.47119e-13	1.67299e-12
Ilf3	43.1885	-1.75895	0.241893	-7.27158	3.55314e-13	1.71186e-12
Zc3h6	18.4959	-2.88194	0.396463	-7.26912	3.61847e-13	1.74143e-12
Bcl9	17.9673	-3.19515	0.439975	-7.26213	3.81046e-13	1.83182e-12
Ifi211	23.0554	-3.08095	0.424418	-7.25923	3.89311e-13	1.87088e-12
Chrm3	14.0246	-7.91026	1.08969	-7.25916	3.89511e-13	1.87116e-12
Nusap1	20.3185	-6.39682	0.881266	-7.25867	3.90921e-13	1.87725e-12
Pik3ip1	15.4085	-4.09244	0.56391	-7.25725	3.95035e-13	1.89562e-12
Spats2l	32.8473	-3.04127	0.419221	-7.25458	4.02924e-13	1.93208e-12
Tjp1	35.9248	-2.07805	0.286555	-7.25182	4.11194e-13	1.9703e-12
Snord3a	21.9086	-4.36004	0.601355	-7.25037	4.15645e-13	1.99018e-12
Foxred2	15.6317	-4.77591	0.658803	-7.24937	4.18703e-13	2.00337e-12
Snrpd1	351.435	-1.41774	0.19576	-7.24224	4.4135e-13	2.11096e-12
Adgrl3	25.028	-5.69468	0.786609	-7.23952	4.50263e-13	2.15203e-12
Kif12	21.6978	-6.52625	0.902158	-7.23404	4.68838e-13	2.23677e-12
Nlrp10	14.2948	-7.94941	1.09951	-7.22999	4.83019e-13	2.30276e-12
3110053B16Rik	76.2821	-1.61407	0.223412	-7.22461	5.0255e-13	2.39069e-12
Cux1	51.3787	-2.18901	0.303166	-7.22049	5.18019e-13	2.4625e-12
Vti1a	105.554	-1.4806	0.205232	-7.21425	5.42318e-13	2.57616e-12
Mycbp2	100.46	-1.97282	0.273472	-7.21396	5.43473e-13	2.58072e-12
Shc2	13.0663	-7.7979	1.08115	-7.21259	5.48964e-13	2.60398e-12
Gmds	17.6821	-5.76341	0.799372	-7.20992	5.59836e-13	2.6546e-12
Ccdc191	34.7788	-1.89849	0.263412	-7.20732	5.70647e-13	2.70295e-12
Zcchc7	65.5411	-2.44827	0.339802	-7.20499	5.80473e-13	2.74752e-12
Eid2	53.7566	-2.06705	0.286955	-7.2034	5.87298e-13	2.77783e-12
Runx3	17.8476	-5.79648	0.804931	-7.20121	5.96823e-13	2.82187e-12
Ikzf5	141.704	-1.30638	0.181558	-7.19537	6.22903e-13	2.94307e-12
Prdm16	20.7969	-7.75916	1.07847	-7.19457	6.2658e-13	2.95727e-12
Tmem40	13.0486	-7.81125	1.08601	-7.19261	6.35621e-13	2.99566e-12
Rsad1	23.7573	-2.48579	0.345788	-7.18877	6.53767e-13	3.07459e-12
Frmd6	21.1561	-2.84041	0.395287	-7.18568	6.68725e-13	3.14046e-12
Rnd3	45.5431	-1.70443	0.237434	-7.17855	7.04566e-13	3.30407e-12
Car9	14.6198	-7.96124	1.11017	-7.17121	7.43389e-13	3.48366e-12
Tulp4	18.766	-2.78742	0.388926	-7.16697	7.66775e-13	3.59198e-12
Adh7	28.5856	-2.76815	0.386502	-7.16205	7.94772e-13	3.72049e-12
Knop1	216.436	-1.00159	0.139849	-7.16193	7.95491e-13	3.72254e-12
Gm16136	13.4767	-7.8283	1.09471	-7.15103	8.61306e-13	4.02482e-12
Xbp1	199.303	-1.11495	0.155942	-7.14975	8.69383e-13	4.06112e-12
Chd3	198.936	-1.60647	0.224709	-7.1491	8.73517e-13	4.07755e-12
Bax	120.661	-2.1594	0.30222	-7.14513	8.99083e-13	4.1954e-12
Slc44a4	24.6849	-7.27586	1.01849	-7.14376	9.08099e-13	4.23598e-12
Klf3	63.0422	-1.45495	0.203774	-7.14001	9.33255e-13	4.34718e-12
Fbp2	20.7649	-5.67841	0.7955	-7.13816	9.45862e-13	4.4028e-12
Jrkl	31.7477	-2.24809	0.31519	-7.13252	9.85512e-13	4.58574e-12
Smg1	33.3445	-2.12218	0.297591	-7.13119	9.95052e-13	4.6285e-12
Tbl1x	43.7251	-1.81106	0.254002	-7.1301	1.00293e-12	4.66351e-12
Npdc1	25.1224	-2.38425	0.334859	-7.12015	1.07806e-12	5.00403e-12
9130008F23Rik	13.2771	-7.79318	1.09458	-7.11976	1.08114e-12	5.01655e-12
Enpp5	130.963	-1.13255	0.159106	-7.11825	1.09304e-12	5.0682e-12
Slc37a1	18.9023	-3.1329	0.440131	-7.11812	1.09408e-12	5.07128e-12
Mast4	20.3524	-2.63798	0.370809	-7.11412	1.1263e-12	5.21695e-12
Rnf150	18.6087	-4.68446	0.658584	-7.11293	1.13602e-12	5.26012e-12
Upf3a	41.1404	-1.70384	0.239609	-7.11091	1.1528e-12	5.33596e-12
LOC118568637	16.585	-4.6819	0.658691	-7.10788	1.17839e-12	5.45058e-12
Snhg1	18.7857	-3.07277	0.432449	-7.10551	1.19881e-12	5.54113e-12
Nradd	18.6691	-3.92706	0.552746	-7.10465	1.20631e-12	5.5719e-12
Rfc1	114.221	-1.09546	0.154195	-7.1044	1.20845e-12	5.57983e-12
LOC118567618	13.0526	-7.82032	1.10199	-7.09657	1.27892e-12	5.89904e-12
Plk2	17.8215	-3.19965	0.451143	-7.09232	1.31882e-12	6.07882e-12
2810004N23Rik	151.838	-1.0659	0.150298	-7.09196	1.32226e-12	6.09257e-12
LOC118568126	16.3737	-4.85651	0.685176	-7.08798	1.36083e-12	6.26588e-12
Mapk13	13.2724	-7.84687	1.1078	-7.08327	1.40793e-12	6.48049e-12
Cdc42bpa	77.8083	-1.66954	0.235831	-7.07937	1.4481e-12	6.66073e-12
Efna4	12.1821	-7.6867	1.08616	-7.07693	1.47379e-12	6.77654e-12
Smc5	66.0417	-1.34	0.189694	-7.064	1.61772e-12	7.42544e-12
Ankhd1	101.257	-1.59468	0.225784	-7.06287	1.63102e-12	7.48387e-12
Nr4a2	14.4313	-3.82707	0.542192	-7.05851	1.68298e-12	7.71426e-12
Mab21l3	12.172	-7.6952	1.09031	-7.05783	1.69126e-12	7.7495e-12
Pus7	34.071	-1.88612	0.267245	-7.05766	1.69329e-12	7.7561e-12
Setbp1	14.5775	-3.75437	0.532305	-7.05303	1.75057e-12	8.01016e-12
Ifi202b	25.3745	-2.74241	0.389072	-7.04859	1.80734e-12	8.25273e-12
Gm52629	16.7158	-4.38768	0.622603	-7.04731	1.82407e-12	8.32337e-12
Cebpd	28.2155	-2.52489	0.358552	-7.04192	1.89611e-12	8.6491e-12
Tubb4b	588.102	-1.01558	0.144277	-7.03913	1.93445e-12	8.82096e-12
Agpat4	20.6803	-4.02223	0.571535	-7.03759	1.95588e-12	8.9156e-12
Paxbp1	35.3077	-1.88517	0.267888	-7.03717	1.96179e-12	8.93945e-12
Tmem54	12.9461	-7.8098	1.11016	-7.03482	1.99512e-12	9.08506e-12
Trim35	30.9758	-2.05115	0.291602	-7.03406	2.00602e-12	9.12842e-12
Vil1	23.6792	-7.19974	1.02372	-7.03291	2.02268e-12	9.20101e-12
Cdc42se1	58.049	-1.4294	0.203256	-7.03253	2.02822e-12	9.22304e-12
Pawr	20.2847	-2.79335	0.397244	-7.03181	2.03865e-12	9.26411e-12
Appl1	88.429	-1.19881	0.170572	-7.02815	2.09283e-12	9.50377e-12
Podxl	75.275	-1.78973	0.255326	-7.00957	2.3906e-12	1.08485e-11
Impdh2	86.8045	-1.18873	0.169629	-7.00786	2.41989e-12	1.09701e-11
Gpa33	14.9588	-7.97821	1.13887	-7.00538	2.46315e-12	1.11624e-11
Nol4l	16.972	-3.07751	0.439556	-7.00141	2.53393e-12	1.14753e-11
Ptk7	12.2038	-7.68218	1.09776	-6.99804	2.59559e-12	1.17464e-11
Oasl2	17.2248	-3.38404	0.484094	-6.99045	2.74009e-12	1.23834e-11
LOC108168868	16.0734	-3.90714	0.559334	-6.98534	2.84159e-12	1.28334e-11
LOC118567333	29.581	-7.53753	1.07916	-6.98463	2.8561e-12	1.28945e-11
Muc20	11.6432	-7.63804	1.09408	-6.98125	2.92561e-12	1.31992e-11
Bspry	15.3921	-3.48451	0.499319	-6.97852	2.98296e-12	1.34534e-11
Tlr4	42.9438	-1.79789	0.257665	-6.97763	3.00198e-12	1.35345e-11
Bmf	24.8508	-2.23313	0.320044	-6.97758	3.00313e-12	1.35351e-11
Chmp3	295.79	-1.21514	0.174177	-6.97647	3.02688e-12	1.36375e-11
Parp9	81.0832	-1.4576	0.209003	-6.97409	3.07866e-12	1.3866e-11
Chaf1a	17.3884	-3.0146	0.432649	-6.96776	3.22031e-12	1.44744e-11
Scn8a	17.4328	-7.49429	1.07576	-6.96648	3.24975e-12	1.45968e-11
Lonrf1	111.32	-1.29142	0.18566	-6.95585	3.50433e-12	1.57135e-11
Zc3h12a	22.3716	-3.07922	0.442804	-6.95391	3.55311e-12	1.59269e-11
Zfp219	145.875	-1.49155	0.214645	-6.94891	3.68107e-12	1.64781e-11
Smarcc2	79.7964	-1.61924	0.233035	-6.94848	3.69249e-12	1.65236e-11
Gm9222	27.7644	-2.03294	0.292922	-6.94019	3.91571e-12	1.74928e-11
Nipal2	11.1966	-7.56843	1.09108	-6.93665	4.01517e-12	1.79311e-11
Tchh	11.0237	-7.56351	1.09069	-6.9346	4.07372e-12	1.81864e-11
Erich2	11.5381	-7.59602	1.09579	-6.93201	4.14898e-12	1.85036e-11
2900060B14Rik	119.886	-3.90695	0.563873	-6.92878	4.24491e-12	1.89123e-11
Etv5	27.8401	-2.42021	0.349402	-6.92671	4.3073e-12	1.91773e-11
Ctdspl	114.016	-1.42822	0.206221	-6.92571	4.33805e-12	1.93077e-11
Tprn	19.0497	-3.1921	0.461247	-6.92059	4.49781e-12	1.99985e-11
Ccdc30	16.7373	-5.3123	0.767912	-6.91785	4.58542e-12	2.03812e-11
9330133O14Rik	19.1637	-2.72837	0.394418	-6.91745	4.59861e-12	2.04329e-11
Lrrc8b	14.6687	-4.12117	0.596045	-6.91419	4.70555e-12	2.09011e-11
Lmnb1	45.0233	-1.68603	0.244091	-6.90737	4.93733e-12	2.19085e-11
Rassf6	28.3269	-2.22737	0.32269	-6.90249	5.10993e-12	2.26515e-11
Map1b	21.9837	-7.12391	1.03213	-6.90214	5.12251e-12	2.26996e-11
Axin1	84.7644	-1.28395	0.186099	-6.89927	5.22716e-12	2.31479e-11
Rasef	18.2751	-7.54679	1.09445	-6.89549	5.36785e-12	2.3747e-11
Nlrc4	11.2403	-7.56342	1.09754	-6.89124	5.53082e-12	2.44434e-11
Sh3bp4	16.0334	-5.64454	0.819585	-6.88707	5.69549e-12	2.51627e-11
Kat6a	33.742	-2.13811	0.31071	-6.88139	5.92729e-12	2.61605e-11
Emp1	14.2675	-4.42495	0.643302	-6.87849	6.04897e-12	2.66886e-11
Trim6	22.0281	-2.32007	0.337462	-6.87506	6.19636e-12	2.73298e-11
Myo10	75.5044	-1.49509	0.217474	-6.87479	6.20834e-12	2.73735e-11
Fkbp3	97.2318	-1.66041	0.241563	-6.87361	6.25991e-12	2.75917e-11
Atp8a1	26.4862	-2.29345	0.333731	-6.87215	6.32402e-12	2.78649e-11
Net1	90.0893	-1.32195	0.192377	-6.87167	6.34567e-12	2.7951e-11
Mis12	49.4312	-1.48784	0.216567	-6.87011	6.41521e-12	2.82479e-11
Lancl3	11.2837	-7.56736	1.1021	-6.86633	6.58758e-12	2.89779e-11
Aebp2	62.6412	-1.43085	0.20842	-6.86523	6.63858e-12	2.91925e-11
Atxn2l	24.4702	-2.50194	0.364557	-6.86297	6.7443e-12	2.96475e-11
Tnfrsf10b	12.6349	-4.68285	0.682526	-6.86105	6.83574e-12	3.00295e-11
Runx1	21.7256	-7.09393	1.03438	-6.85817	6.9746e-12	3.06293e-11
Gm20045	13.1461	-4.16998	0.608205	-6.85622	7.07063e-12	3.10304e-11
Asxl2	145.685	-1.07513	0.156841	-6.85491	7.13583e-12	3.12957e-11
Igsf3	22.5796	-2.68452	0.392213	-6.84456	7.67132e-12	3.36107e-11
Trmt10a	49.4895	-1.56043	0.227981	-6.84456	7.67095e-12	3.36107e-11
Dvl2	63.1296	-1.52586	0.222941	-6.84423	7.68857e-12	3.3664e-11
Yy1	125.788	-1.04098	0.152273	-6.8363	8.12669e-12	3.55469e-11
Gm51806	14.8975	-5.55802	0.81361	-6.8313	8.41458e-12	3.67574e-11
Casp12	13.9276	-4.40458	0.64496	-6.82922	8.53749e-12	3.72573e-11
Elk3	61.3812	-1.48511	0.217529	-6.82717	8.66035e-12	3.77436e-11
Traip	15.2822	-3.2697	0.479013	-6.82592	8.73635e-12	3.80622e-11
Asf1a	36.4951	-1.88351	0.276056	-6.82292	8.92053e-12	3.88262e-11
Tmem231	14.6004	-3.50577	0.513881	-6.82214	8.96934e-12	3.90129e-11
Sytl5	18.4347	-3.33276	0.488801	-6.81824	9.21633e-12	4.00213e-11
Slc41a1	15.1569	-3.13116	0.459655	-6.81197	9.62709e-12	4.17912e-11
Runx2	16.4527	-7.37613	1.08316	-6.8098	9.77344e-12	4.23987e-11
Ccl20	52.7884	-9.80716	1.44173	-6.80237	1.02911e-11	4.46151e-11
Rap2b	18.4929	-2.67944	0.393963	-6.80125	1.03713e-11	4.49478e-11
Ppil4	90.6495	-1.20099	0.17659	-6.80101	1.03886e-11	4.49935e-11
Rnasel	14.4631	-3.49677	0.514154	-6.80103	1.03877e-11	4.49935e-11
Rabgap1	76.3878	-1.179	0.173361	-6.80084	1.04007e-11	4.50312e-11
Kcnq1ot1	74.7962	-2.01718	0.296652	-6.7998	1.04763e-11	4.53437e-11
Misp	14.3548	-5.47911	0.805871	-6.799	1.05349e-11	4.55672e-11
Gm52120	16.206	-5.65738	0.832386	-6.79657	1.07137e-11	4.63103e-11
Gm14681	13.1598	-4.74352	0.698558	-6.79045	1.11783e-11	4.82709e-11
Smarcad1	52.8145	-1.65579	0.243987	-6.78641	1.14961e-11	4.96274e-11
Pacs1	33.1014	-2.03037	0.299471	-6.77985	1.20304e-11	5.18998e-11
Gjb4	10.402	-7.46338	1.10083	-6.77975	1.20386e-11	5.19181e-11
Adgrg2	15.8348	-6.0331	0.890686	-6.77354	1.25668e-11	5.41255e-11
Ppp1r14b	30.7546	-2.85822	0.42234	-6.76759	1.30944e-11	5.63425e-11
Hdac2	59.6866	-1.50352	0.222188	-6.76686	1.31605e-11	5.66086e-11
Zc2hc1a	26.3262	-2.15893	0.319068	-6.76637	1.32054e-11	5.67832e-11
Calm3	146.798	-1.04912	0.15507	-6.76544	1.32908e-11	5.71134e-11
Rsph9	13.3023	-4.75958	0.703885	-6.76187	1.36222e-11	5.84043e-11
Setd2	85.6413	-1.41814	0.20974	-6.76142	1.36644e-11	5.8547e-11
Sdcbp2	19.6446	-6.94754	1.02822	-6.75688	1.40991e-11	6.03901e-11
Zfp131	101.753	-1.86127	0.275482	-6.7564	1.41462e-11	6.0572e-11
Dusp18	14.783	-7.24899	1.07324	-6.75431	1.43517e-11	6.13725e-11
Tmem98	34.638	-1.74032	0.257696	-6.75337	1.44454e-11	6.16934e-11
Ino80e	33.9243	-1.92202	0.284645	-6.75235	1.45469e-11	6.21068e-11
AU021092	35.4917	-1.96131	0.290554	-6.75027	1.47573e-11	6.29642e-11
Il1r1	25.4513	-2.12738	0.315399	-6.74505	1.52976e-11	6.52273e-11
4930523C07Rik	21.0681	-2.54833	0.378079	-6.74021	1.58157e-11	6.74145e-11
Gm9843	12.7847	-3.76053	0.558293	-6.73578	1.63058e-11	6.94363e-11
Adap1	16.2006	-3.5607	0.52944	-6.72541	1.75099e-11	7.4396e-11
Sting1	42.0818	-2.22172	0.330582	-6.72061	1.80964e-11	7.6789e-11
Pou2f2	22.7124	-2.26549	0.337142	-6.71969	1.82112e-11	7.72266e-11
Gnai1	16.2246	-6.05558	0.901431	-6.71774	1.84568e-11	7.82427e-11
Jmjd1c	129.028	-1.06581	0.158732	-6.71454	1.88661e-11	7.98755e-11
Aftph	151.926	-1.08969	0.162305	-6.71382	1.89591e-11	8.02433e-11
LOC115489130	12.9828	-5.03014	0.749448	-6.71179	1.92248e-11	8.13419e-11
Cenph	15.6855	-7.30825	1.08892	-6.71149	1.92646e-11	8.1484e-11
Lrfn4	14.3229	-7.20711	1.07471	-6.7061	1.99889e-11	8.44394e-11
Nck2	21.691	-2.55003	0.380438	-6.7029	2.04329e-11	8.62599e-11
Prpf39	83.8107	-1.62248	0.242086	-6.70209	2.05456e-11	8.66801e-11
Parp14	48.1947	-1.66199	0.248406	-6.69063	2.22213e-11	9.369e-11
Dok4	20.3834	-2.61483	0.391143	-6.68509	2.3078e-11	9.72398e-11
Pnn	100.341	-1.18251	0.176983	-6.6815	2.36501e-11	9.94917e-11
Ncoa7	30.8596	-1.99553	0.298836	-6.67767	2.42774e-11	1.02066e-10
Stk24	87.3354	-1.37896	0.206628	-6.67366	2.49502e-11	1.04794e-10
Safb2	36.839	-1.88713	0.28288	-6.67113	2.53837e-11	1.06479e-10
Fat1	80.8134	-1.34271	0.201274	-6.67104	2.54006e-11	1.06516e-10
Slc5a9	9.91695	-7.4188	1.11212	-6.67089	2.54258e-11	1.06588e-10
Dock9	38.3725	-1.79367	0.268993	-6.66809	2.59162e-11	1.08609e-10
Gapdh	68.6655	-1.94458	0.291695	-6.66647	2.62024e-11	1.09774e-10
Nr6a1	62.6606	-1.46486	0.219744	-6.6662	2.62503e-11	1.0994e-10
Dgkd	51.6855	-1.51136	0.226945	-6.65961	2.74555e-11	1.14805e-10
Entpd3	9.97483	-7.42524	1.11563	-6.65566	2.82031e-11	1.17819e-10
Etv4	20.188	-6.96567	1.0466	-6.65551	2.82325e-11	1.17905e-10
Hs2st1	47.5543	-1.61937	0.243462	-6.65145	2.90215e-11	1.21161e-10
Lrrc26	19.5416	-6.93465	1.04451	-6.63912	3.15558e-11	1.31492e-10
Krt23	42.5481	-2.12529	0.320177	-6.63784	3.18311e-11	1.32556e-10
Bcl2l11	57.795	-2.01986	0.304309	-6.63753	3.18989e-11	1.32797e-10
Ctnnd1	134.529	-1.33481	0.201124	-6.63674	3.20693e-11	1.33464e-10
Cstb	140.734	-1.25453	0.189078	-6.63498	3.24549e-11	1.34973e-10
Psrc1	14.7651	-7.2143	1.08732	-6.63494	3.24626e-11	1.34973e-10
Atad2	27.7056	-2.44672	0.369031	-6.63011	3.35437e-11	1.39293e-10
Ap4e1	35.7962	-1.91662	0.289126	-6.629	3.37963e-11	1.40297e-10
Fblim1	10.0605	-7.42373	1.12006	-6.62798	3.40308e-11	1.41226e-10
Kctd14	15.7184	-7.31724	1.10412	-6.62723	3.42049e-11	1.4186e-10
Rassf9	14.9488	-7.27992	1.09933	-6.62217	3.53971e-11	1.46606e-10
Rps20	2167.32	-1.10675	0.167129	-6.62213	3.54049e-11	1.46606e-10
Ppil1	75.9776	-1.38418	0.209087	-6.62013	3.58879e-11	1.4856e-10
Tpx2	12.2613	-4.67248	0.7059	-6.61918	3.61192e-11	1.4947e-10
Slc4a4	312.896	-1.29445	0.19572	-6.61379	3.74609e-11	1.54925e-10
Zc3h13	128.53	-1.14212	0.172712	-6.61289	3.76878e-11	1.55815e-10
Gm26901	13.0794	-5.35896	0.810517	-6.61178	3.79718e-11	1.5694e-10
Ggps1	41.0813	-1.63979	0.248029	-6.61129	3.80991e-11	1.57417e-10
Ddx60	22.5176	-2.39933	0.363126	-6.60744	3.91021e-11	1.6151e-10
Brpf1	47.2122	-1.61562	0.244664	-6.60341	4.01813e-11	1.65812e-10
Ptprt	12.7953	-7.78399	1.1792	-6.60109	4.08137e-11	1.68317e-10
Reg1	11.9999	-7.65635	1.1603	-6.59858	4.15101e-11	1.71135e-10
Rbbp8nl	14.7863	-7.21978	1.09435	-6.59731	4.18672e-11	1.72554e-10
Mdn1	87.5052	-1.89743	0.287789	-6.59312	4.3067e-11	1.77332e-10
Prkar2b	20.0477	-6.96131	1.0566	-6.58839	4.44618e-11	1.82905e-10
Cyp2s1	12.6122	-4.67967	0.71061	-6.58543	4.53578e-11	1.86358e-10
Nebl	19.5048	-6.95424	1.0561	-6.58483	4.55414e-11	1.87054e-10
Hs3st1	14.9204	-5.9231	0.899793	-6.58274	4.61865e-11	1.89645e-10
Dsel	17.8553	-4.76014	0.723167	-6.58235	4.63061e-11	1.90017e-10
Vtcn1	17.218	-3.43376	0.521659	-6.58238	4.62985e-11	1.90017e-10
Erich3	9.93577	-7.4103	1.12598	-6.58118	4.66738e-11	1.91467e-10
Rac3	13.4426	-7.0979	1.07867	-6.58023	4.69729e-11	1.92634e-10
LOC118568353	15.7329	-2.94473	0.447538	-6.57986	4.70894e-11	1.93052e-10
Gm51779	14.0887	-7.17766	1.09142	-6.57646	4.81779e-11	1.97331e-10
Fut2	9.63176	-7.36454	1.12039	-6.5732	4.92441e-11	2.01573e-10
Rps3a1	97.2505	-1.61836	0.246253	-6.57194	4.96624e-11	2.03222e-10
Igf2bp2	50.5487	-2.11899	0.322457	-6.57139	4.98475e-11	2.03916e-10
Phf3	101.192	-1.18281	0.180084	-6.56812	5.09528e-11	2.08244e-10
Zfp608	13.7481	-3.63583	0.553597	-6.56766	5.11126e-11	2.08768e-10
Klc3	9.05405	-7.26795	1.1069	-6.56604	5.16706e-11	2.10982e-10
Chd1	123.835	-1.13831	0.173389	-6.56508	5.20066e-11	2.12288e-10
LOC118567339	14.3756	-3.65214	0.556809	-6.55906	5.41468e-11	2.20683e-10
Capg	12.0905	-3.70066	0.56457	-6.55483	5.57062e-11	2.26968e-10
Creb5	18.8366	-4.71943	0.720084	-6.554	5.60143e-11	2.28153e-10
Ston1	31.9822	-2.49651	0.380946	-6.55344	5.62254e-11	2.28942e-10
Ckap2l	13.2211	-7.09166	1.08224	-6.55277	5.6481e-11	2.29841e-10
Ehbp1	43.153	-1.59691	0.243733	-6.55188	5.68191e-11	2.31146e-10
Gm9794	28.7355	-2.7035	0.412707	-6.55064	5.72894e-11	2.32844e-10
St3gal6	15.5632	-2.89218	0.441748	-6.54713	5.86524e-11	2.3809e-10
Syn3	24.2091	-2.4873	0.380065	-6.54441	5.97301e-11	2.42242e-10
Eml4	69.8654	-1.5699	0.239945	-6.54275	6.03986e-11	2.44802e-10
Tnrc6b	121.946	-1.41703	0.216601	-6.54211	6.06553e-11	2.45767e-10
Gm31684	12.33	-5.24095	0.803886	-6.51952	7.05331e-11	2.84221e-10
Rpl22	1088.11	-1.28431	0.197057	-6.51745	7.1515e-11	2.8809e-10
Thsd4	14.7326	-5.95368	0.913932	-6.51436	7.30007e-11	2.93716e-10
Eif2s1	69.1552	-1.30372	0.20016	-6.51338	7.34795e-11	2.95467e-10
Ppp1r12a	95.7216	-1.16155	0.178516	-6.50672	7.68089e-11	3.08662e-10
Rab26os	31.6476	-1.70798	0.262502	-6.50655	7.68941e-11	3.08816e-10
Dlg5	84.7831	-1.60505	0.246754	-6.50465	7.78766e-11	3.12667e-10
Tox3	9.41321	-7.32399	1.12684	-6.49959	8.05369e-11	3.23249e-10
Bcl2l1	184.998	-1.25023	0.192363	-6.49931	8.06871e-11	3.23754e-10
Mbnl3	51.3369	-1.56988	0.241586	-6.49824	8.12626e-11	3.25964e-10
Slc52a3	13.6516	-5.40264	0.832095	-6.49282	8.42456e-11	3.37417e-10
5730507C01Rik	11.9055	-4.59466	0.708073	-6.48896	8.64311e-11	3.45855e-10
Dmtn	8.85829	-7.24686	1.117	-6.48779	8.71028e-11	3.48332e-10
Tmsb10	26.5755	-2.2293	0.343811	-6.48407	8.92818e-11	3.56722e-10
Gm51546	9.00745	-7.2814	1.12306	-6.48352	8.96093e-11	3.57706e-10
Srcap	11.3345	-4.79448	0.739609	-6.48245	9.02443e-11	3.60023e-10
Cnih4	57.6253	-1.46367	0.225929	-6.47845	9.2668e-11	3.69469e-10
Traf4	88.872	-1.16307	0.179666	-6.47349	9.57674e-11	3.81595e-10
Ccdc112	14.0086	-5.83547	0.90364	-6.45774	1.0628e-10	4.22208e-10
Als2cl	40.2984	-1.96378	0.304113	-6.4574	1.06516e-10	4.23018e-10
Mtmr11	12.4289	-3.518	0.545184	-6.45287	1.0975e-10	4.35209e-10
Gm35241	22.9201	-4.0931	0.634568	-6.45021	1.11697e-10	4.42797e-10
Arap2	91.5705	-1.04476	0.16203	-6.44797	1.1336e-10	4.49254e-10
Ddx39a	29.0628	-1.91881	0.298135	-6.43605	1.2262e-10	4.84789e-10
Efhd2	105.109	-1.2396	0.192823	-6.42866	1.28735e-10	5.08509e-10
Tmem171	8.78493	-7.20757	1.12212	-6.42316	1.33474e-10	5.26594e-10
Sort1	15.9473	-2.92283	0.45516	-6.42155	1.34897e-10	5.31732e-10
Snapc3	30.6056	-1.82717	0.284551	-6.42124	1.35168e-10	5.32644e-10
LOC118568708	13.0405	-3.96692	0.61829	-6.41595	1.39944e-10	5.50806e-10
Mgat3	25.3554	-8.75085	1.36393	-6.41591	1.39988e-10	5.50815e-10
Rbmxl1	31.638	-2.00965	0.313353	-6.41338	1.42324e-10	5.59673e-10
Stra6	9.27811	-7.29194	1.13698	-6.41341	1.42297e-10	5.59673e-10
Ncam1	15.4978	-3.70579	0.577839	-6.41318	1.42511e-10	5.60241e-10
Tmem51	83.8713	-1.2393	0.193364	-6.40918	1.46307e-10	5.74651e-10
Cracdl	8.90309	-7.20931	1.12582	-6.40363	1.51723e-10	5.94861e-10
Rps7	514.996	-1.64611	0.257065	-6.40348	1.51876e-10	5.95285e-10
Hmgcll1	12.9574	-7.04274	1.10024	-6.40107	1.54296e-10	6.0423e-10
Pdpn	34.9774	-3.29102	0.514174	-6.4006	1.54763e-10	6.05879e-10
Pold3	28.7814	-2.03686	0.318242	-6.40035	1.55017e-10	6.06696e-10
Abcf1	202.554	-1.0986	0.171677	-6.39923	1.56166e-10	6.10827e-10
Khsrp	51.087	-1.6463	0.257456	-6.39448	1.6109e-10	6.29343e-10
Rn7sk	13.6133	-7.11062	1.11235	-6.39241	1.63287e-10	6.37361e-10
Rars	93.4265	-1.02635	0.160629	-6.38958	1.66347e-10	6.48921e-10
Akap8l	69.9189	-1.47504	0.231293	-6.37735	1.8018e-10	7.004e-10
Gm28530	11.9714	-3.41371	0.535967	-6.36925	1.8996e-10	7.37765e-10
3300002I08Rik	38.5466	-1.65826	0.260511	-6.36541	1.94765e-10	7.55536e-10
Aurka	14.0794	-3.42511	0.538171	-6.36435	1.96116e-10	7.60333e-10
Gm14239	11.3375	-4.79959	0.75432	-6.3628	1.98103e-10	7.67582e-10
Gas2l3	12.4255	-3.25379	0.511577	-6.36032	2.01336e-10	7.79883e-10
Rassf10	13.9561	-7.18112	1.12916	-6.3597	2.02145e-10	7.82787e-10
Srpk1	63.6072	-1.2231	0.192343	-6.35896	2.0312e-10	7.86329e-10
Lsm12	40.8791	-1.50713	0.23705	-6.35788	2.0456e-10	7.91672e-10
Vdr	13.0162	-7.08788	1.11515	-6.35597	2.07118e-10	8.01338e-10
Ttk	14.4319	-5.87339	0.924087	-6.35588	2.0723e-10	8.01537e-10
Ahr	41.3743	-1.59249	0.250599	-6.35475	2.08772e-10	8.06557e-10
LOC118568618	11.5788	-4.5821	0.721216	-6.3533	2.10747e-10	8.13472e-10
Tpp2	48.2032	-1.57021	0.247156	-6.35313	2.10977e-10	8.1412e-10
Vps72	21.2704	-2.31895	0.365171	-6.35033	2.14853e-10	8.27868e-10
Foxc1	11.982	-5.23881	0.825015	-6.34995	2.15386e-10	8.29436e-10
Vill	15.9026	-6.64835	1.0475	-6.34685	2.19762e-10	8.46044e-10
Sertad4	14.9997	-5.98877	0.943667	-6.34628	2.20588e-10	8.48725e-10
Rhbdl2	8.53072	-7.18787	1.13294	-6.34447	2.23195e-10	8.58256e-10
Mfsd10	11.4837	-4.14738	0.65377	-6.34379	2.24182e-10	8.6155e-10
Dock11	12.9327	-3.39998	0.536034	-6.34285	2.25548e-10	8.66296e-10
Tcf12	49.1472	-1.47071	0.232002	-6.33919	2.3098e-10	8.86386e-10
Foxj2	46.6134	-1.64478	0.259493	-6.33842	2.32139e-10	8.90575e-10
Il1f9	7.98916	-7.09627	1.11997	-6.33613	2.35607e-10	9.03356e-10
Zfp697	28.6051	-2.10593	0.332609	-6.33155	2.42717e-10	9.29805e-10
Cbr3	15.853	-3.55896	0.562334	-6.3289	2.46915e-10	9.45337e-10
Htatsf1	67.3006	-1.27353	0.201224	-6.32891	2.46907e-10	9.45337e-10
Gjb3	9.00654	-7.27576	1.14986	-6.32752	2.4914e-10	9.53305e-10
Ppm1h	17.3677	-2.78567	0.440245	-6.32756	2.49074e-10	9.53305e-10
Cers3	7.81699	-7.05077	1.1144	-6.32697	2.5002e-10	9.56394e-10
Naa25	75.3861	-1.13078	0.17882	-6.32355	2.5562e-10	9.77249e-10
Zfp644	60.1154	-1.34864	0.213293	-6.32294	2.56638e-10	9.80858e-10
Ccdc14	15.7278	-2.63441	0.416669	-6.32254	2.57294e-10	9.83079e-10
Pdgfb	11.505	-4.1149	0.650951	-6.32136	2.59269e-10	9.9034e-10
Epb41l2	124.835	-1.0152	0.160738	-6.31585	2.68688e-10	1.02513e-09
Myo1c	63.9076	-1.68446	0.266754	-6.31466	2.7076e-10	1.03274e-09
Piezo1	25.3828	-2.05808	0.325968	-6.31374	2.72363e-10	1.03855e-09
Fbxl12	61.665	-1.23471	0.195586	-6.31287	2.73901e-10	1.04411e-09
Tspan5	13.8416	-3.30273	0.523235	-6.31213	2.75228e-10	1.04857e-09
Reg3g	8.5682	-7.16301	1.13507	-6.31066	2.77846e-10	1.05793e-09
Fstl4	10.0829	-7.4491	1.18053	-6.30999	2.79057e-10	1.06224e-09
Crebbp	168.154	-1.01153	0.160308	-6.30991	2.79201e-10	1.06248e-09
Rab15	8.74361	-7.23199	1.14663	-6.30715	2.84216e-10	1.08079e-09
Pik3r3	23.1548	-2.12035	0.336514	-6.30092	2.95879e-10	1.12368e-09
Zfp445	152.614	-1.01526	0.161158	-6.29982	2.97992e-10	1.13137e-09
Aak1	83.8072	-1.12035	0.177878	-6.29845	3.00634e-10	1.14108e-09
Fut11	31.4324	-1.80113	0.286058	-6.29636	3.04714e-10	1.1559e-09
Ifi27l2b	15.3125	-3.00159	0.477087	-6.29149	3.14428e-10	1.19206e-09
Zfp30	61.1685	-1.64374	0.261335	-6.28978	3.17921e-10	1.20496e-09
Zfp839	32.2734	-1.7482	0.277973	-6.28909	3.19329e-10	1.2096e-09
E330033B04Rik	12.0863	-3.44224	0.547358	-6.28882	3.19882e-10	1.211e-09
Msantd3	15.3468	-2.92978	0.465869	-6.28884	3.19849e-10	1.211e-09
Trio	31.267	-2.3391	0.371957	-6.28861	3.20313e-10	1.21229e-09
2010204K13Rik	12.0217	-3.79339	0.603231	-6.28846	3.20634e-10	1.21315e-09
Vars	60.0057	-1.79962	0.286319	-6.28538	3.27058e-10	1.2371e-09
Ubtd2	34.7323	-1.75812	0.27979	-6.2837	3.3061e-10	1.25018e-09
Pds5a	64.3213	-1.30213	0.207229	-6.2835	3.31029e-10	1.25141e-09
Slc4a3	8.94261	-7.27504	1.15993	-6.27196	3.56539e-10	1.34553e-09
Clspn	11.2181	-5.13608	0.819511	-6.26724	3.67496e-10	1.38609e-09
Dapp1	19.0866	-2.49497	0.398387	-6.26268	3.7841e-10	1.42603e-09
Zbtb42	16.4287	-2.70502	0.431972	-6.26202	3.80031e-10	1.43132e-09
Rad54l	15.2734	-6.57726	1.05075	-6.25959	3.86001e-10	1.45215e-09
Rufy2	18.0149	-2.5035	0.400124	-6.2568	3.92948e-10	1.47786e-09
Wdfy1	76.832	-1.09673	0.175393	-6.253	4.02654e-10	1.51135e-09
Zcchc9	41.7567	-1.81078	0.289626	-6.25212	4.04922e-10	1.51944e-09
Slc35e4	11.8209	-6.94973	1.11161	-6.25193	4.0541e-10	1.52084e-09
Gpatch4	180.036	-1.09341	0.174895	-6.25183	4.05683e-10	1.52143e-09
Mfap1a	57.2901	-1.30609	0.208982	-6.24977	4.11061e-10	1.54072e-09
Ccdc136	11.2282	-6.86829	1.09928	-6.24801	4.1571e-10	1.55726e-09
Cast	89.0051	-1.2632	0.202252	-6.2457	4.21896e-10	1.57954e-09
Gm38485	20.6658	-2.35942	0.377851	-6.24431	4.25672e-10	1.59277e-09
Rrp1b	46.4103	-1.60387	0.256906	-6.24302	4.29193e-10	1.60549e-09
Gm9347	8.59122	-7.15941	1.14706	-6.24152	4.33326e-10	1.62003e-09
Wnt10a	11.4587	-7.59649	1.21732	-6.24034	4.36631e-10	1.63193e-09
Socs7	136.053	-1.19272	0.191269	-6.23581	4.49455e-10	1.67748e-09
Kdm3a	38.5252	-1.61045	0.25861	-6.22732	4.74496e-10	1.76894e-09
Irx3	12.2504	-3.20074	0.514178	-6.22496	4.81667e-10	1.79466e-09
Rbbp7	203.854	-1.01182	0.162548	-6.22473	4.824e-10	1.79689e-09
Ddx1	55.5413	-1.58577	0.254797	-6.22368	4.85626e-10	1.80764e-09
Gm36572	9.03778	-7.27327	1.16865	-6.22366	4.85699e-10	1.80764e-09
Dag1	148.576	-1.34002	0.215355	-6.22239	4.89627e-10	1.82124e-09
Exoc4	72.0197	-1.32427	0.212883	-6.22065	4.95103e-10	1.84108e-09
Bag2	10.6355	-4.72138	0.759495	-6.21648	5.08446e-10	1.89017e-09
Gm30759	7.3174	-6.96567	1.12058	-6.21615	5.09498e-10	1.89355e-09
Hmgxb4	23.4947	-1.93879	0.31242	-6.20573	5.44445e-10	2.01945e-09
Mphosph10	39.545	-1.60879	0.259403	-6.20191	5.57825e-10	2.06791e-09
Cfap69	11.3109	-6.86499	1.10695	-6.20172	5.5849e-10	2.0698e-09
Notch3	10.6941	-4.73195	0.763748	-6.19569	5.80296e-10	2.14941e-09
Plekha7	15.3653	-3.19731	0.516282	-6.19296	5.90451e-10	2.18641e-09
F2rl1	7.31157	-6.95016	1.12275	-6.19029	6.00517e-10	2.22244e-09
Plxdc2	14.4557	-3.1547	0.510148	-6.18388	6.25432e-10	2.3114e-09
Cpsf6	94.5053	-1.0192	0.164899	-6.18076	6.37926e-10	2.35626e-09
Cdca4	19.4637	-2.43653	0.394239	-6.18035	6.39614e-10	2.36183e-09
Osbpl10	14.3902	-6.50629	1.05404	-6.17271	6.713e-10	2.47456e-09
Serpinb1a	47.3571	-1.65876	0.268727	-6.17267	6.71455e-10	2.47456e-09
Bzw1	196.129	-1.16186	0.188343	-6.16884	6.87908e-10	2.53096e-09
Sbspon	7.64221	-7.04093	1.14171	-6.16698	6.96046e-10	2.56018e-09
Micall2	11.1549	-4.26686	0.692116	-6.16496	7.05028e-10	2.5925e-09
2310067E19Rik	29.7396	-2.49875	0.405712	-6.15892	7.32442e-10	2.68956e-09
Ncapg2	10.2638	-3.92692	0.637702	-6.15793	7.37033e-10	2.70566e-09
Akap9	152.736	-1.15556	0.1877	-6.15644	7.43978e-10	2.72964e-09
Csf1	26.2214	-1.90514	0.309529	-6.15496	7.50974e-10	2.75455e-09
Cnot3	30.1968	-1.99314	0.323937	-6.15286	7.60959e-10	2.78884e-09
Ncaph	10.3905	-6.72617	1.09358	-6.1506	7.71891e-10	2.82734e-09
Cyp1b1	10.3614	-6.73273	1.09488	-6.14927	7.78404e-10	2.85041e-09
Tdg-ps2	13.2997	-3.08005	0.501006	-6.14773	7.85985e-10	2.87737e-09
Cep83	20.8536	-2.74926	0.4473	-6.14635	7.9288e-10	2.90181e-09
Il10rb	52.787	-1.32657	0.215843	-6.14597	7.9477e-10	2.90792e-09
Trpv6	7.93311	-7.0749	1.1527	-6.13766	8.37474e-10	3.05823e-09
Ggta1	16.2994	-2.79394	0.455311	-6.13633	8.44482e-10	3.08297e-09
E030024N20Rik	12.4426	-3.19479	0.520924	-6.13293	8.62738e-10	3.14787e-09
Bcl2	18.1303	-2.35363	0.383907	-6.13073	8.74744e-10	3.18992e-09
Dis3	18.0147	-2.30027	0.37522	-6.13047	8.76185e-10	3.19429e-09
Lpcat1	42.9238	-1.6256	0.26521	-6.12948	8.81647e-10	3.21331e-09
Scaf4	52.0913	-1.62323	0.264944	-6.12667	8.9738e-10	3.26615e-09
Cftr	10.4617	-6.75098	1.1023	-6.12443	9.10104e-10	3.31155e-09
A330023F24Rik	46.9625	-1.52342	0.248823	-6.12251	9.21136e-10	3.34984e-09
Gm7972	14.3614	-3.27877	0.535988	-6.11724	9.5207e-10	3.4587e-09
Nifk	77.626	-1.10611	0.180922	-6.11376	9.73076e-10	3.53192e-09
Slc7a6	14.7619	-6.50504	1.06427	-6.11218	9.82787e-10	3.56618e-09
Soat1	28.7286	-2.22892	0.365524	-6.09787	1.07488e-09	3.88433e-09
Cenpi	11.0179	-6.79206	1.11408	-6.09655	1.08383e-09	3.91455e-09
Arid4a	135.667	-1.28021	0.210042	-6.09501	1.09428e-09	3.95014e-09
Socs5	21.8473	-1.95175	0.320306	-6.0934	1.10537e-09	3.98797e-09
Magi3	50.8536	-1.41158	0.231758	-6.09072	1.12403e-09	4.05417e-09
Car12	8.82026	-7.25592	1.1914	-6.09024	1.12742e-09	4.06531e-09
Rbm3	27.3601	-2.30381	0.378675	-6.08385	1.17328e-09	4.22951e-09
Btbd10	29.3644	-1.75017	0.287817	-6.08086	1.19541e-09	4.30577e-09
Sgo2a	9.8296	-6.65653	1.09536	-6.07705	1.22411e-09	4.40553e-09
Mnat1	75.2667	-1.09266	0.179809	-6.07679	1.2261e-09	4.4115e-09
Ttll7	11.9119	-3.31208	0.545221	-6.07474	1.24189e-09	4.46586e-09
Hes1	111.063	-1.23991	0.204265	-6.07014	1.27798e-09	4.59315e-09
LOC102631992	7.49284	-7.01857	1.15697	-6.06632	1.30876e-09	4.69864e-09
Chpf	34.3255	-1.97371	0.325425	-6.06501	1.31945e-09	4.73447e-09
Gm40126	11.6106	-3.5229	0.580957	-6.06396	1.32807e-09	4.7641e-09
Gm16551	14.5663	-2.70968	0.446958	-6.06248	1.34035e-09	4.80552e-09
Ccl28	6.82549	-6.87522	1.1351	-6.05691	1.38757e-09	4.97212e-09
Ivl	9.63218	-7.34173	1.21282	-6.05344	1.41787e-09	5.07794e-09
Gm7665	6.83684	-6.8467	1.13132	-6.05193	1.43117e-09	5.12279e-09
Cep295	16.8744	-2.45628	0.405896	-6.0515	1.43505e-09	5.13531e-09
Pou5f2	9.81233	-4.07735	0.674334	-6.04648	1.48042e-09	5.29622e-09
Ncapg	10.0418	-6.66444	1.1024	-6.04537	1.49068e-09	5.33004e-09
Septin9	39.8328	-1.66855	0.276121	-6.0428	1.51458e-09	5.41401e-09
Csf2ra	21.1344	-2.4097	0.398937	-6.04031	1.53823e-09	5.49558e-09
Plekhb2	51.8679	-1.53571	0.254302	-6.03895	1.55119e-09	5.5389e-09
Asns	10.1323	-6.68259	1.10782	-6.03223	1.61716e-09	5.76509e-09
Scx	14.4594	-6.47951	1.07425	-6.03168	1.62268e-09	5.78165e-09
Dzip1l	10.4818	-6.75001	1.11997	-6.02694	1.67097e-09	5.94728e-09
Plscr1	15.7337	-3.52564	0.585065	-6.02606	1.68003e-09	5.97794e-09
Ppp1r26	11.4442	-5.53152	0.918429	-6.0228	1.71422e-09	6.09299e-09
Pkp1	6.96115	-6.9047	1.14766	-6.01631	1.78437e-09	6.33721e-09
Afap1	16.1223	-2.47937	0.412278	-6.01384	1.81177e-09	6.43282e-09
Xpnpep2	7.26116	-6.95826	1.15714	-6.01332	1.81758e-09	6.45171e-09
Ncs1	14.029	-6.45783	1.07611	-6.00107	1.96019e-09	6.94298e-09
Rpl34	650.773	-1.21428	0.202417	-5.99893	1.98616e-09	7.03119e-09
Prmt2	54.9792	-1.74271	0.290663	-5.99562	2.02716e-09	7.17248e-09
Rpl31	957.633	-1.04235	0.174034	-5.98933	2.10706e-09	7.4492e-09
LOC118568450	14.3134	-2.8051	0.468541	-5.98687	2.13915e-09	7.56061e-09
Rbbp8	25.6399	-1.81057	0.302551	-5.98436	2.17248e-09	7.67433e-09
Kif14	11.4449	-5.56966	0.930769	-5.98393	2.17817e-09	7.69236e-09
Thoc2l	96.1189	-1.0653	0.178069	-5.98247	2.19775e-09	7.75529e-09
Il3ra	20.9814	-2.3227	0.388308	-5.98158	2.20987e-09	7.79595e-09
Cblc	60.9273	-1.31993	0.22071	-5.98038	2.22615e-09	7.84709e-09
Snrpb2	332.09	-1.33258	0.222905	-5.97825	2.25552e-09	7.9464e-09
Hmg20b	68.4951	-1.2884	0.215659	-5.97427	2.31124e-09	8.14053e-09
Scara5	7.84359	-7.08807	1.18658	-5.97353	2.32176e-09	8.1754e-09
Erdr1	27.4264	-1.9576	0.327733	-5.97316	2.32696e-09	8.18933e-09
Stx16	78.874	-1.02201	0.171152	-5.97136	2.35281e-09	8.2781e-09
Wdr33	81.6193	-1.08381	0.181521	-5.9707	2.36233e-09	8.30718e-09
Plekhh1	10.7046	-4.63127	0.776252	-5.9662	2.42846e-09	8.53744e-09
Spef1	22.9484	-2.05514	0.344603	-5.9638	2.46442e-09	8.65925e-09
Gramd2	6.89891	-6.86865	1.15176	-5.96363	2.46699e-09	8.66597e-09
Gm16351	9.30429	-6.5745	1.10256	-5.96293	2.47748e-09	8.70053e-09
Gpatch8	130.302	-1.13294	0.190034	-5.96178	2.49506e-09	8.75525e-09
Klf7	105.969	-1.08532	0.18208	-5.9607	2.51167e-09	8.8112e-09
Dcaf1	21.083	-2.18838	0.367575	-5.95355	2.62392e-09	9.19766e-09
Rbm15	43.0091	-1.48679	0.249987	-5.94748	2.72304e-09	9.54002e-09
Mcm7	30.8947	-2.17206	0.365336	-5.94537	2.75838e-09	9.6536e-09
Snora81	12.1054	-5.16124	0.868503	-5.94269	2.80384e-09	9.8075e-09
Nhsl1	11.7756	-3.56576	0.600582	-5.93718	2.89973e-09	1.01349e-08
Rapgef6	27.5362	-1.87436	0.315898	-5.93345	2.96628e-09	1.03537e-08
Krt6a	6.91057	-6.89489	1.16221	-5.93254	2.98276e-09	1.04058e-08
Arl10	53.4454	-1.424	0.240065	-5.93172	2.99775e-09	1.04525e-08
Psip1	45.3639	-1.68231	0.284045	-5.92267	3.16752e-09	1.10357e-08
Muc4	6.46048	-6.79484	1.14766	-5.92059	3.20782e-09	1.11703e-08
Plcb3	31.8073	-1.74669	0.295303	-5.91492	3.32034e-09	1.1556e-08
Cep164	34.0096	-1.9602	0.331711	-5.90935	3.43456e-09	1.19409e-08
Znrf1	34.5219	-1.55145	0.26262	-5.90759	3.47154e-09	1.20631e-08
Esco2	6.46416	-6.76501	1.14575	-5.90441	3.53902e-09	1.2275e-08
Jph1	11.1854	-5.52731	0.936946	-5.89928	3.65083e-09	1.26562e-08
Knl1	6.34492	-6.74935	1.14412	-5.89915	3.65384e-09	1.26632e-08
Ddx19a	66.3839	-1.2	0.203439	-5.89859	3.66614e-09	1.27026e-08
Zgrf1	12.1353	-3.14781	0.534543	-5.88879	3.8903e-09	1.3458e-08
Phxr4	11.042	-5.53214	0.939948	-5.88558	3.96659e-09	1.37112e-08
Rps12-ps4	18.1655	-2.2685	0.385624	-5.88268	4.03681e-09	1.39393e-08
Cdh3	9.9889	-4.94576	0.841006	-5.88076	4.08388e-09	1.40871e-08
Skil	40.8982	-1.43777	0.244537	-5.87957	4.11328e-09	1.41848e-08
Neurl1b	9.47277	-4.22602	0.719138	-5.87651	4.19006e-09	1.44345e-08
Lurap1l	49.9674	-1.68192	0.286313	-5.87442	4.24323e-09	1.46062e-08
Cited2	36.6439	-2.22423	0.378677	-5.87369	4.262e-09	1.46632e-08
Ube2q2	30.0152	-1.88584	0.321135	-5.87242	4.29474e-09	1.47643e-08
Dbr1	61.6401	-1.14966	0.195783	-5.8721	4.30307e-09	1.47891e-08
Tlnrd1	25.2989	-1.8739	0.319156	-5.87144	4.32024e-09	1.48442e-08
Wasf2	41.1822	-2.21554	0.377395	-5.87061	4.34195e-09	1.49149e-08
LOC118568701	11.3215	-4.5281	0.771327	-5.87054	4.34387e-09	1.49176e-08
Pdxdc1	15.7277	-2.58924	0.441067	-5.87039	4.34763e-09	1.49267e-08
Wfdc18	10.9545	-4.66889	0.795591	-5.86846	4.39862e-09	1.50939e-08
Gm4924	15.9549	-2.68345	0.457381	-5.86698	4.43793e-09	1.52209e-08
Homer3	18.7991	-2.45616	0.418768	-5.8652	4.48601e-09	1.53778e-08
Rin1	11.5355	-6.16389	1.05099	-5.86485	4.49542e-09	1.5406e-08
Ercc5	28.5655	-1.77137	0.302083	-5.86386	4.52225e-09	1.549e-08
Ckap2	9.54803	-6.59853	1.12575	-5.86145	4.58847e-09	1.57086e-08
Wdr70	29.403	-1.79144	0.30593	-5.85571	4.74966e-09	1.6252e-08
Zbtb1	27.3272	-1.9186	0.327833	-5.85238	4.84579e-09	1.65681e-08
Smchd1	42.3786	-1.57443	0.269195	-5.84867	4.95534e-09	1.69251e-08
Tmem121	11.9049	-6.19071	1.05848	-5.84867	4.95505e-09	1.69251e-08
E2f1	28.6818	-2.17183	0.37151	-5.84597	5.03634e-09	1.71795e-08
Zdhhc2	22.7109	-1.91277	0.327212	-5.84565	5.04601e-09	1.72081e-08
Zfp993	16.819	-2.52267	0.431594	-5.845	5.06556e-09	1.72702e-08
Slc26a4	13.2222	-2.737	0.468304	-5.8445	5.08078e-09	1.73177e-08
Abr	24.4298	-1.92094	0.328688	-5.84427	5.08786e-09	1.73338e-08
Ccnb1	11.6527	-6.16821	1.05654	-5.83811	5.2795e-09	1.79718e-08
Ankrd6	14.0373	-2.67065	0.457992	-5.83121	5.50253e-09	1.87021e-08
Capzb	188.783	-1.16438	0.199727	-5.82989	5.54632e-09	1.88461e-08
Bach1	65.9902	-1.26969	0.217829	-5.82885	5.58122e-09	1.89549e-08
Mgst2	6.4678	-6.78322	1.16415	-5.82674	5.65221e-09	1.91911e-08
Tnfrsf23	8.56141	-6.4628	1.10931	-5.82595	5.67881e-09	1.92665e-08
Tanc2	29.8165	-1.86898	0.320868	-5.82477	5.71916e-09	1.93934e-08
Jag2	8.55836	-6.45167	1.10785	-5.82361	5.7589e-09	1.95131e-08
Snhg3	50.1438	-2.41206	0.414294	-5.82209	5.81157e-09	1.96815e-08
Trim59	11.3235	-4.25801	0.731557	-5.82048	5.86771e-09	1.98615e-08
Erich1	25.4899	-1.90166	0.326842	-5.81827	5.94598e-09	2.01212e-08
Pdia4	54.4857	-1.63021	0.2803	-5.81593	6.02966e-09	2.03835e-08
Efnb1	42.6357	-1.44768	0.249033	-5.81322	6.1281e-09	2.07096e-08
Gon4l	52.7017	-1.48192	0.254924	-5.81319	6.12926e-09	2.07096e-08
Bmp4	23.0336	-3.13744	0.539719	-5.8131	6.13267e-09	2.07158e-08
Ppp1r9a	17.5395	-3.76131	0.647088	-5.81267	6.14845e-09	2.07532e-08
Fbln2	12.3755	-6.28276	1.08105	-5.81174	6.18257e-09	2.08577e-08
Erh	35.0239	-1.9568	0.336705	-5.81162	6.18717e-09	2.08679e-08
Nfrkb	22.702	-2.1351	0.367626	-5.8078	6.32973e-09	2.13269e-08
Nfe2l3	10.1283	-6.71267	1.15585	-5.80758	6.33818e-09	2.13499e-08
Tusc3	57.5586	-1.62021	0.279022	-5.80672	6.3707e-09	2.1454e-08
Padi1	6.24852	-6.71815	1.15728	-5.8051	6.43283e-09	2.16522e-08
Lama3	8.72872	-6.50419	1.12099	-5.80218	6.54578e-09	2.20155e-08
Gm51431	19.4267	-2.5396	0.437723	-5.80184	6.55908e-09	2.20546e-08
Elf4	13.5023	-2.68556	0.46327	-5.79696	6.75263e-09	2.26939e-08
Zfp386	22.0171	-1.94304	0.335478	-5.79185	6.96161e-09	2.33587e-08
LOC108167518	16.6154	-2.68728	0.464015	-5.79137	6.9813e-09	2.34147e-08
Hhex	145.434	-1.15065	0.198689	-5.79123	6.98737e-09	2.34291e-08
Cpm	40.6204	-2.87227	0.496044	-5.79034	7.02438e-09	2.35412e-08
D030028A08Rik	11.4514	-6.18564	1.06846	-5.78932	7.06737e-09	2.36793e-08
Hebp2	8.79176	-6.47768	1.11936	-5.78698	7.16638e-09	2.39988e-08
Tacc3	10.8369	-3.47506	0.600896	-5.78313	7.33242e-09	2.453e-08
Susd4	10.1526	-5.41498	0.936522	-5.78201	7.38119e-09	2.46806e-08
Gm38678	85.6511	-1.47433	0.255117	-5.77903	7.51323e-09	2.51158e-08
Abl2	43.662	-1.66868	0.288771	-5.77857	7.53398e-09	2.51787e-08
9930021J03Rik	87.5997	-1.04191	0.180321	-5.77808	7.55594e-09	2.52457e-08
Fhl2	8.72158	-6.46004	1.11815	-5.77744	7.58454e-09	2.53349e-08
Zbtb7c	12.0532	-3.00262	0.519904	-5.77534	7.67971e-09	2.56269e-08
Dctd	6.00477	-6.64919	1.15142	-5.77476	7.70636e-09	2.57093e-08
Rasgef1a	6.52675	-6.81337	1.18	-5.77404	7.73912e-09	2.58055e-08
A930013F10Rik	19.0047	-2.48693	0.430779	-5.77309	7.78287e-09	2.59449e-08
Slc5a3	25.404	-1.96507	0.340952	-5.76348	8.23969e-09	2.74608e-08
Hnrnpa1	24.9254	-1.83805	0.318929	-5.76319	8.25367e-09	2.75004e-08
S100a10	145.335	-1.09199	0.189525	-5.76172	8.32601e-09	2.77275e-08
Snrpf	146.009	-1.46558	0.254421	-5.76045	8.38919e-09	2.79238e-08
Nrd1	79.2121	-1.24868	0.216868	-5.75777	8.52327e-09	2.83486e-08
Nsrp1	69.2302	-1.12994	0.196289	-5.75652	8.58678e-09	2.85455e-08
Sgpp2	7.47792	-6.97953	1.21301	-5.75388	8.72168e-09	2.89793e-08
Celsr2	8.41756	-6.40935	1.11407	-5.75307	8.76379e-09	2.91119e-08
Tmem123	108.123	-1.16591	0.2027	-5.75191	8.82385e-09	2.93041e-08
Zc3h12c	24.687	-1.86086	0.323961	-5.74408	9.24244e-09	3.06325e-08
Prc1	10.7798	-6.04959	1.05331	-5.74343	9.27802e-09	3.07428e-08
4833438C02Rik	10.7187	-3.72457	0.648572	-5.74272	9.31703e-09	3.08488e-08
Pdx1	6.34491	-6.76196	1.17799	-5.74025	9.45364e-09	3.12854e-08
Dph6	45.1633	-1.31975	0.230088	-5.73584	9.70313e-09	3.20628e-08
Nck1	34.314	-1.56302	0.272526	-5.7353	9.73422e-09	3.21575e-08
Dynll1	92.9095	-1.10563	0.192835	-5.73352	9.83674e-09	3.248e-08
Myo15b	6.89982	-6.87146	1.19913	-5.73035	1.00225e-08	3.30519e-08
Sipa1l3	19.0416	-2.11517	0.369127	-5.7302	1.00311e-08	3.30721e-08
Ccdc88c	48.72	-1.61576	0.282077	-5.72807	1.01578e-08	3.34479e-08
Dnaaf5	110.569	-1.00336	0.175521	-5.71643	1.08783e-08	3.56958e-08
Fhdc1	6.05621	-6.71737	1.17546	-5.71467	1.09918e-08	3.60413e-08
9430083A17Rik	14.8752	-2.71863	0.476194	-5.70908	1.13587e-08	3.72353e-08
Kdm5b	47.9497	-1.26313	0.221265	-5.70867	1.13862e-08	3.73161e-08
Ptchd1	5.86287	-6.64315	1.16381	-5.70809	1.1425e-08	3.74339e-08
Abcb1b	11.7997	-6.18385	1.08383	-5.70555	1.15969e-08	3.79595e-08
Ano8	30.1464	-1.59635	0.279791	-5.7055	1.16e-08	3.79603e-08
Fndc3a	45.6498	-1.37074	0.240309	-5.70405	1.16996e-08	3.82767e-08
Golph3l	21.2073	-1.94161	0.340932	-5.695	1.23369e-08	4.02817e-08
Nod2	5.60668	-6.58709	1.15851	-5.68583	1.30183e-08	4.24541e-08
LOC118568244	10.3408	-5.43411	0.955922	-5.68468	1.31055e-08	4.27279e-08
Nom1	152.941	-1.03185	0.181597	-5.68208	1.33068e-08	4.33523e-08
Kif15	9.54652	-5.30094	0.933331	-5.6796	1.35011e-08	4.39742e-08
Mecp2	27.0494	-1.73775	0.306086	-5.67734	1.36803e-08	4.45471e-08
Cited4	9.30329	-4.04134	0.712396	-5.67288	1.40418e-08	4.57017e-08
Pfkl	36.0038	-1.44548	0.25484	-5.67209	1.41064e-08	4.59005e-08
Odf2	26.4781	-1.64702	0.290567	-5.66831	1.44217e-08	4.69034e-08
Lpar6	63.7486	-1.12379	0.19835	-5.66569	1.46437e-08	4.75937e-08
Slc23a3	9.2198	-4.77136	0.842363	-5.66426	1.47658e-08	4.79634e-08
Adam28	5.58623	-6.58495	1.16363	-5.65896	1.52293e-08	4.94203e-08
D830031N03Rik	10.3953	-3.6738	0.649295	-5.65813	1.53028e-08	4.96468e-08
Zfp503	28.604	-1.87931	0.332196	-5.65723	1.53835e-08	4.98964e-08
Gm7809	15.4741	-2.56304	0.453419	-5.6527	1.57944e-08	5.12037e-08
A230045G11Rik	8.6653	-4.39135	0.777891	-5.64519	1.64995e-08	5.3424e-08
Mllt10	100.23	-1.0603	0.187832	-5.64492	1.65256e-08	5.34956e-08
Pax2	11.742	-6.92236	1.22655	-5.64374	1.66392e-08	5.385e-08
Tctex1d2	48.3566	-1.66339	0.29478	-5.64283	1.67282e-08	5.41247e-08
Abcc5	21.4082	-2.0949	0.371455	-5.6397	1.70349e-08	5.50631e-08
Gata6	23.9474	-2.28162	0.405055	-5.63287	1.7723e-08	5.72174e-08
Gm46045	6.42764	-6.7613	1.20038	-5.63265	1.77459e-08	5.72772e-08
Cln3	25.7407	-1.87087	0.332263	-5.63071	1.79469e-08	5.78833e-08
Lrrc75a	11.5897	-2.8881	0.513721	-5.62193	1.88837e-08	6.08305e-08
Cdca8	20.5051	-2.38062	0.424069	-5.61375	1.97988e-08	6.36542e-08
Iws1	97.397	-1.00674	0.179556	-5.60685	2.0604e-08	6.61622e-08
Slfn10-ps	5.56322	-6.57967	1.17415	-5.60379	2.09709e-08	6.72914e-08
Prrx2	6.36629	-6.75474	1.20607	-5.60065	2.13556e-08	6.84924e-08
Zbtb6	30.4041	-1.75456	0.313335	-5.59965	2.1479e-08	6.88549e-08
Gcc2	72.8974	-1.01716	0.181749	-5.59649	2.18734e-08	7.00852e-08
D130040H23Rik	9.96582	-5.95705	1.06447	-5.59626	2.19021e-08	7.01602e-08
Pxk	78.4144	-1.00017	0.17874	-5.59565	2.19801e-08	7.03756e-08
Hspa2	10.7617	-3.21798	0.575447	-5.59214	2.24287e-08	7.17947e-08
Vsig2	9.02507	-4.47603	0.801541	-5.58427	2.3468e-08	7.49762e-08
Il18rap	5.65541	-6.62308	1.1867	-5.58111	2.38992e-08	7.62984e-08
Lims1	27.1504	-1.67809	0.300686	-5.58086	2.39327e-08	7.63866e-08
Mastl	9.48817	-4.89895	0.877917	-5.58019	2.40253e-08	7.66638e-08
Cdk16	49.9735	-1.27754	0.229005	-5.57863	2.42418e-08	7.73171e-08
Gm46060	9.04424	-4.19463	0.752564	-5.57378	2.49269e-08	7.94447e-08
Gtf2ird1	83.0978	-1.30179	0.233577	-5.57329	2.49976e-08	7.96509e-08
F630048H11Rik	8.73063	-4.76716	0.855372	-5.5732	2.50098e-08	7.96704e-08
Zfp280d	32.4837	-1.65617	0.297173	-5.5731	2.50249e-08	7.96993e-08
Dennd4c	16.3725	-2.4967	0.448456	-5.56732	2.58687e-08	8.22875e-08
Tdrd5	5.53642	-6.523	1.17295	-5.56121	2.67904e-08	8.51576e-08
Gm26550	5.17669	-6.46078	1.16208	-5.55965	2.70315e-08	8.59035e-08
Gm45998	10.1868	-5.99839	1.07893	-5.55959	2.70409e-08	8.59126e-08
Aldh3a1	5.52087	-6.55355	1.17896	-5.55875	2.7172e-08	8.62877e-08
LOC118567873	7.01371	-6.91929	1.24477	-5.55867	2.71833e-08	8.63027e-08
Ift43	23.1009	-1.76984	0.318581	-5.55539	2.76988e-08	8.79182e-08
Zswim8	77.6292	-1.17898	0.21229	-5.55362	2.79812e-08	8.87933e-08
Gm6341	14.4711	-2.58442	0.465379	-5.55337	2.80213e-08	8.88777e-08
Gm609	5.98978	-6.66309	1.20002	-5.55246	2.8167e-08	8.93185e-08
2310057J18Rik	29.3831	-8.96121	1.61427	-5.55123	2.83661e-08	8.99282e-08
Isg20	10.6728	-2.98843	0.538873	-5.5457	2.92776e-08	9.27289e-08
Rhpn2	50.7052	-1.15412	0.208182	-5.5438	2.95979e-08	9.37209e-08
Ccdc59	77.606	-1.00078	0.180536	-5.54339	2.96677e-08	9.39194e-08
Thrap3	79.1748	-1.16786	0.210699	-5.54281	2.97663e-08	9.41863e-08
Zfp638	71.7509	-1.02033	0.18412	-5.54166	2.99626e-08	9.47392e-08
Gm6136	8.27412	-4.32575	0.780918	-5.53931	3.03672e-08	9.59955e-08
Ankrd22	7.88183	-6.31573	1.14019	-5.53917	3.03901e-08	9.6045e-08
Dzip3	19.7403	-1.93689	0.349915	-5.5353	3.10687e-08	9.80957e-08
LOC118567370	5.34886	-6.52666	1.17989	-5.53156	3.17395e-08	1.00166e-07
Slc18a1	10.6395	-3.21439	0.581234	-5.53028	3.19721e-08	1.00876e-07
Jade2	21.7242	-1.78974	0.323685	-5.52926	3.21587e-08	1.01416e-07
Gm38876	9.56559	-5.29658	0.958056	-5.52847	3.23042e-08	1.01826e-07
Lrrc8e	8.75539	-5.16865	0.934961	-5.52819	3.23548e-08	1.01961e-07
Hif3a	10.8343	-6.09993	1.10368	-5.52688	3.25975e-08	1.02702e-07
Btbd7	33.1808	-1.55315	0.28111	-5.52506	3.29381e-08	1.03719e-07
Epb41l4a	8.69954	-5.1914	0.939616	-5.52503	3.29439e-08	1.03719e-07
Zfp407	26.2478	-1.90526	0.344852	-5.52487	3.29724e-08	1.03784e-07
Gm46436	18.1932	-2.35178	0.425718	-5.52426	3.30884e-08	1.04124e-07
Svil	56.4186	-1.4287	0.2588	-5.52047	3.38103e-08	1.06345e-07
Nrarp	10.6961	-3.08919	0.559783	-5.51854	3.41818e-08	1.07488e-07
Endod1	17.2867	-2.12481	0.385075	-5.51791	3.43049e-08	1.07824e-07
Smn1	61.6342	-1.17148	0.212444	-5.51428	3.50202e-08	1.10019e-07
Scfd1	63.4038	-1.05905	0.192197	-5.51027	3.58289e-08	1.124e-07
Ttll3	8.73994	-5.18268	0.940545	-5.5103	3.58221e-08	1.124e-07
Ccdc120	9.41979	-3.45939	0.628028	-5.50833	3.62246e-08	1.13587e-07
G930009F23Rik	5.96729	-6.68399	1.21496	-5.50141	3.76761e-08	1.17942e-07
Oas1a	8.46469	-4.36178	0.792911	-5.50097	3.77717e-08	1.18213e-07
Thada	27.173	-2.02636	0.368406	-5.50035	3.79038e-08	1.18599e-07
Casp4	10.2249	-5.957	1.08354	-5.49771	3.84749e-08	1.20215e-07
Parp8	9.36234	-5.87619	1.06926	-5.49556	3.89469e-08	1.21661e-07
Hap1	13.6261	-3.12799	0.569273	-5.49471	3.91344e-08	1.22217e-07
Tnf	7.14998	-6.18258	1.12523	-5.4945	3.9182e-08	1.22337e-07
Kmt5b	86.8644	-1.08806	0.198158	-5.49087	3.99953e-08	1.24847e-07
Akt3	11.5478	-2.71988	0.49568	-5.48717	4.08428e-08	1.27432e-07
Itgav	51.7721	-1.26342	0.230397	-5.48367	4.16583e-08	1.29894e-07
Capn15	38.4251	-1.4981	0.27342	-5.47911	4.27462e-08	1.33151e-07
Myadm	38.2701	-1.59546	0.291195	-5.47901	4.27702e-08	1.33194e-07
Map6	7.06545	-6.15629	1.12394	-5.4774	4.3162e-08	1.34382e-07
Sde2	75.4132	-1.11509	0.203584	-5.47729	4.31901e-08	1.34438e-07
Cc2d1b	51.5815	-1.31966	0.24095	-5.47689	4.32878e-08	1.34679e-07
Adamtsl4	13.3856	-2.868	0.523795	-5.47543	4.36462e-08	1.35761e-07
Fer1l4	7.23011	-6.95474	1.27019	-5.47535	4.36648e-08	1.35761e-07
Myo5a	8.25736	-4.04627	0.739235	-5.47359	4.41004e-08	1.37078e-07
Gm46241	9.22073	-5.85605	1.06995	-5.47319	4.4201e-08	1.37358e-07
Zdhhc23	10.8962	-3.66781	0.67059	-5.46954	4.51216e-08	1.40087e-07
Gm26944	11.6942	-2.77832	0.50798	-5.46936	4.51672e-08	1.40196e-07
Asf1b	9.60047	-3.20229	0.585544	-5.46891	4.52802e-08	1.40513e-07
Senp7	34.5674	-1.63957	0.299852	-5.46795	4.55272e-08	1.41247e-07
Polr1a	33.712	-1.67813	0.306952	-5.46709	4.57485e-08	1.419e-07
Smug1	31.4885	-1.43344	0.262544	-5.45981	4.76656e-08	1.47673e-07
Dram1	9.69564	-6.61507	1.21163	-5.45964	4.77107e-08	1.47778e-07
Fbxo2	13.1831	-2.748	0.503599	-5.45672	4.85017e-08	1.50193e-07
Pfkfb3	26.9545	-1.74321	0.319647	-5.45353	4.93794e-08	1.52839e-07
Wdr35	17.6529	-2.1994	0.403432	-5.45172	4.98851e-08	1.54296e-07
Sun1	66.3251	-1.03189	0.18932	-5.4505	5.02291e-08	1.55287e-07
A630089N07Rik	7.59868	-6.28071	1.15266	-5.44888	5.06884e-08	1.56633e-07
Serpinb6b	9.11386	-5.81041	1.06648	-5.44821	5.08798e-08	1.57188e-07
Mvb12b	22.7939	-1.88901	0.34698	-5.44416	5.20506e-08	1.60692e-07
Trim16	7.97286	-6.3844	1.17371	-5.43952	5.34251e-08	1.64782e-07
Oas3	8.81009	-3.9363	0.723893	-5.43768	5.39796e-08	1.66453e-07
Mcph1	47.2494	-1.36074	0.250475	-5.43263	5.55294e-08	1.71112e-07
Lxn	7.84034	-4.57605	0.842372	-5.43234	5.56202e-08	1.71352e-07
Ccdc102a	21.2674	-1.91041	0.352443	-5.42049	5.94354e-08	1.82509e-07
Zfp322a	90.4129	-1.00563	0.185602	-5.4182	6.02014e-08	1.84732e-07
Ldlrad4	58.3419	-2.00617	0.370295	-5.41777	6.03464e-08	1.85134e-07
Fbxw7	49.2099	-1.36643	0.252216	-5.41769	6.03729e-08	1.85173e-07
Cyfip1	44.351	-1.55615	0.287678	-5.40935	6.3253e-08	1.93691e-07
Gm15644	8.66545	-3.84491	0.71094	-5.40821	6.36572e-08	1.94806e-07
Nsd1	102.975	-1.03734	0.191809	-5.4082	6.36614e-08	1.94806e-07
Kdf1	69.363	-1.01574	0.187964	-5.40391	6.52029e-08	1.99431e-07
Zfp90	14.9386	-2.47396	0.457892	-5.40294	6.55584e-08	2.00425e-07
Kin	31.3403	-1.44678	0.267858	-5.40128	6.61661e-08	2.02189e-07
Pcbp3	14.3086	-2.86381	0.530326	-5.40009	6.66061e-08	2.03487e-07
Ahcyl2	20.6659	-1.84969	0.342586	-5.3992	6.69394e-08	2.04458e-07
Cdc6	8.11023	-4.60642	0.854169	-5.39287	6.93421e-08	2.11601e-07
Usp36	79.6783	-1.20874	0.224146	-5.39262	6.94358e-08	2.11789e-07
Trim3	10.9345	-2.84206	0.527318	-5.38965	7.05963e-08	2.15229e-07
AI506816	14.481	-2.52659	0.468843	-5.38899	7.08554e-08	2.15869e-07
Lpar2	8.33862	-5.14785	0.955799	-5.38591	7.20806e-08	2.19551e-07
Rpl35a	70.8416	-1.21279	0.22535	-5.38183	7.37322e-08	2.24427e-07
BC002059	52.446	-1.32193	0.245637	-5.38162	7.38171e-08	2.24633e-07
Arhgap32	38.6516	-1.47868	0.274877	-5.37944	7.47189e-08	2.27273e-07
Sowaha	4.77007	-6.32486	1.17581	-5.37915	7.48368e-08	2.27579e-07
Ssh3	30.3844	-1.44651	0.268923	-5.3789	7.49419e-08	2.27846e-07
Gm36195	8.4704	-5.14351	0.956304	-5.37853	7.50954e-08	2.2826e-07
Pick1	25.2628	-1.66357	0.309405	-5.37667	7.58763e-08	2.30581e-07
Mapkapk3	8.17943	-3.99541	0.743358	-5.37481	7.66617e-08	2.32914e-07
Samd4	23.2426	-2.44735	0.45544	-5.37359	7.71856e-08	2.34344e-07
Mcc	23.9296	-1.84338	0.34317	-5.37163	7.80282e-08	2.36793e-07
Col7a1	8.41583	-4.09066	0.761771	-5.36993	7.87669e-08	2.3887e-07
Mak16	35.3348	-1.35236	0.251861	-5.36946	7.8972e-08	2.39437e-07
Pak3	4.83179	-6.3372	1.18138	-5.36422	8.12977e-08	2.46301e-07
Zfp991	10.38	-2.852	0.531673	-5.3642	8.13105e-08	2.46301e-07
Ehd4	68.3051	-1.02587	0.191413	-5.35945	8.3474e-08	2.52623e-07
Tspan1	5.83455	-6.64787	1.24124	-5.35583	8.51638e-08	2.57383e-07
4931406H21Rik	4.60955	-6.29486	1.17534	-5.35578	8.5189e-08	2.574e-07
Dtl	8.17875	-3.98315	0.744109	-5.35291	8.65508e-08	2.61335e-07
Fbxw17	16.5426	-2.03477	0.380221	-5.35153	8.72153e-08	2.63221e-07
Rnf122	14.1272	-2.39157	0.446894	-5.35155	8.72025e-08	2.63221e-07
Etv3	24.1871	-1.82679	0.341418	-5.35059	8.76687e-08	2.64529e-07
Zkscan3	37.8883	-1.40656	0.262943	-5.34928	8.8305e-08	2.66327e-07
Dnajc9	40.9705	-1.57195	0.293894	-5.34872	8.85792e-08	2.67093e-07
Ralgapa2	37.4912	-1.65962	0.31039	-5.34691	8.94708e-08	2.6972e-07
Myo9b	22.2965	-1.72779	0.323151	-5.34669	8.9579e-08	2.69985e-07
Rps6ka3	30.3076	-1.51765	0.284006	-5.34373	9.10534e-08	2.74115e-07
Rundc1	33.3352	-1.42353	0.266414	-5.34329	9.12758e-08	2.74722e-07
Eda2r	8.85249	-5.15735	0.965647	-5.34082	9.2528e-08	2.78174e-07
Gm36299	4.82867	-6.35679	1.1903	-5.34049	9.26949e-08	2.78545e-07
Slc3a2	71.0624	-1.1877	0.222396	-5.34045	9.27146e-08	2.78545e-07
Noc2l	38.3349	-1.62549	0.304384	-5.34026	9.28139e-08	2.7878e-07
Mycbpap	4.76184	-6.34619	1.18856	-5.3394	9.32546e-08	2.8004e-07
A330001L22Rik	8.62516	-3.32779	0.62335	-5.33857	9.36839e-08	2.81265e-07
Gpc2	10.9929	-3.02156	0.566104	-5.33745	9.42612e-08	2.82933e-07
Gm46137	9.39965	-3.27992	0.614538	-5.33722	9.43847e-08	2.8324e-07
Rnf183	4.64535	-6.30011	1.1807	-5.3359	9.50721e-08	2.85238e-07
Ttc26	7.96659	-5.03149	0.94307	-5.33522	9.54288e-08	2.86243e-07
Tlr3	31.3597	-1.51828	0.284593	-5.33491	9.55911e-08	2.86665e-07
Creb3l1	6.71308	-6.12675	1.15034	-5.32602	1.00387e-07	3.00432e-07
Plod2	7.83649	-3.93881	0.739864	-5.32369	1.01682e-07	3.04102e-07
Plxnb1	68.105	-1.29606	0.243501	-5.32262	1.02286e-07	3.05838e-07
Ccdc137	22.6864	-1.84805	0.34725	-5.32197	1.0265e-07	3.06856e-07
Zmynd8	72.16	-1.1671	0.219505	-5.31694	1.05526e-07	3.15168e-07
Ccna2	8.53649	-3.61568	0.680196	-5.31565	1.06278e-07	3.17127e-07
Zfp668	18.5459	-1.99573	0.375572	-5.31384	1.07336e-07	3.20142e-07
Slc7a4	26.6398	-1.80482	0.339776	-5.31178	1.08558e-07	3.23492e-07
Dennd11	21.6843	-1.83398	0.345312	-5.31107	1.08982e-07	3.24684e-07
Cdc5l	38.7538	-1.48855	0.280598	-5.30491	1.1273e-07	3.35513e-07
G6pdx	9.61215	-2.94934	0.555989	-5.30469	1.12867e-07	3.35803e-07
Trim29	4.5261	-6.27924	1.18386	-5.30404	1.1327e-07	3.36927e-07
Mst1r	8.3716	-5.70594	1.07589	-5.30345	1.13633e-07	3.37852e-07
Pwwp2b	8.72982	-3.31797	0.626076	-5.29963	1.16039e-07	3.44853e-07
Thbs1	7.17683	-6.18485	1.16823	-5.29421	1.19535e-07	3.54681e-07
Dnah7b	4.47261	-6.24435	1.17964	-5.29345	1.2003e-07	3.55991e-07
Trnt1	28.9168	-1.54523	0.291941	-5.29294	1.20368e-07	3.56752e-07
Gpx2-ps1	8.40217	-5.72718	1.08276	-5.28944	1.2269e-07	3.63473e-07
Cit	12.7471	-2.62643	0.496655	-5.28823	1.23508e-07	3.65812e-07
Bak1	131.043	-1.21321	0.229437	-5.28778	1.23808e-07	3.66618e-07
Abracl	34.5061	-1.7163	0.324757	-5.28487	1.25792e-07	3.72245e-07
Stxbp2	44.0112	-1.21035	0.22906	-5.284	1.26395e-07	3.7386e-07
Cnot4	39.1318	-1.34567	0.254781	-5.28167	1.28011e-07	3.78471e-07
Kansl1l	18.0128	-1.96455	0.372069	-5.28007	1.29132e-07	3.81614e-07
Ddias	7.95901	-3.94277	0.747063	-5.27769	1.30824e-07	3.86527e-07
Ripk4	17.9818	-1.96996	0.373345	-5.27651	1.31665e-07	3.88804e-07
LOC115488839	8.88105	-6.46681	1.22561	-5.27642	1.31734e-07	3.8887e-07
Pkn2	58.7274	-1.16997	0.221771	-5.27556	1.3235e-07	3.90424e-07
Dusp9	6.25737	-5.98859	1.13585	-5.27236	1.34677e-07	3.97023e-07
Syne2	42.62	-1.30676	0.247926	-5.27077	1.35855e-07	4.00408e-07
Ift74	22.7405	-1.72272	0.326889	-5.27004	1.36394e-07	4.01817e-07
Tmem138	9.79442	-3.07513	0.583583	-5.26939	1.36875e-07	4.03142e-07
LOC118567497	14.1601	-2.96241	0.562961	-5.2622	1.42343e-07	4.19062e-07
Hpse	12.3098	-2.60982	0.496025	-5.26147	1.42908e-07	4.20631e-07
Fzd5	28.6632	-1.6388	0.311551	-5.26012	1.43958e-07	4.23533e-07
Tmem51os1	9.43922	-3.08227	0.586012	-5.25974	1.44261e-07	4.2433e-07
Tincr	8.18405	-5.65576	1.07538	-5.25931	1.44597e-07	4.25223e-07
2810408B13Rik	6.87301	-6.15643	1.17138	-5.25571	1.47454e-07	4.33238e-07
Tmem45a	8.41613	-3.2731	0.623085	-5.25306	1.49595e-07	4.39431e-07
2610524H06Rik	8.57405	-5.70419	1.08644	-5.25033	1.51827e-07	4.45592e-07
2810408A11Rik	7.84797	-4.25189	0.810098	-5.24861	1.53248e-07	4.49663e-07
Cip2a	8.67779	-3.46434	0.660123	-5.24802	1.53745e-07	4.5092e-07
Glis2	10.1068	-3.25931	0.621132	-5.24736	1.5429e-07	4.52417e-07
Rpl38-ps2	12.0974	-2.88656	0.550164	-5.24672	1.54827e-07	4.5389e-07
Ccdc88b	10.0216	-3.42835	0.653439	-5.24663	1.54909e-07	4.54032e-07
Cdkn2b	7.94348	-4.28176	0.816228	-5.24579	1.55611e-07	4.55986e-07
Mmgt2	15.0624	-2.33677	0.445516	-5.24508	1.56211e-07	4.57644e-07
Rab7b	13.635	-2.92971	0.558751	-5.24332	1.57712e-07	4.61632e-07
Aldh18a1	6.14735	-5.98908	1.14298	-5.23986	1.60697e-07	4.70057e-07
Ptges	7.18956	-6.21729	1.18656	-5.23975	1.60794e-07	4.70236e-07
Mis18bp1	7.72221	-3.94775	0.753706	-5.23778	1.62518e-07	4.7517e-07
Ccdc92	8.51882	-5.69822	1.08793	-5.23766	1.62624e-07	4.75378e-07
Tm4sf20	6.32763	-6.71469	1.28269	-5.23485	1.65115e-07	4.82552e-07
Ep300	79.1812	-1.14883	0.219521	-5.23337	1.66445e-07	4.86332e-07
Zfp703	91.7363	-1.20049	0.22948	-5.23134	1.68285e-07	4.91598e-07
Rrm2	8.37652	-4.32792	0.827649	-5.22918	1.70267e-07	4.97168e-07
Serpinb11	5.03004	-6.44414	1.23388	-5.22267	1.76365e-07	5.14291e-07
Gm30409	7.45236	-4.19913	0.804207	-5.22145	1.77529e-07	5.17458e-07
[truncated: 1,496 more rows]
