# Supplementary material for: Development of a High-Throughput Screening Platform and a Pathogenesis Model for Leishmania Infection Based on Mouse Hepatic Organoids
Source: Int J Mol Sci. 2025 Dec 18;26(24):12180. doi: 10.3390/ijms262412180 (PMC12734288; doi:10.3390/ijms262412180)
Supplement: Supplementary file 1 [file ijms-26-12180-s001.zip › Supplementary Table S4.xlsx]

## Sheet: results
Supplementary Table S4. Genes co-expressed in mouse hepatic organoids in the presence and absence of L. donovani-iRFP axenic amastigotes.
Gene product
0610009B22Rik
0610010F05Rik
0610010K14Rik
0610012G03Rik
0610030E20Rik
0610040B10Rik
0610040J01Rik
0610042G04Rik
1110002L01Rik
1110004F10Rik
1110008P14Rik
1110028F11Rik
1110032A03Rik
1110038B12Rik
1110038F14Rik
1110051M20Rik
1110059G10Rik
1110065P20Rik
1190007I07Rik
1300002E11Rik
1500011B03Rik
1500015A07Rik
1600012H06Rik
1600014C10Rik
1600020E01Rik
1700001L05Rik
1700003F12Rik
1700010I14Rik
1700016K19Rik
1700017B05Rik
1700025G04Rik
1700029J07Rik
1700030C10Rik
1700030K09Rik
1700037H04Rik
1700052K11Rik
1700066B19Rik
1700086D15Rik
1700086O06Rik
1700086P04Rik
1700088E04Rik
1700094D03Rik
1700123O20Rik
1810010H24Rik
1810013L24Rik
1810014B01Rik
1810030O07Rik
1810037I17Rik
1810044D09Rik
1810055G02Rik
1810058I24Rik
2010204K13Rik
2010315B03Rik
2010320M18Rik
2200002D01Rik
2210016F16Rik
2210016L21Rik
2210408I21Rik
2300009A05Rik
2310001H17Rik
2310009B15Rik
2310010J17Rik
2310011J03Rik
2310015A10Rik
2310022A10Rik
2310022B05Rik
2310030G06Rik
2310033P09Rik
2310039H08Rik
2310043M15Rik
2310057J18Rik
2310057M21Rik
2310061I04Rik
2310067E19Rik
2410002F23Rik
2410004B18Rik
2410006H16Rik
2410022M11Rik
2510002D24Rik
2510022D24Rik
2510039O18Rik
2610001J05Rik
2610002M06Rik
2610008E11Rik
2610035D17Rik
2610044O15Rik8
2610301B20Rik
2610307P16Rik
2610507B11Rik
2610524H06Rik
2610528J11Rik
2700049A03Rik
2700054A10Rik
2700062C07Rik
2700081O15Rik
2700097O09Rik
2700099C18Rik
2810004N23Rik
2810006K23Rik
2810013P06Rik
2810021J22Rik
2810025M15Rik
2810403D21Rik
2810408A11Rik
2810408B13Rik
2810454H06Rik
2810459M11Rik
2900005J15Rik
2900026A02Rik
2900052L18Rik
2900060B14Rik
2900076A07Rik
2900093K20Rik
3010003L21Rik
3110009E18Rik
3110040N11Rik
3110053B16Rik
3110082I17Rik
3300002I08Rik
3830406C13Rik
4632415L05Rik
4833420G17Rik
4833438C02Rik
4833439L19Rik
4921524J17Rik
4930402H24Rik
4930415O20Rik
4930453N24Rik
4930467E23Rik
4930520E11Rik
4930522L14Rik
4930523C07Rik
4930524J08Rik
4930526A20Rik
4930526I15Rik
4930563E22Rik
4930581F22Rik
4930594C11Rik
4931406C07Rik
4931406H21Rik
4931414P19Rik
4931428F04Rik
4932438A13Rik
4933404O12Rik
4933427D14Rik
4933431E20Rik
4933434E20Rik
4933439C10Rik
5031425E22Rik
5031426D15Rik
5031439G07Rik
5033406O09Rik
5033421B08Rik
5430403G16Rik
5430416N02Rik
5530601H04Rik
5730408K05Rik
5730409E04Rik
5730409K12Rik
5730455P16Rik
5730507C01Rik
5830448L01Rik
5930403L14Rik
5930430L01Rik
6030458C11Rik
6330407A03Rik
6330418K02Rik
6430548M08Rik
6430590A07Rik
6720489N17Rik
6820431F20Rik
8030431J09Rik
8030462N17Rik
8430429K09Rik
9030025P20Rik
9030607L20Rik
9030622O22Rik
9030625G05Rik
9130002K18Rik
9130008F23Rik
9130023H24Rik
9130401M01Rik
9230114K14Rik
9330020H09Rik
9330133O14Rik
9330151L19Rik
9330159F19Rik
9430015G10Rik
9430038I01Rik
9430083A17Rik
9530053A07Rik
9530068E07Rik
9530091C08Rik
9930012K11Rik
9930014A18Rik
9930021J03Rik
A030001D20Rik
A130010J15Rik
A230045G11Rik
A330001L22Rik
A330023F24Rik
A430005L14Rik
A530020G20Rik
A630026N12Rik
A630034I12Rik
A630072M18Rik
A630089N07Rik
A730063M14Rik
A930004D18Rik
A930013F10Rik
A930033H14Rik
AA386476
AA414768
AA465934
AA467197
AA986860
Aaas
Aacs
Aagab
Aak1
Aamdc
Aamp
Aar2
Aars
Aarsd1
Aasdh
Aasdhppt
Aatf
Abca2
Abca3
Abca5
Abca7
Abca8b
Abcb10
Abcb1a
Abcb1b
Abcb6
Abcb7
Abcb8
Abcc1
Abcc3
Abcc4
Abcc5
Abcd3
Abcd4
Abce1
Abcf1
Abcf2
Abcf3
Abcg2
Abhd1
Abhd10
Abhd11
Abhd11os
Abhd12
Abhd13
Abhd14a
Abhd14b
Abhd16a
Abhd17a
Abhd17b
Abhd17c
Abhd18
Abhd2
Abhd4
Abhd5
Abhd6
Abhd8
Abi1
Abi2
Abitram
Abl1
Abl2
Ablim1
Ablim3
Abr
Abracl
Abraxas1
Abraxas2
Abt1
Abtb1
Acaa1a
Acaa1b
Acaa2
Acaca
Acad10
Acad11
Acad8
Acad9
Acadl
Acadm
Acads
Acadsb
Acadvl
Acap2
Acap3
Acat1
Acat2
Acbd3
Acbd4
Acbd5
Acbd6
Accs
Acd
Ace
Acer2
Acer3
Acin1
Ackr3
Acly
Acnat1
Aco1
Aco2
Acot1
Acot11
Acot13
Acot2
Acot6
Acot7
Acot8
Acot9
Acox1
Acox2
Acox3
Acp1
Acp2
Acp5
Acp6
Acsbg1
Acsf3
Acsl1
Acsl3
Acsl4
Acsl5
Acss1
Acss2
Actb
Actl6a
Actn1
Actn4
Actr10
Actr1a
Actr1b
Actr2
Actr3
Actr5
Actr6
Actr8
Acvr1
Acvr1b
Acvr2a
Acvr2b
Acy1
Acy3
Acyp1
Adal
Adam10
Adam15
Adam17
Adam28
Adam8
Adam9
Adamts1
Adamts4
Adamtsl4
Adamtsl5
Adap1
Adar
Adat1
Adat2
Adck1
Adck2
Adck5
Adcy6
Adcy9
Add1
Add2
Add3
Adgra3
Adgre5
Adgrg1
Adgrg2
Adgrg6
Adgrg7
Adgrl1
Adgrl2
Adgrl3
Adh5
Adh7
Adi1
Adipor1
Adipor2
Adk
Adm
Adnp2
Ado
Adora1
Adora2a
Adpgk
Adprh
Adprm
Adrm1
Adsl
Adss
Adssl1
Adtrp
Aebp2
Aen
Afap1
Afdn
Aff1
Aff4
Afg1l
Afg3l1
Afg3l2
Afmid
Afp
Aftph
Aga
Agap1
Agap3
Agbl3
Agbl5
Agfg1
Agfg2
Aggf1
Agk
Agl
Agmo
Ago1
Ago2
Ago3
Ago4
Agpat1
Agpat2
Agpat3
Agpat4
Agpat5
Agps
Agrn
Agtpbp1
Agtrap
Ahctf1
Ahcy
Ahcyl1
Ahcyl2
Ahdc1
Ahnak
Ahnak2
Ahr
Ahsa1
Ahsa2
AI225912
AI413582
AI429214
AI463229
AI467606
AI506816
AI597479
AI661453
AI837181
AI987944
Aida
Aif1
Aif1l
Aifm1
Aifm2
Aig1
Aim2
Aimp1
Aimp2
Aip
Airn
Ajuba
Ak2
Ak3
Ak4
Ak6
Akap1
Akap10
Akap11
Akap12
Akap13
Akap17a
Akap17b
Akap5
Akap7
Akap8
Akap8l
Akap9
Akip1
Akirin1
Akirin2
Akna
Akr1a1
Akr1b10
Akr1b7
Akr1b8
Akr1c12
Akr1c13
Akr1c19
Akr1e1
Akr7a5
Akt1
Akt1s1
Akt2
Akt2-ps
Akt3
Aktip
Alad
Alas1
Alcam
Aldh16a1
Aldh18a1
Aldh1a1
Aldh1a7
Aldh1b1
Aldh1l1
Aldh1l2
Aldh2
Aldh3a1
Aldh3a2
Aldh3b1
Aldh4a1
Aldh5a1
Aldh6a1
Aldh7a1
Aldh9a1
Aldoa
Aldoc
Alg1
Alg11
Alg12
Alg13
Alg14
Alg2
Alg3
Alg5
Alg6
Alg8
Alg9
Alkbh1
Alkbh2
Alkbh3
Alkbh4
Alkbh5
Alkbh6
Alkbh7
Alkbh8
Alms1
Alox15
Alpk1
Als2
Als2cl
Alyref
Alyref2
Ambra1
Amd1
Amdhd2
Amer1
Amfr
Amigo1
Ammecr1
Ammecr1l
Amot
Amotl1
Amotl2
Ampd2
Amz1
Amz2
Anapc1
Anapc10
Anapc11
Anapc13
Anapc15
Anapc16
Anapc2
Anapc4
Anapc5
Anapc7
Angel1
Angel2
Angptl4
Angptl6
Ank
Ank3
Ankfy1
Ankhd1
Ankib1
Ankle1
Ankle2
Ankmy2
Ankra2
Ankrd1
Ankrd10
Ankrd11
Ankrd12
Ankrd13a
Ankrd13b
Ankrd13c
Ankrd16
Ankrd17
Ankrd22
Ankrd23
Ankrd24
Ankrd26
Ankrd27
Ankrd28
Ankrd37
Ankrd39
Ankrd40
Ankrd42
Ankrd44
Ankrd46
Ankrd49
Ankrd50
Ankrd54
Ankrd6
Ankrd7
Ankrd9
Anks1
Anks3
Anks4b
Ankzf1
Anln
Ano1
Ano10
Ano3
Ano6
Ano8
Ano9
Anp32a
Anp32b
Anp32e
Antkmt
Antxr2
Anxa1
Anxa11
Anxa13
Anxa2
Anxa3
Anxa4
Anxa5
Anxa6
Anxa7
Anxa8
Anxa9
Aoc2
Aopep
Ap1ar
Ap1b1
Ap1g1
Ap1g2
Ap1m1
Ap1m2
Ap1s1
Ap1s2
Ap1s3
Ap2a1
Ap2a2
Ap2b1
Ap2m1
Ap2s1
Ap3b1
Ap3d1
Ap3m1
Ap3m2
Ap3s1
Ap3s2
Ap4b1
Ap4e1
Ap4m1
Ap4s1
Ap5b1
Ap5m1
Ap5s1
Ap5z1
Apaf1
Apba3
Apbb2
Apbb3
Apc
Apeh
Apex1
Apex2
Aph1a
Aph1b
Aph1c
Api5
Apip
Aplf
Apln
Aplp2
Apmap
Apobec1
Apobec3
Apobr
Apol7a
Apol8
Apol9b
Apoo
Apool
App
Appbp2
Appl1
Appl2
Aprt
Aptx
Aqr
Ar
Araf
Arap1
Arap2
Arcn1
Areg
Arel1
Arf1
Arf2
Arf3
Arf4
Arf5
Arf6
Arfgap1
Arfgap2
Arfgap3
Arfgef1
Arfgef2
Arfgef3
Arfip1
Arfip2
Arfrp1
Arglu1
Arhgap1
Arhgap10
Arhgap11a
Arhgap12
Arhgap17
Arhgap18
Arhgap19
Arhgap21
Arhgap22
Arhgap23
Arhgap26
Arhgap27
Arhgap29
Arhgap32
Arhgap35
Arhgap39
Arhgap42
Arhgap44
Arhgap45
Arhgap5
Arhgap8
Arhgdia
Arhgef1
Arhgef10
Arhgef10l
Arhgef11
Arhgef12
Arhgef16
Arhgef17
Arhgef18
Arhgef19
Arhgef2
Arhgef25
Arhgef26
Arhgef28
Arhgef3
Arhgef37
Arhgef38
Arhgef39
Arhgef40
Arhgef5
Arhgef7
Arhgef9
Arid1a
Arid1b
Arid2
Arid3a
Arid3b
Arid4a
Arid4b
Arid5a
Arid5b
Arih1
Arih2
Arl1
Arl10
Arl13b
Arl14
Arl14ep
Arl15
Arl16
Arl2
Arl2bp
Arl3
Arl4a
Arl4c
Arl5a
Arl5b
Arl6
Arl6ip1
Arl6ip4
Arl6ip5
Arl6ip6
Arl8a
Arl8b
Arl9
Armc1
Armc10
Armc5
Armc7
Armc8
Armc9
Armcx3
Armcx5
Armh3
Armt1
Arnt
Arnt2
Arntl
Arntl2
Arpc1a
Arpc1b
Arpc2
Arpc3
Arpc4
Arpc5
Arpc5l
Arpin
Arpp19
Arrb1
Arrb2
Arrdc1
Arrdc2
Arrdc3
Arrdc4
Arsa
Arsb
Arsk
Artn
Arv1
Arvcf
Asah1
Asap1
Asap2
Asb1
Asb13
Asb3
Asb6
Asb7
Asb8
Ascc1
Ascc2
Ascc3
Ascl2
Asf1a
Asf1b
Ash1l
Ash2l
Asl
Asns
Asnsd1
Aspa
Asph
Aspm
Aspscr1
Asrgl1
Ass1
Aste1
Asxl1
Asxl2
Atad1
Atad2
Atad2b
Atad3a
Atad5
Atat1
Ate1
Atf1
Atf2
Atf3
Atf4
Atf5
Atf6
Atf6b
Atf7
Atf7ip
Atg10
Atg101
Atg12
Atg13
Atg14
Atg16l1
Atg16l2
Atg2a
Atg2b
Atg3
Atg4a
Atg4b
Atg4d
Atg5
Atg7
Atg9a
Atg9b
Atic
Atl2
Atl3
Atm
Atmin
Atn1
Atoh8
Atox1
Atp10a
Atp10b
Atp11a
Atp11b
Atp11c
Atp13a1
Atp13a2
Atp13a3
Atp1a1
Atp1b1
Atp1b3
Atp23
Atp2a2
Atp2a3
Atp2b1
Atp2b4
Atp2c1
Atp5a1
Atp5b
Atp5c1
Atp5d
Atp5e
Atp5g1
Atp5g3
Atp5h
Atp5j
Atp5j2
Atp5k
Atp5l
Atp5md
Atp5mpl
Atp5o
Atp5pb
Atp6ap1
Atp6ap2
Atp6v0a1
Atp6v0a2
Atp6v0a4
Atp6v0b
Atp6v0c-ps2
Atp6v0d1
Atp6v0e
Atp6v0e2
Atp6v1a
Atp6v1b2
Atp6v1c1
Atp6v1d
Atp6v1e1
Atp6v1f
Atp6v1g1
Atp6v1h
Atp7a
Atp7b
Atp8a1
Atp8b1
Atp8b5
Atp9a
Atp9b
Atpaf2
Atpif1
Atpsckmt
Atr
Atraid
Atrn
Atrnl1
Atrx
Atxn1
Atxn10
Atxn1l
Atxn2
Atxn2l
Atxn3
Atxn7
Atxn7l1
Atxn7l3
Atxn7l3b
AU020206
AU021092
AU022252
AU040320
AU041133
Auh
Aunip
Aup1
Aurka
Aurkaip1
Aurkb
Auts2
Aven
Avl9
Avpi1
AW112010
AW146154
AW209491
AW549877
AW554918
Axin1
Axin2
Azi2
Azin1
B130006D01Rik
B230208H11Rik
B230219D22Rik
B230307C23Rik
B230354K17Rik
B230398E01Rik
B2m
B3galnt2
B3galt6
B3gat3
B3glct
B3gnt2
B3gntl1
B4galnt1
B4galnt2
B4galnt3
B4galnt4
B4galt1
B4galt2
B4galt3
B4galt6
B4galt7
B4gat1
B630019K06Rik
B930095G15Rik
B9d1
B9d2
Babam1
Bace1
Bace2
Bach1
Bach2
Bad
Bag1
Bag2
Bag3
Bag4
Bag5
Bag6
Bahcc1
Bahd1
Baiap2
Baiap2l1
Bak1
Banf1
Banp
Bap1
Bard1
Barx2
Basp1
Bax
Baz1a
Baz1b
Baz2a
Baz2b
Bbc3
Bbip1
Bbof1
Bbs1
Bbs5
Bbs9
Bbx
BC002059
BC003965
BC004004
BC005537
BC005624
BC021767
BC029722
BC031181
BC051226
BC055324
BC065397
Bcam
Bcap29
Bcap31
Bcar1
Bcar3
Bcas2
Bcas3
Bcat2
Bccip
Bcdin3d
Bche
Bckdha
Bckdhb
Bckdk
Bcl10
Bcl11a
Bcl11b
Bcl2
Bcl2a1b
Bcl2l1
Bcl2l11
Bcl2l12
Bcl2l13
Bcl2l15
Bcl2l2
Bcl3
Bcl6
Bcl7a
Bcl7b
Bcl7c
Bcl9
Bcl9l
Bclaf1
Bclaf3
Bcor
Bcorl1
Bcr
Bcs1l
Bdh1
Bdnf
Bdp1
Becn1
Bend3
Bend7
Bet1
Bet1l
Bex1
Bex3
Bfar
Bhlhe40
Bhlhe41
Bicc1
Bicd1
Bicd2
Bicdl2
Bicral
Bid
Bik
Bin1
Bin3
Birc2
Birc3
Birc5
Birc6
Bivm
Blcap
Blm
Blmh
Blnk
Bloc1s1
Bloc1s2
Bloc1s4
Bloc1s5
Bloc1s6
Blvra
Blvrb
Blzf1
Bmf
Bmi1
Bmp1
Bmp2
Bmp2k
Bmp4
Bmp8b
Bmpr1a
Bmpr2
Bms1
Bmt2
Bmyc
Bnip1
Bnip2
Bnip3
Bnip3l
Bod1
Bod1l
Bok
Bola1
Bola2
Bola3
Bop1
Bora
Borcs5
Borcs6
Borcs7
Borcs8
Bpgm
Bphl
Bpnt1
Bpnt2
Bptf
Braf
Brap
Brat1
Brca1
Brca2
Brcc3
Brd1
Brd2
Brd3
Brd4
Brd7
Brd8
Brd9
Brdt
Brf1
Brf2
Bri3
Bri3bp
Brip1
Brip1os
Brix1
Brk1
Brms1
Brms1l
Brox
Brpf1
Brpf3
Brwd1
Brwd3
Bscl2
Bsdc1
Bsg
Bsn
Bspry
Bst1
Bst2
Btaf1
Btbd1
Btbd10
Btbd11
Btbd17
Btbd19
Btbd2
Btbd3
Btbd6
Btbd7
Btbd8
Btbd9
Btc
Btd
Btf3
Btf3l4
Btg1
Btg2
Btrc
Bub1
Bub1b
Bub3
Bud13
Bud23
Bud31
Bvht
Bysl
Bzw1
Bzw2
C030013C21Rik
C030034I22Rik
C130036L24Rik
C130046K22Rik
C130074G19Rik
C1d
C1galt1
C1galt1c1
C1qbp
C1qtnf6
C1ra
C1rl
C1s1
C2cd2
C2cd2l
C2cd3
C2cd4c
C2cd5
C3
C330007P06Rik
C330018D20Rik
C430049B03Rik
C4b
C4bp
C77080
C87436
C9orf72
Caap1
Cab39
Cab39l
Cabin1
Cables2
Cacfd1
Cacna1a
Cacnb3
Cactin
Cacul1
Cacybp
Cad
Cadm1
Cadm4
Cadps2
Calcoco1
Cald1
Calm1
Calm2
Calm3
Calml4
Calr
Calu
Camk1
Camk1d
Camk2d
Camk2g
Camk2n1
Camkk1
Camkk2
Camkmt
Caml
Camsap1
Camsap2
Camsap3
Camta1
Camta2
Cand1
Cand2
Cant1
Canx
Cap1
Capg
Capn1
Capn10
Capn15
Capn2
Capn5
Capn7
Capns1
Caprin1
Caprin2
Capsl
Capza1
Capza2
Capzb
Car12
Car13
Car2
Car8
Car9
Card10
Card14
Card19
Card6
Carf
Carhsp1
Carm1
Carmil1
Carnmt1
Cars
Cars2
Casc3
Casd1
Cask
Caskin2
Casp12
Casp2
Casp3
Casp4
Casp6
Casp7
Casp8
Casp8ap2
Casp9
Cast
Castor2
Casz1
Cat
Catsper2
Catspere2
Cav1
Cav2
Cavin1
Cavin2
Cavin3
Cbarp
Cbfa2t2
Cbfa2t3
Cbfb
Cbl
Cblb
Cblc
Cbll1
Cbr1
Cbr2
Cbr3
Cbr4
Cbs
Cbwd1
Cbx1
Cbx3
Cbx3-ps8
Cbx4
Cbx5
Cbx6
Cbx7
Cby1
Cc2d1a
Cc2d1b
Cc2d2a
Ccar1
Ccar2
Ccdc102a
Ccdc107
Ccdc112
Ccdc115
Ccdc116
Ccdc117
Ccdc12
Ccdc120
Ccdc122
Ccdc124
Ccdc125
Ccdc127
Ccdc130
Ccdc134
Ccdc136
Ccdc137
Ccdc14
Ccdc141
Ccdc148
Ccdc149
Ccdc15
Ccdc157
Ccdc163
Ccdc166
Ccdc167
Ccdc171
Ccdc173
Ccdc174
Ccdc18
Ccdc181
Ccdc186
Ccdc191
ccdc198
Ccdc22
Ccdc25
Ccdc28a
Ccdc28b
Ccdc3
Ccdc30
Ccdc32
Ccdc34
Ccdc39
Ccdc43
Ccdc47
Ccdc50
Ccdc57
Ccdc58
Ccdc59
Ccdc6
Ccdc61
Ccdc66
Ccdc68
Ccdc71
Ccdc71l
Ccdc77
Ccdc82
Ccdc84
Ccdc85b
Ccdc85c
Ccdc86
Ccdc88a
Ccdc88b
Ccdc88c
Ccdc9
Ccdc90b
Ccdc91
Ccdc92
Ccdc93
Ccdc97
Ccdc9b
Cchcr1
Ccl2
Ccl20
Ccl25
Ccl28
Ccl5
Ccm2
Ccn1
Ccn2
Ccna2
Ccnb1
Ccnb2
Ccnc
Ccnd1
Ccnd2
Ccnd3
Ccndbp1
Ccne1
Ccne2
Ccnf
Ccng1
Ccng2
Ccnh
Ccni
Ccnk
Ccnl1
Ccnl2
Ccnq
Ccnt1
Ccnt2
Ccny
Ccnyl1
Ccp110
Ccpg1
Ccpg1os
Ccrl2
Ccs
Ccsap
Ccser2
Cct2
Cct3
Cct4
Cct5
Cct6a
Cct7
Cct8
Ccz1
Cd14
Cd151
Cd164
Cd24a
Cd276
Cd2ap
Cd2bp2
Cd320
Cd3eap
Cd44
Cd47
Cd55
Cd59a
Cd63
Cd68
Cd82
Cd9
Cd99l2
Cda
Cdadc1
Cdan1
Cdc123
Cdc14a
Cdc14b
Cdc16
Cdc20
Cdc23
Cdc25a
Cdc25b
Cdc25c
Cdc26
Cdc27
Cdc34
Cdc37
Cdc37l1
Cdc40
Cdc42
Cdc42bpa
Cdc42bpb
Cdc42bpg
Cdc42ep1
Cdc42ep2
Cdc42ep3
Cdc42ep4
Cdc42ep5
Cdc42se1
Cdc42se2
Cdc45
Cdc5l
Cdc6
Cdc7
Cdc73
Cdca2
Cdca3
Cdca4
Cdca5
Cdca7
Cdca7l
Cdca8
Cdcp1
Cdh1
Cdh13
Cdh17
Cdh3
Cdh6
Cdin1
Cdip1
Cdipt
Cdk1
Cdk10
Cdk11b
Cdk12
Cdk13
Cdk14
Cdk16
Cdk17
Cdk18
Cdk19
Cdk2
Cdk20
Cdk2ap1
Cdk2ap2
Cdk3
Cdk4
Cdk5
Cdk5rap1
Cdk5rap2
Cdk5rap3
Cdk6
Cdk7
Cdk8
Cdk9
Cdkal1
Cdkl2
Cdkn1a
Cdkn1b
Cdkn2a
Cdkn2aip
Cdkn2aipnl
Cdkn2b
Cdkn2d
Cdkn3
Cdo1
Cdon
Cdpf1
Cdr2l
Cds1
Cds2
Cdt1
Cdv3
Cdx2
Cdyl
Ceacam1
Cebpa
Cebpb
Cebpd
Cebpg
Cebpz
Cebpzos
Cela1
Celf1
Celf2
Celf4
Celf5
Celsr1
Celsr2
Cemip2
Cenpa
Cenpb
Cenpc1
Cenpe
Cenpf
Cenph
Cenpi
Cenpj
Cenpk
Cenpl
Cenpm
Cenpn
Cenpo
Cenpp
Cenpq
Cenps
Cenpt
Cenpu
Cenpv
Cenpw
Cenpx
Cep104
Cep112
Cep120
Cep126
Cep128
Cep131
Cep135
Cep152
Cep162
Cep164
Cep170
Cep170b
Cep19
Cep192
Cep20
Cep250
Cep290
Cep295
Cep350
Cep41
Cep43
Cep44
Cep55
Cep57
Cep57l1
Cep63
Cep68
Cep70
Cep72
Cep76
Cep83
Cep83os
Cep85
Cep89
Cep95
Cep97
Cept1
Cerk
Cers2
Cers3
Cers5
Cers6
Cert1
Ces1d
Ces1f
Ces2e
Ces2g
Cetn2
Cetn3
Cetn4
Cfap20
Cfap20dc
Cfap298
Cfap36
Cfap410
Cfap69
Cfap97
Cfb
Cfdp1
Cfh
Cfi
Cfl1
Cfl2
Cflar
Cftr
Cgas
Cggbp1
Cgn
Cgnl1
Cgref1
Cgrrf1
Chac1
Chac2
Chaf1a
Chaf1b
Champ1
Chaserr
Chchd1
Chchd10
Chchd2
Chchd3
Chchd4
Chchd5
Chchd6
Chchd7
Chd1
Chd1l
Chd2
Chd3
Chd4
Chd6
Chd7
Chd8
Chd9
Chdh
Chek1
Chek2
Cherp
Chfr
Chic1
Chic2
Chid1
Chka
Chkb
Chm
Chml
Chmp1a
Chmp1b
Chmp2a
Chmp2b
Chmp3
Chmp4b
Chmp4c
Chmp5
Chmp6
Chmp7
Chn2
Chordc1
Chp1
Chpf
Chpf2
Chpt1
Chrac1
Chrm3
Chrnb1
Chst11
Chst14
Chst4
Chst7
Chst8
Chsy1
Chsy3
Chtf18
Chtop
Chuk
Churc1
Ciao1
Ciao2a
Ciao2b
Ciao3
Ciapin1
Cib1
Cibar1
Cic
Cidea
Cideb
Cilk1
Cilp2
Cinp
Cip2a
Cipc
Cir1
Cirbp
Cisd1
Cisd2
Cisd3
Cish
Cit
Cited2
Cited4
Ciz1
Ckap2
Ckap2l
Ckap4
Ckap5
Cklf
Ckmt1
Cks1b
Cks2
Clasp1
Clasp2
Clasrp
Clba1
Clcc1
Clcf1
Clcn2
Clcn3
Clcn4
Clcn5
Clcn6
Clcn7
Cldn1
Cldn12
Cldn2
Cldn3
Cldn4
Cldn7
Cldn8
Cldnd1
Clec16a
Clec2d
Clic1
Clic3
Clic4
Clic5
Clic6
Clint1
Clip1
Clip2
Clip4
Clk1
Clk2
Clk3
Clk4
Clmn
Cln3
Cln5
Cln6
Cln8
Clns1a
Clock
Clp1
Clpb
Clpp
Clptm1
Clptm1l
Clpx
Clspn
Clstn1
Clta
Cltb
Cltc
Clu
Cluap1
Cluh
Clybl
Cmas
Cmbl
Cmc1
Cmc2
Cmip
Cmpk1
Cmpk2
Cmss1
Cmtm3
Cmtm4
Cmtm6
Cmtm7
Cmtm8
Cmtr2
Cnbp
Cndp2
Cnep1r1
Cnih1
Cnih4
Cnksr1
Cnksr2
Cnn2
Cnn3
Cnnm2
Cnnm3
Cnnm4
Cnot1
Cnot10
Cnot11
Cnot2
Cnot3
Cnot4
Cnot6
Cnot6l
Cnot7
Cnot8
Cnot9
Cnp
Cnppd1
Cnpy2
Cnpy3
Cnpy4
Cnst
Cntln
Cntrl
Cntrob
Coa3
Coa4
Coa5
Coa6
Coa7
Coa8
Coasy
Cobl
Cobll1
Cog1
Cog2
Cog3
Cog4
Cog5
Cog6
Cog7
Cog8
Coil
Col16a1
Col18a1
Col20a1
Col27a1
Col4a1
Col4a2
Col4a4
Col4a5
Col7a1
Colgalt1
Commd1
Commd10
Commd2
Commd3
Commd4
Commd5
Commd6
Commd7
Commd8
Commd9
Comt
Comtd1
Cop1
Copa
Copb1
Copb2
Cope
Copg1
Copg2
Coprs
Cops2
Cops3
[truncated: 9,041 more rows]
