# Supplementary material for: Development of a High-Throughput Screening Platform and a Pathogenesis Model for Leishmania Infection Based on Mouse Hepatic Organoids
Source: Int J Mol Sci. 2025 Dec 18;26(24):12180. doi: 10.3390/ijms262412180 (PMC12734288; doi:10.3390/ijms262412180)
Supplement: Supplementary file 1 [file ijms-26-12180-s001.zip › Supplementary Table S5.xlsx]

## Sheet: SigUp
Supplementary Table S5. Upregulated genes in mouse hepatic organoids after co-culture with L. donovani-iRFP axenic amastigotes, ranked by p-value.
Gene product	baseMean	log2FoldChange	lfcSE	stat	pvalue	padj
Ankrd1	471.911	2.54622	0.146122	17.4253	5.30634e-68	5.74305e-64
Klf6	315.352	1.49261	0.129187	11.5538	7.05893e-31	1.90997e-27
Top2a	208.464	1.63256	0.145005	11.2586	2.09972e-29	3.78755e-26
Pclaf	123.068	1.91969	0.180934	10.6099	2.68102e-26	4.14524e-23
Birc5	187.798	1.71036	0.164352	10.4067	2.31162e-25	2.77985e-22
Emp1	52.0829	2.64606	0.271122	9.75965	1.67731e-22	1.81535e-19
Cenpf	100.337	1.7546	0.182875	9.59456	8.42736e-22	8.29176e-19
Actb	1738.89	1.1991	0.126719	9.46266	3.00221e-21	2.70775e-18
Tmsb4x	479.08	1.34177	0.150447	8.91851	4.72606e-19	3.00883e-16
Calr	507.858	1.05232	0.11901	8.84225	9.38121e-19	5.64071e-16
Smc2	85.914	1.79204	0.205326	8.72781	2.59662e-18	1.40516e-15
Igfbp3	61.6059	2.06835	0.241612	8.56063	1.12254e-17	5.0622e-15
Incenp	95.8746	1.54558	0.182473	8.47019	2.4499e-17	1.01982e-14
Lmnb1	76.6531	1.65483	0.197503	8.37876	5.34874e-17	2.14405e-14
Krt7	346.821	1.19354	0.144288	8.27191	1.31832e-16	4.67241e-14
Krt6a	29.7186	2.7667	0.342989	8.06642	7.23884e-16	2.30429e-13
Plk1	67.3008	1.70522	0.21262	8.02005	1.05705e-15	3.26869e-13
Ccn1	48.5821	2.18495	0.275683	7.92557	2.27097e-15	6.46809e-13
Tuba1a	39.1479	2.45941	0.317707	7.74114	9.85273e-15	2.53895e-12
Tuft1	114.555	1.33516	0.173798	7.68222	1.56356e-14	3.846e-12
Ska1	45.3987	1.96359	0.25828	7.60254	2.90369e-14	6.83188e-12
Rangap1	214.48	1.08042	0.145362	7.43265	1.06444e-13	2.30408e-11
Mki67	78.1041	1.6	0.217631	7.35191	1.95396e-13	4.06686e-11
Lig1	308.52	1.13378	0.15517	7.30672	2.73743e-13	5.29057e-11
Cald1	77.5173	1.77206	0.242746	7.30006	2.87629e-13	5.46142e-11
Rimklb	16.8821	7.82345	1.07288	7.292	3.05397e-13	5.69881e-11
Gm38733	47.7747	1.86978	0.259361	7.20919	5.62874e-13	1.01533e-10
Spc24	32.7037	2.19497	0.308536	7.11415	1.12602e-12	1.99785e-10
Rpa2	63.0316	1.48757	0.209882	7.08766	1.36399e-12	2.34325e-10
Kif23	73.0446	1.44643	0.205246	7.0473	1.82419e-12	3.08487e-10
Cdca8	42.5487	1.87179	0.26986	6.93615	4.02928e-12	6.6074e-10
Marcks	191.009	1.08241	0.1572	6.88556	5.7562e-12	9.16167e-10
Nasp	152.248	1.25071	0.183262	6.82469	8.8116e-12	1.38214e-09
Cdk1	104.225	1.35478	0.199829	6.77971	1.2042e-11	1.83564e-09
Tpm3	195.316	1.01446	0.150279	6.75055	1.47286e-11	2.214e-09
Gjb4	29.3386	2.0966	0.312986	6.6987	2.10286e-11	2.99464e-09
Krt8	189.503	1.11728	0.166743	6.70057	2.07611e-11	2.99464e-09
Kif20b	43.7075	1.6735	0.251227	6.66131	2.71401e-11	3.81477e-09
Cenpe	67.2979	1.56613	0.239487	6.53954	6.17101e-11	7.85752e-09
Tuba1b	1217.54	1.02227	0.158357	6.45547	1.07886e-10	1.29739e-08
Ube2c	55.2437	1.5053	0.233452	6.44803	1.13317e-10	1.34772e-08
Pola1	64.0114	1.37542	0.214102	6.42415	1.32612e-10	1.51731e-08
Smc4	138.543	1.06239	0.165392	6.42349	1.33183e-10	1.51731e-08
Slc20a1	118.626	1.12428	0.179567	6.26107	3.82348e-10	4.13815e-08
Flna	68.7225	1.36264	0.218556	6.23475	4.52515e-10	4.84907e-08
Aurka	31.8834	1.86244	0.300218	6.20363	5.51761e-10	5.74203e-08
Arl4c	135.999	1.02687	0.168852	6.08149	1.19067e-09	1.16242e-07
Dusp10	21.6874	2.41455	0.398682	6.05635	1.39246e-09	1.32199e-07
Dbf4	63.9084	1.28537	0.214578	5.99022	2.09551e-09	1.90864e-07
Mcm3	74.4203	1.34023	0.223818	5.98805	2.12377e-09	1.91547e-07
Myh10	22.6161	2.1606	0.361049	5.98422	2.17426e-09	1.9448e-07
Atad2	47.9529	1.48368	0.248647	5.967	2.41651e-09	2.12633e-07
Ranbp1	82.5016	1.18201	0.199852	5.91444	3.33002e-09	2.86038e-07
Ccdc9b	50.0896	1.56172	0.271352	5.75534	8.64692e-09	6.8819e-07
Procr	20.8844	2.24689	0.390911	5.74782	9.03993e-09	7.14154e-07
Hmmr	21.2991	2.03749	0.356696	5.71212	1.11576e-08	8.50416e-07
Slc4a11	38.9268	1.51826	0.266705	5.69267	1.2507e-08	9.46598e-07
Prc1	25.6396	1.80441	0.319093	5.6548	1.56028e-08	1.16461e-06
Ttk	32.7357	1.74056	0.311092	5.595	2.20622e-08	1.63548e-06
Ccna2	21.3812	2.05479	0.368263	5.57968	2.40961e-08	1.75028e-06
Kif14	27.1695	1.79194	0.322268	5.56041	2.69148e-08	1.942e-06
Lgals1	39.4686	1.54926	0.279217	5.54859	2.87985e-08	2.06414e-06
Gprc5a	89.1817	1.11235	0.201115	5.53091	3.18582e-08	2.2536e-06
Hells	104.97	1.1293	0.204805	5.51401	3.50743e-08	2.44909e-06
Flrt3	93.6668	1.0049	0.182589	5.50359	3.72144e-08	2.56709e-06
Spc25	28.2218	1.72803	0.314624	5.49236	3.96607e-08	2.69967e-06
Cenpi	26.0611	1.81855	0.33282	5.46406	4.6537e-08	3.10908e-06
Mboat1	72.856	1.09584	0.203665	5.38058	7.42467e-08	4.8408e-06
Plekhs1	59.7898	1.32118	0.246471	5.3604	8.30359e-08	5.38142e-06
Kif22	25.0896	1.75182	0.327793	5.34429	9.077e-08	5.81304e-06
Gm38521	5.3619	6.19506	1.16553	5.31523	1.06521e-07	6.70404e-06
Tead1	40.2626	1.55407	0.293387	5.29698	1.17731e-07	7.28113e-06
Mcm5	36.2723	1.46808	0.277739	5.28581	1.25147e-07	7.69581e-06
Dut	70.0839	1.15413	0.219508	5.25782	1.45775e-07	8.76515e-06
Diaph3	14.002	2.38874	0.459154	5.20247	1.96655e-07	1.16306e-05
Mbnl3	64.5583	1.09333	0.211008	5.18146	2.20152e-07	1.28619e-05
Rad54l	31.6148	1.52931	0.29714	5.14675	2.65036e-07	1.51771e-05
Ckap2l	27.7956	1.54426	0.301819	5.11651	3.11249e-07	1.76369e-05
Klrc1	9.59359	3.12135	0.618369	5.04772	4.4712e-07	2.46897e-05
Psip1	59.6957	1.14071	0.22631	5.04046	4.6441e-07	2.53683e-05
Myl6	84.1952	1.09153	0.217095	5.0279	4.95868e-07	2.65682e-05
Edn1	40.3896	1.50157	0.298896	5.02371	5.06824e-07	2.6889e-05
Serpinb6b	21.4388	1.77333	0.353365	5.0184	5.21023e-07	2.75075e-05
Tacc3	22.6373	1.70768	0.341754	4.9968	5.82898e-07	3.04769e-05
Rrm1	53.6559	1.10189	0.222078	4.96173	6.98667e-07	3.51706e-05
Sema3e	10.4402	2.76714	0.558362	4.95583	7.20229e-07	3.5757e-05
Lrrc59	85.7478	1.01769	0.206471	4.92897	8.26662e-07	4.0668e-05
Trip13	18.2866	1.84419	0.376687	4.89581	9.7904e-07	4.75164e-05
Serpinb9b	12.1794	2.4816	0.507028	4.89441	9.86006e-07	4.76408e-05
Iffo2	47.1275	1.39773	0.28609	4.88563	1.03097e-06	4.95918e-05
Cdc20	18.6998	2.02596	0.416052	4.86949	1.11887e-06	5.28802e-05
Tpm4	70.3803	1.08587	0.223167	4.86575	1.14023e-06	5.34338e-05
Sh3bp5	47.8885	1.19219	0.246756	4.83147	1.35531e-06	6.18926e-05
Zdhhc2	34.9826	1.39406	0.289571	4.81423	1.47768e-06	6.63608e-05
Aspm	17.0244	1.86949	0.391382	4.77664	1.78249e-06	7.71678e-05
Usp1	52.0611	1.10452	0.23121	4.77713	1.77813e-06	7.71678e-05
Aarsd1	56.3579	1.06838	0.224081	4.76784	1.86208e-06	7.96574e-05
H1f4	23.4024	1.68261	0.354663	4.74426	2.09271e-06	8.71132e-05
Hilpda	111.36	1.00197	0.211317	4.74156	2.12076e-06	8.79425e-05
Clspn	23.8339	1.59105	0.336223	4.73212	2.22184e-06	9.10872e-05
Tpm2	10.2584	2.55496	0.541705	4.71651	2.39929e-06	9.76224e-05
Rcc1	50.4321	1.16638	0.247741	4.70805	2.50097e-06	0.000101
Areg	49.4259	1.20072	0.255671	4.69634	2.6486e-06	0.000106564
Hirip3	25.6745	1.53763	0.333803	4.60639	4.09715e-06	0.000157306
Dusp1	22.6134	1.56272	0.340417	4.59062	4.41938e-06	0.000167241
Tpx2	24.1142	1.46017	0.321612	4.54017	5.62087e-06	0.000207627
Kif15	20.9722	1.66811	0.369454	4.51507	6.32946e-06	0.000229878
Egr1	55.934	1.30223	0.288816	4.50887	6.51753e-06	0.00023435
Cenps	18.0942	1.70732	0.380968	4.48152	7.41143e-06	0.000262137
Nop56	67.2989	1.06952	0.242117	4.41738	9.99057e-06	0.000344356
Mcm7	46.2087	1.24496	0.283223	4.39568	1.10426e-05	0.000370014
Mms22l	27.4089	1.35037	0.312919	4.31541	1.5931e-05	0.000524076
Knl1	15.0722	1.77262	0.411429	4.30845	1.64405e-05	0.00053757
Asf1b	18.3338	1.5639	0.363158	4.30639	1.65942e-05	0.000540962
Col4a1	62.5938	1.01794	0.237289	4.28987	1.78781e-05	0.000577595
Dhfr	31.2802	1.33262	0.311125	4.28323	1.842e-05	0.000590292
Pif1	12.4309	1.9561	0.458333	4.26785	1.97363e-05	0.000626409
Chaf1a	28.7004	1.29219	0.303892	4.25212	2.11758e-05	0.000664307
Snora73b	7.75891	2.97909	0.704849	4.22656	2.37291e-05	0.000729602
Fam111a	20.0207	1.49259	0.356469	4.18715	2.82483e-05	0.000863647
Hspa14	41.3802	1.05689	0.252538	4.18509	2.85051e-05	0.000869044
Cenpw	31.1195	1.30645	0.315425	4.14186	3.44501e-05	0.00102998
5730507C01Rik	22.7942	1.4184	0.342649	4.13951	3.48054e-05	0.00103774
Nusap1	34.1502	1.11347	0.269661	4.12916	3.64097e-05	0.00107962
Rrm2	17.4629	1.64313	0.39983	4.10957	3.9639e-05	0.00115326
Apol8	6.27809	3.46665	0.844565	4.10466	4.04912e-05	0.0011749
Gm32059	5.50166	4.06664	1.00132	4.0613	4.88003e-05	0.00136477
Fhl2	17.8319	1.52822	0.381587	4.0049	6.20448e-05	0.00169573
Aurkb	7.07626	2.5882	0.646702	4.00215	6.27696e-05	0.00170893
Fst	18.0019	1.59773	0.401386	3.98054	6.87599e-05	0.00182399
Map6	14.9921	1.59987	0.402442	3.9754	7.02608e-05	0.00185471
Iqgap3	6.23292	2.85324	0.718408	3.97162	7.13845e-05	0.00187483
Dcbld2	30.5352	1.17368	0.296012	3.96496	7.34078e-05	0.00191736
Zwilch	8.09445	2.35434	0.593841	3.9646	7.35199e-05	0.00191736
Cdca2	14.8736	1.61685	0.408512	3.95791	7.56091e-05	0.00195302
Cenpl	32.088	1.12269	0.283922	3.95422	7.6785e-05	0.00197868
Il33	8.86831	2.19692	0.558264	3.93528	8.31e-05	0.00212121
Gins2	46.7382	1.05124	0.267389	3.93149	8.44193e-05	0.00214981
Pbk	10.1153	2.13184	0.54419	3.91746	8.9487e-05	0.00226667
Tyms	36.5337	1.08278	0.277716	3.89887	9.66422e-05	0.00241561
Sgo1	31.8514	1.12769	0.289683	3.89285	9.90715e-05	0.00246495
Chst4	2.47041	5.01049	1.29101	3.88106	0.000104001	0.00256402
Sh2d4b	57.6409	1.04769	0.270333	3.87554	0.000106389	0.0026059
Foxm1	12.8314	1.8388	0.47522	3.86937	0.000109119	0.00264204
Uhrf1	14.0449	1.65169	0.42699	3.86822	0.000109634	0.0026486
Bcl2l15	8.33999	2.23747	0.578782	3.86582	0.000110718	0.0026629
Anln	12.0337	1.96104	0.508352	3.85763	0.00011449	0.00274143
Ccdc88a	10.1572	1.91081	0.499972	3.82182	0.000132469	0.00311
Brip1	18.6977	1.4532	0.381477	3.8094	0.000139305	0.00324236
Cavin2	24.5984	1.30601	0.342891	3.80882	0.00013963	0.00324296
Ncapg2	18.4625	1.357	0.358509	3.78513	0.000153631	0.00348584
Traip	24.8189	1.2184	0.322123	3.78241	0.000155316	0.0035167
Dnph1	15.6452	1.50774	0.40046	3.76502	0.000166538	0.00373175
Ccne1	6.76411	2.55338	0.681668	3.74579	0.00017983	0.00401174
Ilf2	43.1578	1.02409	0.27409	3.73634	0.000186718	0.00412419
Zfp367	20.5612	1.3943	0.373276	3.7353	0.000187493	0.00413287
A630034I12Rik	11.6309	1.76326	0.472234	3.73386	0.000188566	0.00414806
Ncapg	19.1655	1.37733	0.368934	3.73327	0.000189013	0.00414948
Ndc80	10.7197	1.7735	0.476423	3.72253	0.000197235	0.00429511
Serpine2	2.17723	4.8578	1.3106	3.70656	0.000210096	0.00449381
Exosc2	37.8852	1.05	0.284492	3.6908	0.000223553	0.00473487
Sprr1a	42.1554	1.2051	0.326431	3.69175	0.000222716	0.00473487
F2rl1	15.3941	1.51729	0.414061	3.66442	0.000247902	0.0051498
Trim6	30.3474	1.04554	0.286145	3.6539	0.000258288	0.00533484
Rad51	14.6909	1.59301	0.437562	3.64064	0.000271958	0.00555747
Galnt3	28.351	1.12787	0.311522	3.62053	0.000294001	0.00593652
Chek1	14.646	1.50097	0.414687	3.61954	0.000295127	0.00594816
Rap2a	23.4538	1.20835	0.338236	3.57251	0.000353579	0.00695778
Dynap	4.39704	3.33232	0.935184	3.56327	0.000366261	0.00715532
Dpy19l1	28.3632	1.102	0.310081	3.55391	0.000379555	0.00738836
Siah1b	19.3285	1.2965	0.365979	3.54255	0.000396285	0.00770017
Klhl2	26.1829	1.06629	0.302742	3.52211	0.000428129	0.00818664
Timeless	18.7062	1.28406	0.365615	3.51206	0.000444643	0.00847249
Haus8	10.7873	1.70932	0.488027	3.50252	0.000460887	0.00873587
Gen1	7.96117	2.10701	0.601876	3.50074	0.000463962	0.00877878
Tln2	9.33186	1.88004	0.538514	3.49115	0.000480938	0.00902113
Cad	12.7114	1.51723	0.437902	3.46477	0.000530689	0.0098206
Orc1	7.67262	2.10998	0.610301	3.45728	0.000545653	0.0100435
E2f8	11.0305	1.69434	0.491115	3.44999	0.000560616	0.0102735
Slfn9	25.6295	1.06283	0.309749	3.43124	0.000600821	0.0108018
Uchl5	29.0042	1.00974	0.296722	3.40299	0.000666527	0.0116352
Homer2	49.7008	1.07654	0.31667	3.39957	0.000674927	0.0117629
LOC115487892	17.3771	1.51373	0.445988	3.39411	0.000688519	0.0119421
Dlgap5	6.48567	2.17034	0.639613	3.39321	0.000690779	0.0119621
Letm1	23.2291	1.15733	0.341167	3.39226	0.000693178	0.0119653
Macc1	26.914	1.05908	0.3122	3.39232	0.000693029	0.0119653
Kif11	13.3959	1.41184	0.416463	3.39007	0.000698737	0.0120229
Prss23	11.4456	1.56755	0.463834	3.37955	0.000726051	0.012414
Fen1	21.5149	1.10779	0.329236	3.36471	0.000766228	0.0129983
Troap	3.40548	3.99914	1.19646	3.34247	0.00083035	0.0139331
Cip2a	15.5995	1.40678	0.421772	3.33541	0.000851738	0.0142479
Blm	13.7933	1.43626	0.430762	3.33423	0.000855355	0.0142863
Fbxo5	13.4127	1.44183	0.433474	3.32623	0.000880306	0.0146353
Inhba	9.43543	1.72771	0.521379	3.31373	0.000920618	0.0150704
Gm32057	30.2862	1.07111	0.324122	3.30464	0.000950971	0.0153847
AU020206	15.8554	1.25846	0.382616	3.28909	0.00100512	0.0161388
Gtf2f1	24.1374	1.04509	0.317952	3.28693	0.00101286	0.0161708
Adamts1	18.8214	1.17649	0.358976	3.27735	0.00104785	0.0166534
ND6	16.5647	1.36712	0.419067	3.26229	0.00110515	0.017298
Ttc7	19.7124	1.17717	0.360865	3.26208	0.001106	0.017298
Mcm10	11.1314	1.51392	0.464639	3.25828	0.00112089	0.0174553
Mirt1	5.96857	2.22538	0.683278	3.25691	0.00112631	0.0174893
Ccnb1	19.5433	1.13098	0.347984	3.2501	0.00115364	0.0178624
Usp43	6.04541	2.32631	0.719265	3.23429	0.00121947	0.0186417
Panx1	8.67841	1.81861	0.563537	3.22714	0.00125034	0.0190866
D830031N03Rik	17.5542	1.21391	0.379833	3.19592	0.00139388	0.0209818
Nin	4.07213	2.87	0.902306	3.18074	0.00146902	0.0218997
Alyref	18.9147	1.13061	0.355965	3.17619	0.00149221	0.0221843
2510022D24Rik	13.9173	1.28317	0.404156	3.17494	0.00149868	0.0222194
Glipr1	29.3489	1.00112	0.317185	3.15627	0.00159799	0.0234023
Porcn	23.8896	1.03155	0.326834	3.1562	0.00159837	0.0234023
Shcbp1	9.16285	1.61349	0.511446	3.15477	0.00160627	0.023461
Cdt1	23.4768	1.04851	0.334074	3.13856	0.00169781	0.0245005
Cdc6	14.4942	1.29541	0.4134	3.13356	0.00172698	0.0247772
Kntc1	4.83638	2.39528	0.764456	3.13332	0.00172843	0.0247772
Col4a2	22.0829	1.03457	0.331129	3.12437	0.00178184	0.0253414
9030625G05Rik	2.91833	3.72707	1.19897	3.10855	0.00188005	0.0263915
Knstrn	13.7694	1.26435	0.407857	3.09999	0.00193525	0.0269913
Nr1d2	24.7743	1.01613	0.328393	3.09424	0.00197317	0.0273412
Dtl	13.8629	1.25901	0.410385	3.06787	0.00215591	0.0294242
Tubb6	11.7181	1.34771	0.440341	3.0606	0.00220896	0.0300346
Gm26448	3.39572	3.31487	1.08361	3.0591	0.00222006	0.0301109
Ajuba	15.5723	1.16249	0.381386	3.04806	0.00230322	0.031082
Ildr2	2.83712	3.70054	1.21627	3.04254	0.00234588	0.0315397
F2r	6.43888	2.01306	0.662671	3.0378	0.00238315	0.0319219
Rasgrf2	4.56082	2.50576	0.826256	3.03266	0.00242406	0.0323496
Cenph	24.7403	1.00076	0.330798	3.02529	0.00248394	0.0329457
Sgo2a	16.689	1.11523	0.369932	3.01469	0.00257244	0.0338293
Sh3kbp1	14.9973	1.20092	0.398715	3.01197	0.00259557	0.0340508
Chaf1b	12.5075	1.35458	0.450566	3.0064	0.00264364	0.034514
Fam171a1	15.0004	1.28124	0.427462	2.99731	0.00272374	0.0352199
Ect2	12.304	1.31699	0.442721	2.97476	0.00293214	0.0375113
Cep55	8.89237	1.54277	0.522607	2.95206	0.00315662	0.0396855
Hmgn2	5.86104	1.98159	0.671314	2.9518	0.00315927	0.0396855
Polr3g	19.9214	1.0068	0.341047	2.95209	0.00315633	0.0396855
Gm7049	8.65921	1.64635	0.558051	2.95018	0.00317591	0.0397834
Paxip1	15.3132	1.23409	0.41872	2.94729	0.00320575	0.0399262
Dck	4.07729	2.48677	0.849045	2.9289	0.0034016	0.0420749
LOC118568495	12.7597	1.35991	0.466364	2.91598	0.00354577	0.0433026
Nuf2	6.30704	1.92897	0.661401	2.91649	0.00353995	0.0433026
Samd4	32.8537	1.03755	0.358653	2.8929	0.00381702	0.0456931
Prr11	4.21192	2.35829	0.816465	2.88842	0.00387189	0.0461354
Utp14b	12.8824	1.32509	0.461224	2.87299	0.0040661	0.0478341
Ethe1	9.97264	1.43047	0.501136	2.85446	0.004311	0.0499016
Racgap1	10.2771	1.37866	0.483618	2.85071	0.00436213	0.0503856
Sapcd2	5.39968	1.95867	0.687782	2.84781	0.00440216	0.0507397
Creb5	39.3761	1.58637	0.562126	2.82208	0.00477128	0.0537353
Card14	6.1389	1.85822	0.65877	2.82075	0.00479121	0.0539037
Slc38a1	7.34891	1.77654	0.630045	2.81971	0.0048067	0.0540217
Exo1	5.24407	2.04563	0.725688	2.81889	0.00481897	0.0540474
Pip4k2a	4.53359	2.28043	0.80892	2.8191	0.00481579	0.0540474
Lockd	11.6404	1.43029	0.510142	2.80372	0.0050517	0.0559616
Bub1b	8.55928	1.48981	0.534038	2.7897	0.00527571	0.0580274
Nek2	7.89857	1.69508	0.608253	2.7868	0.00532307	0.058489
Ankrd7	4.42793	2.24192	0.807788	2.77539	0.0055136	0.0601925
Fos	21.3524	1.01446	0.365475	2.77572	0.00550796	0.0601925
Niban1	19.4011	1.03644	0.374251	2.76936	0.0056167	0.0609114
Suv39h1	10.2276	1.38356	0.500068	2.76675	0.00566183	0.061148
Ndc1	13.1397	1.17996	0.426837	2.76443	0.00570228	0.0614088
Pxmp2	5.354	1.911	0.69269	2.75881	0.00580115	0.0621642
Sdf2l1	9.99812	1.3488	0.489549	2.75518	0.0058659	0.0627338
Ska2	5.83704	1.94744	0.707057	2.7543	0.00588185	0.0627953
Sult4a1	9.69166	1.45489	0.529146	2.74951	0.00596843	0.0633919
Amotl2	13.9183	1.15523	0.420429	2.74773	0.00600086	0.0636114
LOC115488839	16.3334	1.35887	0.495662	2.74153	0.00611535	0.0644464
Ticrr	3.94001	2.29972	0.838805	2.74166	0.00611294	0.0644464
Wdhd1	15.6179	1.07617	0.393179	2.73709	0.00619854	0.0650697
Gcat	16.7439	1.02189	0.373496	2.73601	0.00621896	0.065181
Bud23	8.89095	1.42424	0.523077	2.72282	0.00647282	0.0672962
Mis18bp1	12.6108	1.18268	0.43468	2.72081	0.00651216	0.0675107
Prss12	6.78006	1.73063	0.63872	2.70952	0.00673801	0.0691237
BC055324	7.92428	1.56576	0.578513	2.70652	0.00679922	0.0696856
Odc1	6.25318	1.72304	0.63989	2.69271	0.00708743	0.0718398
Wfdc18	17.7511	1.10982	0.412502	2.69046	0.00713544	0.0721073
Ckap2	15.9636	1.12374	0.418387	2.68589	0.00723364	0.0724234
Cftr	16.9732	1.01529	0.379689	2.67402	0.00749484	0.074419
Nrk	7.87942	1.61596	0.606176	2.66582	0.00768	0.0757709
Tk1	7.75135	1.45906	0.550985	2.64809	0.00809479	0.0789279
Trim59	17.4858	1.052	0.399075	2.63609	0.00838675	0.0810445
Akap5	3.35232	2.45613	0.932978	2.63257	0.00847427	0.0816714
Mis18a	11.4713	1.17451	0.447018	2.62742	0.00860342	0.082486
Rrp12	12.6746	1.16517	0.447163	2.60569	0.00916882	0.0871205
Cenpa	12.7649	1.18055	0.4554	2.59234	0.00953264	0.0893262
Atf3	6.25357	1.67525	0.649159	2.58065	0.00986135	0.0914562
Il15	3.70241	2.39031	0.927401	2.57743	0.0099538	0.0922345
Cpne5	5.0306	1.82755	0.709745	2.57493	0.010026	0.0926659
Ccne2	5.72094	1.73273	0.674761	2.56792	0.0102312	0.0940803
Brca1	8.80171	1.31685	0.51375	2.56321	0.0103709	0.0949616
Rmi2	5.75019	1.73581	0.679131	2.55593	0.0105904	0.0965627
Brcc3	12.7804	1.1409	0.446521	2.55509	0.0106159	0.0965758
Kif18a	6.54594	1.58273	0.619637	2.55429	0.0106405	0.0966123
Aunip	4.28564	2.09192	0.819182	2.55367	0.0106594	0.0966125
Gm31718	3.81129	2.13344	0.835996	2.55198	0.0107114	0.0966125
Tnc	3.14852	2.59283	1.01601	2.55196	0.0107119	0.0966125
Mfsd2a	12.6653	1.08994	0.429348	2.53859	0.0111299	0.0997174
