# Supplementary material for: Development of a High-Throughput Screening Platform and a Pathogenesis Model for Leishmania Infection Based on Mouse Hepatic Organoids
Source: Int J Mol Sci. 2025 Dec 18;26(24):12180. doi: 10.3390/ijms262412180 (PMC12734288; doi:10.3390/ijms262412180)
Supplement: Supplementary file 1 [file ijms-26-12180-s001.zip › Supplementary Table S6.xlsx]

## Sheet: SigDown
Supplementary Table S6. Downregulated genes in mouse hepatic organoids after co-culture with L. donovani-iRFP axenic amastigotes, ranked by p-value.
Gene product	baseMean	log2FoldChange	lfcSE	stat	pvalue	padj
Ifitm3	179.222	-1.99194	0.161193	-12.3575	4.4366e-35	2.40087e-31
Ly6a	101.425	-2.61854	0.216763	-12.0802	1.34368e-33	4.84754e-30
Trf	174.102	-2.63619	0.233424	-11.2936	1.41179e-29	3.05597e-26
Ifi44	50.743	-3.72104	0.351664	-10.5812	3.64173e-26	4.92681e-23
Isg15	55.0893	-2.80012	0.296331	-9.4493	3.4111e-21	2.83987e-18
Gsta3	141.346	-1.86296	0.198589	-9.38098	6.5362e-21	5.05295e-18
Mmp7	277.904	-1.69395	0.18287	-9.26317	1.98446e-20	1.43185e-17
Atf5	188.623	-1.58468	0.173266	-9.14593	5.91177e-20	3.99894e-17
Gclc	198.225	-1.69175	0.192329	-8.79614	1.41605e-18	8.06627e-16
Ddit4	124.808	-1.53612	0.177386	-8.65976	4.72762e-18	2.43652e-15
Bst2	128.948	-1.76547	0.204678	-8.62558	6.37706e-18	3.13722e-15
Cbx3-ps8	88.8707	-2.32841	0.271784	-8.56712	1.06109e-17	4.9931e-15
Xdh	72.2199	-2.14898	0.252202	-8.52087	1.58359e-17	6.85566e-15
Cp	683.623	-1.24669	0.150007	-8.31085	9.50188e-17	3.65617e-14
Irf7	35.069	-4.51617	0.543644	-8.30722	9.79664e-17	3.65617e-14
B2m	128.956	-1.77689	0.214857	-8.27011	1.3383e-16	4.67241e-14
Txnip	139.605	-1.61365	0.19657	-8.20905	2.22945e-16	7.5404e-14
Pglyrp1	164.294	-1.58785	0.195397	-8.12625	4.42786e-16	1.4522e-13
Mgst1	90.5413	-1.81869	0.228846	-7.94723	1.90732e-15	5.73414e-13
Atp1b1	339.31	-1.10503	0.139122	-7.94284	1.97602e-15	5.78011e-13
Sftpd	626.558	-1.08141	0.137343	-7.87375	3.44155e-15	9.55075e-13
Xbp1	97.4937	-1.62309	0.208747	-7.77538	7.52234e-15	1.98572e-12
Slc7a11	34.6421	-2.6921	0.356782	-7.54549	4.50597e-14	1.03762e-11
Gas6	178.55	-1.39294	0.187814	-7.41662	1.20148e-13	2.54973e-11
Fth1	315.131	-1.13715	0.154841	-7.34398	2.07337e-13	4.23398e-11
C3	251.974	-1.22179	0.166935	-7.31893	2.49947e-13	5.00959e-11
Rtp4	29.0056	-3.11856	0.426273	-7.31586	2.5574e-13	5.0325e-11
Lbp	91.2951	-1.54017	0.213323	-7.21989	5.20284e-13	9.54413e-11
Rpl18a	180.129	-1.25207	0.176288	-7.10242	1.22589e-12	2.13997e-10
Dmbt1	205.135	-1.54821	0.221638	-6.98529	2.8427e-12	4.73331e-10
Cfb	108.935	-1.57237	0.231862	-6.78151	1.18926e-11	1.83564e-09
Shisa5	243.812	-1.05581	0.156451	-6.74853	1.49353e-11	2.21431e-09
Zfas1	202.347	-1.14369	0.172275	-6.63875	3.1635e-11	4.38957e-09
Ly6d	250.759	-1.39249	0.212635	-6.54871	5.80356e-11	7.56771e-09
Ugt2b34	50.6989	-1.89858	0.291888	-6.5045	7.79531e-11	9.69754e-09
Selenop	93.7123	-1.34547	0.213786	-6.29353	3.10328e-10	3.42723e-08
Cox7a2l	171.47	-1.01775	0.161799	-6.2902	3.17065e-10	3.46626e-08
Reg3b	21.7515	-5.63215	0.904007	-6.2302	4.65841e-10	4.94294e-08
Grina	107.001	-1.0963	0.176458	-6.21282	5.20422e-10	5.46847e-08
Ifi27	85.3455	-1.26393	0.204385	-6.18406	6.24755e-10	6.43973e-08
Mindy1	49.3774	-1.50432	0.249893	-6.01987	1.7456e-09	1.64284e-07
Deptor	49.8669	-1.66939	0.278286	-5.99884	1.98734e-09	1.83838e-07
Rps27	228.472	-1.28993	0.216341	-5.96246	2.48465e-09	2.16866e-07
2410006H16Rik	141.422	-1.23149	0.209186	-5.88707	3.93092e-09	3.34995e-07
Mndal	227.94	-1.20972	0.205751	-5.87953	4.11425e-09	3.47879e-07
Epb41l4aos	97.0536	-1.0854	0.186414	-5.82251	5.79712e-09	4.82632e-07
Irf9	35.926	-1.65029	0.283867	-5.8136	6.11452e-09	5.05171e-07
Herpud1	134.789	-1.16421	0.201378	-5.78124	7.41531e-09	6.03428e-07
Gm38678	44.1482	-1.73502	0.301463	-5.75532	8.64768e-09	6.8819e-07
Parp14	23.6844	-2.22437	0.386372	-5.75707	8.55867e-09	6.8819e-07
Gpt2	25.9622	-1.94906	0.340177	-5.72953	1.00706e-08	7.78532e-07
Sord	76.3766	-1.39907	0.246856	-5.66755	1.44856e-08	1.08874e-06
Pdcd4	47.7382	-1.37495	0.245934	-5.59075	2.26095e-08	1.6534e-06
Rgs2	87.2221	-1.06881	0.192779	-5.54423	2.95248e-08	2.10228e-06
Gstm1	41.3295	-1.62114	0.298347	-5.43374	5.51846e-08	3.64184e-06
Spink4	24.9461	-2.17941	0.403968	-5.395	6.8523e-08	4.4947e-06
Sprr2a3	42.5399	-1.39128	0.259619	-5.35893	8.37153e-08	5.39316e-06
Onecut1	103.611	-1.02734	0.192937	-5.32475	1.01089e-07	6.43583e-06
Lcn2	282.323	-1.79345	0.33849	-5.2984	1.16823e-07	7.2665e-06
Cln6	65.0878	-1.46298	0.277416	-5.27359	1.33778e-07	8.18011e-06
Adora1	65.2181	-1.08964	0.207873	-5.24184	1.58987e-07	9.50672e-06
Tsc22d3	24.5973	-1.97808	0.381219	-5.18883	2.11618e-07	1.24475e-05
Ddx60	11.1419	-3.35747	0.666215	-5.03963	4.66441e-07	2.53683e-05
Rsad2	54.1259	-1.52575	0.302851	-5.03794	4.70572e-07	2.5465e-05
Ifit1	10.7595	-4.17699	0.831421	-5.02392	5.06272e-07	2.6889e-05
Tc2n	28.0364	-1.65179	0.329747	-5.00928	5.46336e-07	2.87038e-05
Oas1b	10.3363	-4.09112	0.819742	-4.99074	6.01491e-07	3.09997e-05
LOC108168762	39.8025	-1.38497	0.278377	-4.97514	6.51995e-07	3.31293e-05
Use1	81.5704	-1.13881	0.229306	-4.96635	6.82236e-07	3.45039e-05
Psme1	66.9027	-1.06611	0.214997	-4.9587	7.09667e-07	3.55589e-05
Stat2	16.1974	-2.20037	0.443851	-4.95746	7.14195e-07	3.56209e-05
Hmgcs2	10.4137	-4.52429	0.926294	-4.88429	1.03804e-06	4.97113e-05
Dtx3l	55.1694	-1.20987	0.248117	-4.87621	1.08144e-06	5.13351e-05
Cfh	13.1201	-2.77514	0.574101	-4.83389	1.33893e-06	6.16647e-05
C4b	22.6617	-3.82162	0.792012	-4.82521	1.39859e-06	6.30758e-05
Sertad3	52.9559	-1.1643	0.241297	-4.82519	1.39871e-06	6.30758e-05
Rpl10	50.1311	-1.23024	0.255637	-4.81246	1.49086e-06	6.66758e-05
Lgals3bp	70.0907	-1.00217	0.20943	-4.78521	1.70812e-06	7.51503e-05
Akr1c19	19.0094	-2.33185	0.48743	-4.78398	1.71859e-06	7.53049e-05
Oas2	12.1981	-2.6556	0.556315	-4.77355	1.81005e-06	7.79569e-05
Depp1	72.8476	-3.24723	0.68161	-4.76406	1.89741e-06	8.02173e-05
Akr1b8	37.2928	-1.2829	0.269425	-4.76162	1.92049e-06	8.06395e-05
Tmem158	63.4226	-1.04545	0.223407	-4.67959	2.87453e-06	0.000114801
Gadd45g	22.1565	-1.66025	0.35555	-4.66953	3.01889e-06	0.000119698
Kcnq1	34.5784	-1.29735	0.278624	-4.6563	3.21943e-06	0.000127167
Idh1	72.4747	-1.09027	0.234289	-4.65354	3.26281e-06	0.000127947
Trim30a	10.0061	-2.94847	0.63791	-4.62207	3.79923e-06	0.000148444
Slc34a2	60.0537	-1.25039	0.271006	-4.61388	3.95215e-06	0.000152765
Ifi203	26.4497	-1.7023	0.369673	-4.60488	4.12703e-06	0.000157833
Dcxr	32.7923	-1.40044	0.304176	-4.60404	4.14378e-06	0.000157916
Reg3g	4.61753	-5.3874	1.17241	-4.59515	4.3244e-06	0.000164221
Oasl2	8.87277	-4.29237	0.941929	-4.557	5.18884e-06	0.000192986
Usp18	8.83574	-3.52202	0.776475	-4.53591	5.73548e-06	0.00021114
C4bp	10.4564	-2.72045	0.604747	-4.49849	6.84391e-06	0.00024527
C1s1	6.44976	-5.11072	1.14639	-4.45812	8.26822e-06	0.000290542
Bmf	13.6273	-2.09659	0.470516	-4.45593	8.35308e-06	0.00029163
Saa3	8.01506	-4.14942	0.933477	-4.44513	8.78402e-06	0.000305689
Pgm2l1	48.7479	-1.0754	0.243609	-4.41444	1.01273e-05	0.000346858
Slc7a2	10.7024	-2.49691	0.56559	-4.4147	1.01152e-05	0.000346858
Pdzk1ip1	25.0715	-1.55794	0.35331	-4.40956	1.03582e-05	0.000353648
Gm15411	15.6347	-1.95407	0.443622	-4.40481	1.05879e-05	0.000358624
Muc1	35.6784	-1.67258	0.379744	-4.40449	1.06033e-05	0.000358624
Ttr	33.3218	-3.57763	0.812697	-4.40217	1.07174e-05	0.000361353
Pex11a	69.7981	-1.08014	0.24565	-4.39707	1.09722e-05	0.000368795
Cst3	42.4121	-1.10643	0.256794	-4.30864	1.64263e-05	0.00053757
Ifi27l2a	7.36996	-3.97029	0.963378	-4.12121	3.76886e-05	0.00111449
Ifi35	29.0821	-1.33486	0.324099	-4.11867	3.81057e-05	0.00112376
Rbp4	24.6182	-2.9333	0.713285	-4.11239	3.91592e-05	0.00114237
Entpd2	13.912	-1.95096	0.475551	-4.10252	4.0868e-05	0.00117637
Klhl24	17.7876	-1.64787	0.40159	-4.10337	4.07174e-05	0.00117637
Nupr1	46.7922	-1.29061	0.315443	-4.09141	4.28766e-05	0.00122765
Tnfrsf11b	57.1245	-1.01536	0.248986	-4.07797	4.54298e-05	0.00128819
Pdgfc	25.5403	-1.35554	0.33503	-4.04604	5.20906e-05	0.00145303
Gm39452	27.5024	-1.38023	0.341636	-4.04007	5.34348e-05	0.0014867
H2-K1	25.5796	-1.37253	0.341236	-4.02223	5.7649e-05	0.00159167
Tapbp	39.2404	-1.08859	0.271551	-4.00878	6.10337e-05	0.00167232
Olfm4	43.8408	-2.68801	0.671688	-4.00187	6.28434e-05	0.00170893
Chpf2	13.0839	-1.89079	0.472936	-3.99799	6.38827e-05	0.00173284
Slfn2	42.052	-1.18229	0.295781	-3.99718	6.41027e-05	0.00173446
Gstm2	54.3922	-1.06048	0.26547	-3.99474	6.4766e-05	0.00173936
Reg1	6.71946	-4.45674	1.11558	-3.99499	6.4698e-05	0.00173936
5930430L01Rik	16.0688	-1.6536	0.414576	-3.98865	6.64501e-05	0.0017714
Tent5a	23.6539	-1.3318	0.334805	-3.97783	6.95474e-05	0.00184037
Rgs16	29.9811	-1.22987	0.31352	-3.92279	8.75286e-05	0.00222376
Rab3d	32.8709	-1.14117	0.291638	-3.91297	9.11688e-05	0.00230005
Ifit3b	10.2339	-2.19618	0.567898	-3.86721	0.000110088	0.00265363
Psmb8	8.13215	-2.52837	0.65497	-3.86028	0.000113258	0.00271795
Shfl	19.1552	-1.46287	0.38084	-3.84118	0.000122443	0.00291254
Ccdc117	21.6149	-1.46204	0.382388	-3.82346	0.000131594	0.00310292
Pllp	33.7635	-1.34792	0.352535	-3.82349	0.000131576	0.00310292
Blvrb	14.6589	-1.67664	0.441802	-3.795	0.000147644	0.00339268
Abhd14b	21.1043	-1.36132	0.359052	-3.79144	0.000149777	0.00342483
Zfp30	35.9359	-1.15075	0.303639	-3.78985	0.00015074	0.00343464
Spats2l	22.3403	-1.29144	0.341125	-3.78583	0.000153196	0.00348329
1110038B12Rik	36.37	-1.08906	0.289001	-3.76837	0.000164318	0.00370504
A330023F24Rik	27.1003	-1.20018	0.3198	-3.7529	0.000174801	0.00390883
Ces1f	3.00812	-4.75095	1.26849	-3.74535	0.000180144	0.00401174
Ndufb11	31.1944	-1.21584	0.325941	-3.73026	0.000191284	0.00419083
Eif3m	26.9058	-1.1747	0.315167	-3.72722	0.000193601	0.00422449
Sat1	39.2863	-1.08177	0.291513	-3.71089	0.000206533	0.00444395
Ifi27l2b	8.89651	-2.29611	0.619093	-3.70882	0.000208223	0.00447143
Erich3	5.79501	-3.63449	0.98091	-3.70522	0.000211205	0.00450863
Slc1a1	9.61573	-2.06581	0.559711	-3.69084	0.000223513	0.00473487
Ypel2	22.0389	-1.32096	0.358043	-3.68939	0.000224789	0.00474313
Lgals9	30.2482	-1.15947	0.316158	-3.66738	0.000245044	0.00511004
Arrdc4	7.03076	-2.57953	0.704488	-3.66156	0.000250684	0.00519761
Trps1	46.3111	-1.08782	0.298936	-3.63898	0.00027372	0.00557904
Gm29695	20.5541	-1.32756	0.36569	-3.63028	0.000283112	0.00575963
C1ra	8.33389	-2.64608	0.731185	-3.61889	0.000295866	0.00595197
Fgfr2	8.67312	-2.24439	0.620441	-3.61741	0.000297567	0.00597508
Iigp1	4.92489	-3.96398	1.10151	-3.59869	0.000319823	0.00636295
Gbp3	7.94703	-2.52172	0.701255	-3.59601	0.000323129	0.00641693
Ahr	24.2682	-1.19424	0.33309	-3.58533	0.000336649	0.00667317
Ltb	7.72818	-2.33133	0.65592	-3.5543	0.000378991	0.00738836
Rab3a	11.1892	-1.7886	0.505976	-3.53494	0.000407864	0.00786865
Znfx1	26.5216	-1.09464	0.312088	-3.50746	0.000452399	0.00860512
Oas1a	4.65928	-3.88208	1.10998	-3.49742	0.000469781	0.00885792
Apol9b	3.67644	-4.31409	1.24772	-3.45757	0.000545063	0.0100435
LOC118567330	26.6755	-1.09481	0.316979	-3.45389	0.000552566	0.0101535
0610030E20Rik	14.344	-1.52835	0.443035	-3.44974	0.000561136	0.0102735
Gm40656	9.1301	-2.25823	0.656051	-3.44215	0.000577102	0.0104798
Ifi211	15.2226	-1.42563	0.414785	-3.43702	0.000588148	0.0106625
Zmym3	23.2073	-1.14214	0.332569	-3.4343	0.000594087	0.0107522
Car8	8.77681	-2.07569	0.604709	-3.43255	0.000597936	0.0107678
Pax9	37.697	-1.02756	0.3	-3.42521	0.000614319	0.010973
Ifi202b	16.2728	-1.44618	0.423013	-3.41875	0.000629093	0.0111801
Gm36220	21.1838	-1.50539	0.440498	-3.41746	0.000632074	0.0112146
Erbb3	32.0819	-1.05438	0.308766	-3.41482	0.000638248	0.0112594
Rnf115	22.7364	-1.22171	0.35779	-3.4146	0.000638757	0.0112594
Scara5	4.50017	-3.87616	1.14798	-3.37651	0.000734105	0.0125319
Ypel3	13.5976	-1.5492	0.462651	-3.34852	0.000812444	0.0137178
Rassf6	17.9364	-1.29859	0.38832	-3.34413	0.000825424	0.0138936
Hpgd	10.3926	-1.75948	0.529637	-3.32205	0.00089358	0.0147849
Hp	3.55454	-4.25475	1.28152	-3.32009	0.0008999	0.014847
4933431E20Rik	4.68666	-3.29798	0.995482	-3.31295	0.000923189	0.0150704
Rorc	6.56436	-2.26452	0.683406	-3.31358	0.000921103	0.0150704
Unc93b1	5.469	-3.03986	0.917522	-3.31312	0.00092261	0.0150704
Clk1	24.6262	-1.07321	0.324899	-3.30321	0.000955852	0.0154406
Clec2d	6.57764	-2.28225	0.691842	-3.2988	0.000971006	0.015662
Gbp7	6.6377	-2.39781	0.72922	-3.28818	0.00100837	0.0161444
1810010H24Rik	3.01788	-4.01109	1.2216	-3.28349	0.00102532	0.0163432
Vnn3	12.4638	-1.78816	0.544778	-3.28237	0.00102939	0.0163839
Lancl1	15.0571	-1.34137	0.409466	-3.2759	0.00105326	0.0167147
Foxred2	10.7097	-1.75619	0.537098	-3.26977	0.00107634	0.0170311
Casp4	6.42068	-2.4108	0.737516	-3.26881	0.00108001	0.0170642
Snx17	14.7333	-1.36681	0.421078	-3.24598	0.00117046	0.0180969
Rsph9	8.73446	-1.88367	0.582115	-3.23591	0.00121257	0.0185887
Rab26os	18.6833	-1.18589	0.366537	-3.2354	0.00121475	0.0185957
Trim12c	13.7958	-1.49846	0.464868	-3.2234	0.00126678	0.0192561
Slc28a3	12.2718	-1.49088	0.46682	-3.1937	0.00140463	0.0211143
Casp12	9.25502	-1.81116	0.567856	-3.18948	0.00142531	0.0213658
Acox2	20.3039	-1.23902	0.390759	-3.1708	0.00152019	0.0224155
Abcc3	25.5496	-1.10189	0.348904	-3.15814	0.0015878	0.0233488
Hpse	6.95463	-2.14439	0.679487	-3.15589	0.00160008	0.0234023
Pccb	18.6988	-1.13295	0.36121	-3.13655	0.0017095	0.0246364
Sult1a1	28.5242	-1.02856	0.328017	-3.13571	0.00171441	0.0246742
Susd6	35.9695	-1.0522	0.336647	-3.12552	0.00177489	0.0252759
Il1f9	5.0185	-2.58183	0.828506	-3.11625	0.00183168	0.025948
Dhx58	2.84633	-3.85567	1.23965	-3.11029	0.00186903	0.0263272
Oit1	30.1183	-1.02109	0.328404	-3.10926	0.00187557	0.0263628
Peli3	13.5903	-1.40307	0.452201	-3.10275	0.00191729	0.0267753
LOC118567333	22.2109	-1.3099	0.423322	-3.09435	0.00197248	0.0273412
Sbspon	4.79919	-2.80036	0.907416	-3.08608	0.00202812	0.0279936
Cbr3	10.1751	-1.72511	0.561581	-3.07188	0.00212718	0.0290688
Hoga1	11.4403	-1.52703	0.498927	-3.06063	0.00220874	0.0300346
Hdac11	9.50421	-1.67882	0.549153	-3.05711	0.00223481	0.030272
Zfp329	19.2817	-1.11736	0.367382	-3.04141	0.00235471	0.0316192
Stat1	14.6404	-1.38977	0.457087	-3.0405	0.00236182	0.0316753
Cebpd	18.8052	-1.18731	0.393275	-3.01902	0.0025359	0.0335527
Sdr42e1	16.1987	-1.23954	0.4121	-3.00786	0.00263098	0.0344317
Nlgn2	14.0991	-1.27678	0.425189	-3.00284	0.00267471	0.0348356
Cep43	15.888	-1.19093	0.397079	-2.99924	0.00270658	0.0350399
Smpdl3a	7.80041	-1.97448	0.659449	-2.99413	0.00275224	0.035546
Bcl6	13.9944	-1.34373	0.450041	-2.98578	0.00282855	0.0364012
Zfp467	9.58476	-1.5271	0.517115	-2.95313	0.00314573	0.0396809
LOC118568353	10.2165	-1.50972	0.511583	-2.95108	0.00316661	0.0397129
Fbxo2	7.9709	-1.72504	0.585636	-2.94559	0.00322341	0.0400999
Slc26a4	8.09546	-1.79852	0.613938	-2.92948	0.00339528	0.0420447
Cbr1	20.2801	-1.0537	0.360883	-2.91978	0.0035028	0.0430315
Crebrf	25.2503	-1.0019	0.343609	-2.91582	0.00354753	0.0433026
Gstp1	9.16692	-1.65539	0.568783	-2.91041	0.00360954	0.0438945
Maf1	16.1307	-1.17159	0.402794	-2.90866	0.00362982	0.0440616
Abca8b	4.40734	-2.8216	0.972544	-2.90126	0.00371666	0.0448529
Tm4sf20	3.66215	-3.52611	1.21695	-2.8975	0.00376153	0.0451843
Tprn	12.7822	-1.31041	0.453716	-2.88818	0.00387481	0.0461354
Gm46485	4.3331	-2.62694	0.911839	-2.88092	0.00396512	0.0469011
Ifih1	14.5788	-1.25073	0.435244	-2.87362	0.00405792	0.0477898
Gm12943	18.2594	-1.06154	0.36981	-2.8705	0.00409821	0.0480663
Mvb12a	10.6577	-1.46879	0.512031	-2.86857	0.00412337	0.0482746
Gc	12.9597	-1.4445	0.506792	-2.85028	0.00436805	0.0504002
Gp2	5.80998	-2.81002	0.988063	-2.84397	0.00445558	0.0511376
Eno3	10.326	-1.43328	0.504788	-2.83938	0.00452015	0.051691
A330001L22Rik	4.95012	-2.34814	0.827553	-2.83745	0.0045476	0.0519184
Habp2	12.164	-1.30502	0.460534	-2.83372	0.00460103	0.0524178
Pcmtd2	15.6374	-1.18121	0.417166	-2.83151	0.00463289	0.0526699
Mocs1	4.5413	-2.82743	1.00019	-2.82689	0.00470024	0.0532296
Calml4	2.45357	-3.69696	1.31523	-2.81088	0.00494069	0.0550701
Tcaf2	14.4134	-1.23399	0.43978	-2.80593	0.00501716	0.0556931
Guca1a	6.89726	-1.79342	0.646235	-2.77518	0.00551705	0.0601925
Helz2	11.1047	-1.30744	0.471927	-2.77044	0.00559812	0.0607707
Adar	16.0103	-1.14653	0.414605	-2.76535	0.00568615	0.061296
Nfil3	4.14859	-2.62255	0.949726	-2.76138	0.00575576	0.0618002
Gm2830	8.08196	-1.64313	0.596657	-2.7539	0.00588905	0.0627953
Sema4g	9.79405	-1.43416	0.520743	-2.75407	0.005886	0.0627953
Glcci1	12.6145	-1.23845	0.450398	-2.74967	0.0059656	0.0633919
Ern1	10.7689	-1.32148	0.481156	-2.74646	0.00602423	0.0637967
Smim1	4.92691	-2.28927	0.841164	-2.72155	0.00649762	0.0674892
C1qtnf6	4.27148	-2.62949	0.966842	-2.71967	0.00653469	0.0675501
Leng8	6.30463	-1.77325	0.651998	-2.71971	0.00653388	0.0675501
Htatip2	19.6038	-1.07387	0.395241	-2.71701	0.00658743	0.0679352
Ankrd6	8.88102	-1.48432	0.547309	-2.71204	0.00668708	0.0687969
Fkbp5	27.6837	-1.01157	0.37492	-2.6981	0.0069737	0.0709583
Tmem45a	4.97413	-2.07237	0.768116	-2.69799	0.00697586	0.0709583
Adgrg2	11.7436	-1.29749	0.481611	-2.69407	0.00705856	0.0716649
Chac1	3.4206	-2.86014	1.06257	-2.69173	0.00710828	0.0719671
9530091C08Rik	11.4019	-1.57245	0.584344	-2.69096	0.0071247	0.0720661
LOC102631992	4.97342	-2.19968	0.818504	-2.68744	0.00720012	0.0722214
Parp10	13.3249	-1.14909	0.427572	-2.68747	0.00719947	0.0722214
Gm51779	10.6017	-1.35735	0.506006	-2.68248	0.00730779	0.0730307
Kiz	12.109	-1.20652	0.450072	-2.68073	0.00734624	0.0732275
Slc49a4	15.8701	-1.0766	0.403929	-2.66533	0.00769131	0.0758133
Macrod1	3.53058	-2.7947	1.05004	-2.66152	0.00777881	0.0762591
Rnf114	14.0311	-1.20165	0.451472	-2.66163	0.00777625	0.0762591
Tox	19.4818	-1.01475	0.383259	-2.64768	0.00810468	0.0789531
Aldh6a1	7.46772	-1.57139	0.59476	-2.64205	0.00824054	0.0799887
Lrrc26	15.072	-1.12861	0.428214	-2.63562	0.00839825	0.0810832
Emc9	2.84858	-3.10631	1.1867	-2.6176	0.00885504	0.0845133
Tmem251	4.25794	-2.25785	0.869159	-2.59774	0.00938402	0.0887015
2610002M06Rik	13.157	-1.11389	0.429354	-2.59433	0.00947756	0.0892738
Ccl5	3.01439	-3.20399	1.23571	-2.59283	0.00951904	0.0893262
Gm16136	10.1233	-1.3275	0.512273	-2.59139	0.00955881	0.0894939
A530020G20Rik	3.81221	-2.47794	0.957788	-2.58715	0.00967726	0.0903341
Gm20045	9.28698	-1.38135	0.534083	-2.5864	0.00969831	0.090409
Trib3	13.972	-1.14446	0.444395	-2.57532	0.0100147	0.0926399
Cxxc5	18.7231	-1.07927	0.419397	-2.57338	0.010071	0.093002
Pink1	9.03573	-1.44253	0.56215	-2.5661	0.0102849	0.0944936
Zhx1	14.0338	-1.06923	0.416863	-2.56494	0.0103193	0.094728
Tmem140	10.0534	-1.30973	0.512346	-2.55633	0.0105782	0.0965327
Maf	5.40927	-1.87981	0.735652	-2.5553	0.0106097	0.0965758
Ankzf1	4.51403	-2.04984	0.806222	-2.54253	0.0110053	0.0988469
