# Supplementary material for: Development of a High-Throughput Screening Platform and a Pathogenesis Model for Leishmania Infection Based on Mouse Hepatic Organoids
Source: Int J Mol Sci. 2025 Dec 18;26(24):12180. doi: 10.3390/ijms262412180 (PMC12734288; doi:10.3390/ijms262412180)
Supplement: Supplementary file 1 [file ijms-26-12180-s001.zip › Supplementary Table S7.xlsx]

## Sheet: Sheet1
Supplementary Table S7. Genes encoding cytokines and other proteins involved in the inflammatory process and immune response upregulated in hepatic organoids after co-culture with L. donovani-iRFP.
Gene product	Description 1	Log2FC 2	p-value
Areg	Amphiregulin. Member of the epidermal growth factor (EGF) family that plays a role in immunity, inflammation and tissue repair.	1.2	2.6e-06
Birc5	Survivin. Member of the inhibitor of apoptosis (IAP) gene family, which encode negative regulatory proteins that prevent apoptotic cell death.	1.7	2.3e‐25
Dusp1	Dual specificity phosphatase 1. Involved in negative regulation of MAPK cascade.	1.6	4.4e-06
Dusp10	Dual specificity phosphatase 10. Negative regulator of respiratory burst involved in inflammatory response, and stress-activated MAPK cascade.	2.4	1.4e-09
Edn1	Endothelin 1. Peptidase that promotes inflammation and fibrosis, particularly in response to infections or autoimmune conditions.	1.5	5.1e-07
Egr1	Early growth response 1. Involved in several processes, including cellular response to gamma radiation, hypoxia and inflammatory stress.	1.3	6.5e-06
Emp1	Epithelial membrane protein 1. Predicted to be involved in apoptotic process and bleb assembly.	2.7	1.7e-22
F2r	Coagulation factor II thrombin receptor. Involved in dendritic cell homeostasis and regulation of interleukin-1 beta production.	2.0	2.4e-03
Fos	FBJ osteosarcoma oncogene. Involved in positive regulation of transcription by RNA polymerase II of genes involved in cell proliferation and differentiation.	1.0	5.5e-03
Fst	Follistatin. It negatively regulates activin and prevents uncontrolled cellular proliferation.	1.6	6.9e-05
Il15	Interleukin 15. It plays important roles in the innate and adaptive cell homeostasis, as well as peripheral immune function. It stimulates the proliferation of natural killer cells and CD8+ T cells.	2.4	1.0e-02
Il33	Interleukin 33. Involved in antibacterial innate immune response, regulation of gene expression, and regulation of inflammatory response.	2.2	8.3e-05
Ildr2	Immunoglobulin-like domain containing receptor 2. Involved in negative regulation of T cell activation and regulation of RNA splicing.	3.7	2.3e-03
Ilf2	Interleukin enhancer binding factor 2. Predicted to enable DNA binding activity and double-stranded RNA binding activity.	1.0	1.9e-04
Inhba	Inhibin beta-A. Member of the TGF-beta (transforming growth factor-beta) superfamily of proteins. It is involved in regulation of cell proliferation.	1.7	9.2e-04
Klrc1	Killer cell lectin-like receptor subfamily C, member 1. Predicted to participate in positive regulation of natural killer cell mediated cytotoxicity and stimulatory C-type lectin receptor signaling pathway.	3.1	4.5e-07
Lgals1	Lectin, galactose binding, soluble 1. Enables carbohydrate binding activity. It acts upstream of or within T cell co-stimulation and plasma cell differentiation.	1.5	2.9e-08
Marcks	Myristoylated alanine rich protein kinase C substrate. It enables several functions, including actin filament binding activity.	1.1	5.8e-12
Psip1	PC4 and SFRS1 interacting protein 1. Predicted to enable several functions, including transcription coactivator activity. Involved in response to heat and response to oxidative stress and immune response.	1.1	4.6e-07
Tnc	Tenascin C. Involved in several processes, including regulation of inflammatory response.	2.6	1.1e-02
Serpine2	Serine (or cysteine) peptidase inhibitor, clade E, member 2. Involved in negative regulation of plasminogen activation. Linked to inflammation.	4.9	2.1e-04
1 Information summarized from the National Library of Medicine (https://www.ncbi.nlm.nih.gov/datasets/gene/).
2 Log2FC= Log2 of the calculated fold change.
