# Supplementary material for: Development of a High-Throughput Screening Platform and a Pathogenesis Model for Leishmania Infection Based on Mouse Hepatic Organoids
Source: Int J Mol Sci. 2025 Dec 18;26(24):12180. doi: 10.3390/ijms262412180 (PMC12734288; doi:10.3390/ijms262412180)
Supplement: Supplementary file 1 [file ijms-26-12180-s001.zip › Supplementary Table S8.xlsx]

## Sheet: Sheet1
Supplementary Table S8. Genes encoding cytokines and other proteins involved in the inflammatory process and immune response downregulated in hepatic organoids after co-culture with L. donovani-iRFP.
Gene product	Description 1	Log2FC 2	p-value
Adar	Adenosine deaminase, RNA-specific. Involved in several processes, including adenosine to inosine editing during the antiviral response maintaining the immunological homeostasis.	-1.1	5.7e-03
B2m	Beta-2 microglobulin. Predicted to enable MHC class II protein complex binding activity and peptide antigen binding activity. Involved in antigen processing and presentation of exogenous protein antigen via MHC class Ib.	-1.8	1.3e-16
Bcl6	B cell leukemia/lymphoma 6. Involved in negative regulation of transcription by RNA polymerase II. Involved in regulation of lymphocyte activation	-1.3	2.8e-03
Bmf	BCL2 modifying factor. Involved in negative regulation of autophagic cell death. It acts upstream of or within regulation of apoptotic signaling pathway.	-2.1	8.4e-06
Bst2	Predicted to enable metalloendopeptidase inhibitor activity and protein homodimerization activity. Involved in response to type II interferon.	-1.8	6.4e-18
C1ra	Complement component 1, r subcomponent A. Serine protease predicted to be involved in zymogen activation in the C1 complex.	-2.6	3.0e-04
C1s1	Complement component 1, s subcomponent 1. Predicted to be involved in complement activation, classical pathway, innate immune response and proteolysis.	-5.1	8.3e-06
C3	Complement component 3. It plays a central role in the classical, alternative and lectin activation pathways of the complement system.	-1.2	2.5e-13
C4b	Complement C4B (Chido blood group). Predicted to enable carbohydrate binding activity and complement component C1q complex binding activity. It acts upstream of or within complement activation and immunoglobulin mediated immune response.	-3.8	1.4e-06
C4bp	Complement component 4 binding protein. Predicted to be involved in negative regulation of complement activation, classical pathway, regulation of opsonization and response to symbiotic bacterium.	-2.7	6.8e-06
Casp12	Caspase 12. Enables cysteine-type endopeptidase activity. Involved in intrinsic apoptotic signaling pathway in response to endoplasmic reticulum stress and self proteolysis.	-1.8	1.4e-03
Casp4	Caspase 4, apoptosis-related cysteine peptidase. It plays important roles in apoptosis, cell migration and the inflammatory response. It mediates production of pro-inflammatory cytokines by macrophages upon bacterial infection.	-2.4	1.1e-03
Ccl5	C-C motif chemokine ligand 5. It enables CCR1 chemokine receptor binding activity. Involved in negative regulation of macrophage apoptotic process and positive regulation of monocyte chemotaxis. It acts in the inflammatory response.	-3.2	9.5e-03
Cebpd	CCAAT/enhancer binding protein delta. Involved in positive regulation of transcription by RNA polymerase II. It regulates the expression of genes involved in inflammation.	-1.2	2.5e-03
Cfb	Complement factor B. Predicted to enable serine-type endopeptidase activity. It acts upstream of or within complement activation, alternative pathway.	-1.6	1.2e-11
Cfh	Complement component factor h. It enables complement component C3b binding activity and heparin binding activity. It acts upstream of or within several processes, including complement activation.	-2.8	1.3e-06
Chac1	Cation transport regulator 1. It enables Notch binding activity. Involved in oxidative stress.	-2.9	7.1e-03
Clec2d	C-type lectin domain family 2, member d. It enables natural killer cell lectin-like receptor binding activity. It acts upstream of or within negative regulation of osteoclast differentiation and protection from natural killer cell mediated cytotoxicity.	-2.4	9.1e-04
Ddit4	DNA-damage-inducible transcript 4. It enables 14-3-3 protein binding activity. Involved in intrinsic apoptotic signaling pathway in response to DNA damage by p53 class mediator.	-1.5	4.7e-18
Ddx60	DExD/H box helicase 60. It enables RNA binding activity and acts upstream of or within defense response to virus.	-3.4	4.7e-07
Dhx58	DExH-box helicase 58. It enables double-stranded RNA binding activity. It is involved in regulation of innate immune response; regulation of type I interferon production, and response to virus. It acts upstream of or within response to bacterium.	-3.9	1.9e-03
Dtx3l	Deltex 3-like, E3 ubiquitin ligase. Predicted to enable several functions, including STAT family protein binding activity, histone H4K91 ubiquitin ligase activity, and protein ADP-ribosyltransferase-substrate adaptor activity. It plays a critical role in immune response and DNA repair.	-1.2	1.1e-06
Ern1	Endoplasmic reticulum to nucleus signalling 1. It enables RNA endonuclease activity, protein homodimerization activity and protein serine/threonine kinase activity. It acts upstream of or within endoplasmic reticulum unfolded protein response and regulation of intrinsic apoptotic signaling pathway.	-1.3	6.0e-03
Gadd45g	Growth arrest and DNA-damage-inducible 45 gamma. It acts upstream of or within negative regulation of protein kinase activity, positive regulation of MAPK cascade and regulation of cell cycle. It acts as apoptosis inducer and regulates inflammatory response.	-1.7	3.0e-06
Gas6	Growth arrest specific 6. Involved in negative regulation of apoptotic process. It acts upstream of or within several processes, including negative regulation of apoptotic process and positive regulation of phosphatidylinositol 3-kinase/protein kinase B signal transduction.	-1.4	1.2e-13
Gbp3	Guanylate binding protein 3. Predicted to enable GTP binding activity; GTPase activity; and protein homodimerization activity. Involved in several processes, including cellular response to cytokine stimulus, positive regulation of defense response and response to bacterium. It acts upstream of or within adhesion of symbiont to host and defense response to other organism.	-2.5	3.2e-04
Gbp7	Guanylate binding protein 7. It enables GTP binding activity and GTPase activity. Involved in several processes, including cellular response to interferon-beta, cytolysis in another organism; and defense response to other organism. Acts upstream of or within adhesion of symbiont to host and defense response to other organism.	-2.4	1.0e-03
Gp2	Glycoprotein 2 zymogen granule membrane. It enables antigen binding activity and acts upstream of or within antigen transcytosis by M cells in mucosal-associated lymphoid tissue and establishment of localization in cell.	-2.8	4.5e-03
H2-K1	Histocompatibility 2, K1, K region. It enables peptide antigen binding activity. It acts upstream of or within several processes, including antigen processing and presentation of endogenous peptide antigen via MHC class I via ER pathway, TAP-dependent; antigen processing and presentation of exogenous peptide antigen via MHC class I; and positive regulation of T cell mediated cytotoxicity.	-1.4	5.8e-05
Hp	Haptoglobin. It binds free hemoglobin and plays an important role in the sequestration and clearance of extracorpuscular hemoglobin, acting as an anti-inflammatory agent by buffering lipopolysaccharides (LPS) and mitigating oxidative stress from neutrophils. It also directly influences immune cells.	-4.3	9.0e-04
Htatip2	HIV-1 Tat interactive protein 2. Predicted to enable protein serine/threonine kinase activity. Predicted to act upstream of or within positive regulation of programmed cell death.	-1.1	6.6e-03
Ifi202b	Interferon activated gene 202B. It acts upstream of or within cellular response to interferon-beta.	-1.4	6.3e-04
Ifi27l2b	Interferon, alpha-inducible protein 27 like 2B. Involved in intrinsic apoptotic signaling pathway.	-2.3	2.1e-04
Ifi35	Interferon-induced protein 35. Involved in positive regulation of inflammatory response, positive regulation of innate immune response and positive regulation of non-canonical NF-kappaB signal transduction.	-1.3	3.8e-05
Ifi44	Interferon-induced protein 44. It acts upstream of or within cellular response to virus and bacteria.	-3.7	3.6e-26
Ifih1	Interferon induced with helicase C domain 1. Involved in innate immune response and response to virus. It acts upstream of or within antiviral innate immune response and type I interferon-mediated signaling pathway.	-1.3	4.1e-03
Ifit1	Interferon-induced protein with tetratricopeptide repeats 1. Involved in response to virus. It acts upstream of or within cellular response to interferon-alpha, cellular response to interferon-beta and response to bacterium.	-4.2	5.1e-07
Ifitm3	Interferon induced transmembrane protein 3. Involved in host-mediated suppression of symbiont invasion and response to virus. It acts upstream of or within defense response to other organism, negative regulation of cell population proliferation, and receptor-mediated endocytosis.	-2.0	4.4e-35
Iigp1	Interferon inducible GTPase 1. Involved in defense response to Gram-negative bacterium, defense response to protozoan and regulation of autophagy. It acts upstream of or within cellular response to interferon-beta and response to bacterium.	-4.0	3.2e-04
Il1f9	Interleukin 36G. It enables cytokine activity. Acts upstream of or within positive regulation of interleukin-6 production	-2.6	1.8e-03
Irf7	Interferon regulatory factor 7. It enables DNA-binding transcription factor activity Involved in defense response to other organism; positive regulation of macromolecule biosynthetic process; and regulation of toll-like receptor signaling pathway. It acts upstream of or within immunoglobulin mediated immune response; positive regulation of type I interferon-mediated signaling pathway; and regulat…	-4.5	9.8e-17
Irf9	Interferon regulatory factor 9. Predicted to enable DNA-binding transcription factor activity. Predicted to be involved in immune system process and positive regulation of transcription by RNA polymerase II. Predicted to be located in cytosol. Predicted to be part of ISGF3 complex.	-1.7	6.1e-09
Isg15	Interferon-stimulated gene 15 ubiquitin-like modifier. Involved in ISG15-protein conjugation, defense response to other organism and positive regulation of erythrocyte differentiation. It acts upstream of or within modification-dependent protein catabolic process and in response to bacteria.	-2.8	3.4e-21
Lbp	Lipopolysaccharide binding protein. It enables lipopolysaccharide binding activity and signaling receptor binding activity. Involved in several processes, including macrophage activation involved in immune response and response to bacterium. It acts upstream of or within leukocyte chemotaxis involved in inflammatory response; positive regulation of chemokine production; and positive regulation of…	-1.5	5.2e-13
Lcn2	Lipocalin 2. It enables iron ion binding activity. Involved in innate immune response; positive regulation of cold-induced thermogenesis; and siderophore transport. Acts upstream of or within extrinsic apoptotic signaling pathway in absence of ligand; response to bacterium; and response to virus.	-1.8	1.2e-07
Lgals3bp	Lectin, galactoside-binding, soluble, 3 binding protein. Predicted to enable scavenger receptor activity. Predicted to be involved in cell adhesion and vesicle-mediated transport. It modulates immune response and inflammation.	-1.0	1.7e-06
Lgals9	Lectin, galactose binding, soluble 9.It enables several functions, including carbohydrate binding activity; galactoside binding activity; and protein serine/threonine kinase activator activity. Involved in several processes, including regulation of cytokine production; regulation of defense response; and regulation of leukocyte activation.	-1.2	2.5e-04
Ltb	Lymphotoxin B. Predicted to enable cytokine activity. Involved in positive regulation of interleukin-12 production. Acts upstream of or within gene expression; lymph node development; and skin development.	-2.3	3.8e-04
Ly6a	Lymphocyte antigen 6 family member A also known as stem cell antigen 1 (Sca-1). Predicted to enable acetylcholine receptor binding activity and acetylcholine receptor inhibitor activity. Acts upstream of or within response to bacteria.	-2.6	1.3e-33
Oas1a	2'-5' oligoadenylate synthetase 1A. It enables 2'-5'-oligoadenylate synthetase activity and double-stranded RNA binding activity. Involved in purine nucleotide biosynthetic process. Acts upstream of or within negative regulation of viral process.	-3.9	4.7e-04
Oas1b	2'-5' oligoadenylate synthetase 1B. It functions in the interferon-regulated OAS/RNase L system, which mediates RNA decay as part of the innate antiviral immunity pathway. The protein binds double-stranded RNA and oligomerizes ATP, which activate the single-stranded RNA cleavage enzyme RNase L. This protein mediates resistance to flaviviruses such as West Nile virus.	-4.1	6.0e-07
Oas2	2'-5' oligoadenylate synthetase 2. It enables 2'-5'-oligoadenylate synthetase activity and double-stranded RNA binding activity. It is involved in cytokine-mediated signaling pathway; defense response to virus; and regulation of lactation. It acts upstream of or within RNA catabolic process and response to bacterium.	-2.7	1.8e-06
Oasl2	2'-5' oligoadenylate synthetase-like 2. It enables 2'-5'-oligoadenylate synthetase activity and double-stranded RNA binding activity. Involved in interleukin-27-mediated signaling pathway and purine nucleotide biosynthetic process.	-4.3	5.2e-06
Parp14	Poly (ADP-ribose) polymerase family, member 14. It enables NAD+ poly-ADP-ribosyltransferase activity. Involved in NAD catabolic process; negative regulation of type II interferon-mediated signaling pathway; and positive regulation of interleukin-4-mediated signaling pathway.	-2.2	8.6e-09
Peli3	Pellino 3. It enables ubiquitin protein ligase activity and acts upstream of or within several processes, including negative regulation of macromolecule metabolic process; protein K63-linked ubiquitination; and regulation of signal transduction. Involved in inflammation.	-1.4	1.9e-03
Pglyrp1	Peptidoglycan recognition protein 1. Predicted to enable several functions, including Hsp70 protein binding activity; peptidoglycan binding activity; and peptidoglycan immune receptor activity. It acts upstream of or within several processes, including negative regulation of inflammatory response; negative regulation of natural killer cell differentiation involved in immune response; and negative…	-1.6	4.4e-16
Psmb8	Proteasome (prosome, macropain) subunit, beta type 8 (large multifunctional peptidase 7). Predicted to enable endopeptidase activity. Involved in fat cell differentiation. Acts upstream of or within antigen processing and presentation. Part of proteasome core complex and spermatoproteasome complex.	-2.5	1.1e-04
Psme1	Proteasome (prosome, macropain) activator subunit 1 (PA28 alpha). It contributes to endopeptidase activator activity. It acts upstream of or within antigen processing and presentation of exogenous antigen. Predicted to be part of proteasome activator complex.	-1.1	7.1e-07
Reg3b	Regenerating islet-derived 3 beta. Predicted to enable several functions, including hormone activity; identical protein binding activity; and peptidoglycan binding activity. Involved in defense response to Gram-negative bacterium and defense response to Gram-positive bacterium. It acts upstream of or within response to bacterium.	-5.6	4.7e-10
Reg3g	Regenerating islet-derived 3 gamma. C-type lectin that demonstrates bactericidal activity.	-5.4	4.3e-06
Rorc	RAR-related orphan receptor gamma. It enables DNA-binding transcription factor activity, RNA polymerase II-specific and transcription coactivator binding activity. It acts upstream of or within several processes, including T cell differentiation; mucosa-associated lymphoid tissue development; and regulation of gamma-delta T cell differentiation.	-2.3	9.2e-04
Rsad2	Radical S-adenosyl methionine domain containing 2. Predicted to enable 4 iron, 4 sulfur cluster binding activity. Involved in several processes, including CD4-positive, alpha-beta T cell differentiation; negative regulation of viral genome replication; and positive regulation of immune response.	-1.5	4.7e-07
Saa3	Serum amyloid A 3. It enables Toll-like receptor 4 binding activity and chemoattractant activity. It acts upstream of or within several processes, including I-kappaB phosphorylation; cell chemotaxis; and cellular response to interleukin-1.	-4.1	8.8e-06
Sertad3	SERTA domain containing 3. It acts upstream of or within positive regulation of DNA-templated transcription. Antiviral interferon-stimulated protein that plays a role in innate immunity and in the suppression of viruses through different mechanisms.	-1.2	1.4e-06
Sftpd	Surfactant associated protein D. Predicted to be involved in several processes, including negative regulation of interleukin-2 production; opsonization; and regulation of phagocytosis.	-1.1	3.4e-15
Shfl	Shiftless antiviral inhibitor of ribosomal frameshifting. Predicted to be involved in several processes, including defense response to other organism; regulation of translation; and viral translational frameshifting.	-1.5	1.2e-04
Slfn2	Schlafen 2. It enables tRNA binding activity. Involved in T cell mediated immunity; T cell proliferation involved in immune response; and tRNA stabilization. It acts upstream of or within negative regulation of cell population proliferation and response to bacterium.	-1.2	6.4e-05
Stat1	Signal transducer and activator of transcription 1. It enables DNA-binding transcription factor activity, RNA polymerase II-specific. Involved in cell population proliferation; cell surface receptor signaling pathway via JAK-STAT; and defense response to other organism. It acts upstream of or within with a positive effect on positive regulation of apoptotic process, cell surface receptor signalin…	-1.4	2.4e-03
Stat2	Signal transducer and activator of transcription 2. Predicted to enable several functions, including RNA polymerase II cis-regulatory region sequence-specific DNA binding activity; identical protein binding activity; and ubiquitin-like protein ligase binding activity. Involved in negative regulation of type I interferon-mediated signaling pathway and type I interferon-mediated signaling pathway.	-2.2	7.1e-07
Unc93b1	Unc-93 homolog B1, TLR signaling regulator. It enables Toll-like receptor binding activity. Involved in endolysosomal toll-like receptor signaling pathway and intracellular protein transport. It acts upstream of or within several processes, including T cell antigen processing and presentation; antigen processing and presentation of exogenous peptide antigen via MHC class II; and positive regulati…	-3.0	9.2e-04
Znfx1	Zinc finger, NFX1-type containing 1. It enables RNA binding activity. Involved in activation of innate immune response; defense response to virus; and negative regulation of viral genome replication.	-1.1	4.5e-04
1 Information summarized from the National Library of Medicine (https://www.ncbi.nlm.nih.gov/datasets/gene/).
2 Log2FC= Log2 of the calculated fold change.
